# Supplementary material for: Variants in glycine decarboxylase activate catabolic mechanisms of mitochondrial energy metabolism in the brain
Source: J Biol Chem. 2026 Apr 27;302(6):113098. doi: 10.1016/j.jbc.2026.113098 (PMC13235479; doi:10.1016/j.jbc.2026.113098)
Supplement: Table S1 [file mmc4.xlsx]

## Sheet: Brain_Young_Attenuated_Res
	t	p	FDR	logFC	Log2
Aacs	2.59839	0.0152256	0.0715046	0.341549	2.19558
Aak1	0.80125	0.430249	0.599869	0.0632854	1.15687
Aamdc	2.09443	0.0461149	0.1456	0.415591	2.6037
Aamp	-1.21221	0.236333	0.413031	-0.181628	0.658222
Aars1	1.13118	0.268304	0.445982	0.0549932	1.13499
Aars2	0.643706	0.525404	0.679507	0.0691232	1.17253
Aarsd1	2.25455	0.0328117	0.116186	0.296159	1.9777
Abat	1.31658	0.199469	0.370313	0.134026	1.36153
Abca2	1.02065	0.316824	0.496918	0.144598	1.39508
Abca5	-0.817289	0.42119	0.592604	-0.163339	0.686532
Abcb1a	1.20985	0.237224	0.413884	0.104469	1.27195
Abcb7	4.11041	0.000350355	0.0116944	0.444624	2.78371
Abcb8	0.563156	0.578153	0.720501	0.0690281	1.17227
Abcd2	-1.96821	0.0597934	0.172262	-0.479339	0.331635
Abcd3	-0.379673	0.707272	0.815047	-0.0360308	0.920384
Abce1	5.31275	1.47487e-05	0.00551601	0.36939	2.34094
Abcf1	3.2696	0.00303018	0.0292074	0.270333	1.86352
Abcf2	1.50943	0.143247	0.300875	0.101833	1.26425
Abcf3	0.331962	0.742579	0.838914	0.0393975	1.09496
Abcg2	2.10618	0.0449952	0.143608	0.208375	1.61575
Abhd10	0.560735	0.579779	0.721697	0.0529901	1.12977
Abhd12	3.28027	0.00295053	0.029184	0.319685	2.08778
Abhd14b	-1.22378	0.232011	0.408936	-0.186635	0.650676
Abhd16a	1.30125	0.204588	0.375747	0.24216	1.74646
Abhd17b	0.765841	0.450668	0.615558	0.232495	1.70803
Abhd3	0.318967	0.7523	0.845618	0.0756545	1.19029
Abhd6	0.878989	0.387459	0.563054	0.100067	1.25912
Abi1	1.85494	0.0749788	0.198624	0.150497	1.41415
Abi2	0.790912	0.436151	0.603947	0.0903909	1.23138
Abl1	1.41767	0.168162	0.333315	0.179931	1.51332
Abl2	-1.20762	0.238064	0.414647	-0.118823	0.760636
Ablim1	1.07173	0.293688	0.472335	0.0898615	1.22988
Ablim2	-2.42496	0.0225601	0.0918935	-0.169562	0.676765
Ablim3	-0.18289	0.856303	0.918575	-0.0482881	0.894771
Abr	-0.334088	0.740993	0.837688	-0.0186071	0.95806
Abraxas2	1.7504	0.0918428	0.225968	0.244012	1.75393
Acaa1a	-0.11019	0.913105	0.95198	-0.0202772	0.954383
Acaa2	2.03417	0.0522542	0.158728	0.265082	1.84112
Acaca	1.6214	0.116997	0.265486	0.0826133	1.20952
Acad10	1.76611	0.0891179	0.221529	0.302857	2.00843
Acad8	1.9826	0.0580715	0.169197	0.235364	1.71935
Acad9	0.887141	0.383136	0.558746	0.0464425	1.11286
Acadl	2.2692	0.0317867	0.114011	0.170274	1.48004
Acadm	0.892216	0.380461	0.557016	0.0725282	1.18176
Acads	1.52344	0.13972	0.296445	0.146656	1.4017
Acadsb	3.01235	0.00571144	0.0414389	0.263058	1.83256
Acadvl	2.62595	0.0142885	0.0686985	0.289069	1.94567
Acap2	1.01584	0.319067	0.499753	0.104742	1.27275
Acat1	0.853517	0.401168	0.575656	0.0688464	1.17178
Acat2	1.1841	0.247087	0.424078	0.0976874	1.25224
Acbd3	0.639966	0.527795	0.6811	0.0864407	1.22023
Acbd5	-2.23064	0.0345479	0.120842	-0.509639	0.309286
Acbd6	-1.94557	0.0625928	0.1787	-0.174822	0.668618
Acin1	2.11613	0.0440665	0.141632	0.277845	1.89603
Acly	0.790484	0.436396	0.604083	0.0519391	1.12704
Aco1	2.52582	0.0179735	0.0796798	0.176868	1.50269
Aco2	0.25992	0.796973	0.876854	0.0145346	1.03403
Acot1	0.109662	0.91352	0.952171	0.00413311	1.00956
Acot11	1.71694	0.0978811	0.236733	0.215312	1.64177
Acot13	0.954137	0.348801	0.529761	0.132032	1.35529
Acot2	0.424774	0.674496	0.791691	0.0516323	1.12624
Acot7	2.81992	0.00907019	0.0534596	0.214416	1.63839
Acot9	2.59554	0.0153258	0.0716763	0.270276	1.86327
Acox1	2.41783	0.0229217	0.0929794	0.240466	1.73967
Acp1	-0.385143	0.703264	0.81202	-0.0301151	0.933007
Acp6	1.92806	0.0648359	0.182345	0.329542	2.13571
Acsbg1	1.24004	0.226037	0.402061	0.126994	1.33966
Acsf2	1.07781	0.291019	0.470006	0.155029	1.42899
Acsf3	2.09898	0.0456786	0.14489	0.234281	1.71507
Acsl1	-0.045287	0.964225	0.982708	-0.000623313	0.998566
Acsl3	0.131151	0.896665	0.941762	0.0129669	1.03031
Acsl5	-1.82211	0.0799608	0.206503	-0.283483	0.520615
Acsl6	2.31378	0.0288458	0.106794	0.228832	1.69368
Acss1	0.72247	0.476454	0.63682	0.0822043	1.20838
Acss2	3.91132	0.000588908	0.0138876	0.517471	3.29209
Actbl2	1.60937	0.119611	0.268602	0.262588	1.83058
Actc1	2.75604	0.0105493	0.0582546	0.358363	2.28225
Actg1	2.98857	0.00605098	0.0425534	0.421955	2.64214
Actl6a	2.01772	0.0540511	0.162485	0.592271	3.91085
Actl6b	1.28173	0.211249	0.38523	0.17175	1.48508
Actn1	0.341557	0.73543	0.834176	0.0567628	1.13963
Actn2	0.671552	0.507792	0.663825	0.193319	1.5607
Actn4	-1.53017	0.138051	0.29393	-0.192663	0.641707
Actr10	2.22154	0.0352301	0.122103	0.173636	1.49154
Actr1a	4.03763	0.000423784	0.0125518	0.434573	2.72002
Actr2	2.85153	0.00841302	0.050824	0.23418	1.71467
Actr3	0.75268	0.458403	0.621015	0.0780681	1.19693
Actr3b	2.13598	0.042265	0.137246	0.24392	1.75356
Acy1	-0.351608	0.727966	0.829616	-0.0638129	0.86335
Acyp2	-0.363378	0.71926	0.824244	-0.0501419	0.89096
Adam11	1.09084	0.285352	0.464606	0.0853785	1.21725
Adam22	3.0412	0.00532397	0.039751	0.285867	1.93138
Adam23	2.81572	0.0091611	0.0536877	0.25078	1.78147
Adap1	2.1713	0.0392209	0.13097	0.182899	1.5237
Adarb1	-0.85508	0.400318	0.574837	-0.158909	0.69357
Adck1	0.153343	0.879312	0.931439	0.0170526	1.04005
Adcy1	1.36487	0.183991	0.351901	0.306785	2.02668
Adcy2	0.752602	0.458449	0.621015	0.153296	1.4233
Adcy3	0.161022	0.87332	0.928972	0.0303283	1.07233
Adcy6	0.500058	0.621241	0.754141	0.158614	1.44083
Adcy8	1.54932	0.133392	0.288226	0.231928	1.7058
Adcy9	0.281876	0.78027	0.866292	0.0436003	1.10561
Adcyap1r1	1.89958	0.0686346	0.188367	0.217594	1.65042
Add2	-0.429106	0.671381	0.78916	-0.0282129	0.937102
Adgrb3	-0.473061	0.640117	0.769562	-0.0594243	0.872119
Adgrg1	3.27261	0.00300749	0.0292074	0.574705	3.75582
Adgrl1	0.039277	0.96897	0.984955	0.0115358	1.02692
Adgrl2	-1.34673	0.189691	0.358965	-0.179992	0.660706
Adgrl3	0.0250701	0.98019	0.992134	0.00292668	1.00676
Adh5	1.05668	0.300377	0.479531	0.0680775	1.16971
Adk	1.30399	0.203664	0.375391	0.114196	1.30076
Adnp	-0.456272	0.651983	0.777152	-0.0807862	0.830259
Ado	-0.0697769	0.944905	0.974515	-0.0077126	0.982398
Adprh	4.0205	0.000443166	0.0126332	0.50056	3.16636
Adprs	1.10839	0.27784	0.456849	0.131913	1.35492
Adrbk2	0.60157	0.55267	0.699018	0.0984297	1.25438
Adsl	2.73666	0.011041	0.059422	0.238758	1.73284
Adss1	2.95655	0.00653855	0.0442428	0.457005	2.86421
Adss2	-1.35173	0.188105	0.357278	-0.0947459	0.803996
Afdn	-1.18613	0.246299	0.423361	-0.0615666	0.867828
Afg1l	1.98591	0.0576822	0.168628	0.239256	1.73483
Afg3l1	1.49957	0.145773	0.303752	0.236088	1.72222
Afg3l2	3.39506	0.00221218	0.0253868	0.27941	1.90288
Aftph	1.98314	0.0580084	0.169188	0.268842	1.85713
Agap1	0.606294	0.549577	0.697009	0.0564383	1.13878
Agap2	2.45095	0.0212846	0.0885416	0.328406	2.13013
Agap3	3.62473	0.00123394	0.0193757	0.334815	2.1618
Agfg1	2.64765	0.013589	0.067286	0.247288	1.76721
Agfg2	-1.66362	0.108198	0.252625	-0.304674	0.495822
Agk	0.395989	0.695344	0.806357	0.017984	1.04228
Agl	3.1188	0.00440249	0.0355832	0.206624	1.60925
Ago1	1.69551	0.101923	0.243221	0.222267	1.66827
Ago2	-0.924071	0.363946	0.543081	-0.149365	0.708982
Agpat1	2.35411	0.0264007	0.100941	0.349121	2.23419
Agpat3	0.426248	0.673435	0.790671	0.0363744	1.08736
Agpat4	2.22223	0.0351781	0.122103	0.320828	2.09328
Agps	-0.646886	0.523376	0.678591	-0.10702	0.781592
Agrn	4.0194	0.00044444	0.0126332	0.386323	2.43401
Agt	1.86346	0.0737298	0.196959	0.414002	2.59419
Agtpbp1	3.47398	0.00181201	0.022812	0.528923	3.38005
Ahctf1	0.542025	0.592417	0.731234	0.139665	1.37932
Ahcy	2.59669	0.015285	0.0716204	0.16725	1.46977
Ahcyl1	1.90007	0.0685675	0.188352	0.160574	1.44735
Ahcyl2	0.442168	0.662024	0.782184	0.0278333	1.06619
Ahdc1	1.16605	0.254181	0.431854	0.35435	2.26126
Ahnak	-1.77573	0.0874841	0.218392	-0.238267	0.57774
Ahnak2	0.635625	0.530576	0.682976	0.221903	1.66687
Ahsa1	-0.334885	0.740398	0.837503	-0.0226901	0.949095
Aifm1	1.05194	0.302506	0.482555	0.0608343	1.15036
Aifm3	-1.0385	0.3086	0.488864	-0.139614	0.725081
Aimp1	-3.16715	0.00390789	0.0333549	-0.283603	0.520471
Aimp2	-0.777052	0.444141	0.610818	-0.12921	0.74266
Aip	-0.811833	0.424258	0.59471	-0.0914884	0.81005
Ajm1	1.38875	0.176692	0.343206	0.194864	1.56626
Ak1	1.46	0.156269	0.319052	0.188847	1.54471
Ak2	0.342692	0.734585	0.833678	0.0376273	1.0905
Ak3	0.720438	0.477683	0.637634	0.0413308	1.09984
Ak4	3.19447	0.00365242	0.032188	0.474678	2.98317
Ak5	2.07398	0.048122	0.149867	0.387694	2.44171
Akap1	-2.99753	0.00592086	0.04213	-0.43919	0.363756
Akap10	1.42506	0.166034	0.331423	0.152358	1.42023
Akap12	-0.589724	0.560466	0.704694	-0.107079	0.781485
Akap5	-1.66441	0.108038	0.252529	-0.271751	0.534872
Akap6	2.23031	0.0345725	0.120842	0.30965	2.0401
Akap7	-1.47653	0.151813	0.312279	-0.242132	0.572622
Akap9	-1.37156	0.181921	0.349731	-0.185434	0.652479
Akr1a1	2.48404	0.0197574	0.0849339	0.163824	1.45822
Akr1b1	1.3796	0.179461	0.346947	0.0798777	1.20193
Akr1b10	3.48501	0.00176202	0.0225123	0.43551	2.7259
Akr1b7	3.01232	0.00571189	0.0414389	0.629113	4.2571
Akr1e2	1.50166	0.145234	0.303143	0.135173	1.36513
Akr7a2	-0.970471	0.340754	0.521514	-0.0940767	0.805236
Akt1	2.4897	0.0195065	0.0842961	0.280111	1.90595
Akt1s1	1.71876	0.0975459	0.236478	0.216074	1.64465
Akt2	2.55066	0.0169847	0.0769531	0.423059	2.64886
Akt3	1.12841	0.269452	0.447348	0.122599	1.32617
Aktip	1.08337	0.288587	0.467605	0.283724	1.92187
Alad	1.33675	0.192884	0.363335	0.14004	1.38051
Alb	1.31222	0.200914	0.371655	0.179472	1.51172
Alcam	0.26327	0.794417	0.874743	0.032213	1.07699
Aldh18a1	2.46507	0.0206204	0.0867393	0.143384	1.39118
Aldh1a1	1.59464	0.122878	0.273268	0.337864	2.17703
Aldh1a2	1.53479	0.136916	0.291851	0.213895	1.63642
Aldh1b1	2.90159	0.00746353	0.047827	0.337658	2.176
Aldh1l1	1.88569	0.070557	0.191852	0.114182	1.30071
Aldh1l2	-4.13596	0.000327689	0.0115223	-0.562996	0.27353
Aldh2	2.14319	0.0416267	0.135721	0.251914	1.78614
Aldh3a2	-0.53572	0.596706	0.733666	-0.0869464	0.818566
Aldh3b1	2.35783	0.0261854	0.100304	0.605346	4.03038
Aldh4a1	-0.209644	0.83558	0.905578	-0.0395449	0.912967
Aldh5a1	2.41704	0.0229623	0.0929794	0.245433	1.75968
Aldh6a1	1.12672	0.270155	0.447971	0.0621951	1.15397
Aldh7a1	3.89676	0.000611609	0.0138876	0.303025	2.00921
Aldh9a1	3.0264	0.00551949	0.0406211	0.306134	2.02364
Aldoa	3.82724	0.000732432	0.0152183	0.377737	2.38636
Aldoart2	0.524448	0.60441	0.740263	0.057837	1.14245
Aldoc	1.41929	0.167692	0.333278	0.181152	1.51758
Alg2	2.78259	0.00990885	0.0561501	0.308883	2.03649
Alg5	-2.48563	0.0196868	0.0848049	-0.522083	0.30055
Alpl	0.210913	0.834599	0.904814	0.0379122	1.09122
Als2	-0.312521	0.757137	0.850126	-0.0780956	0.835419
Alyref	-1.33036	0.194951	0.365889	-0.161869	0.688859
Amdhd2	1.99216	0.0569519	0.167417	0.39245	2.4686
Amer2	1.87992	0.0713697	0.192966	0.20479	1.60247
Amfr	1.99548	0.0565682	0.166825	0.225589	1.68108
Amigo1	0.322611	0.74957	0.843439	0.0669681	1.16672
Ampd2	0.367675	0.716092	0.822446	0.0280783	1.06679
Ampd3	0.872805	0.390759	0.565544	0.0735859	1.18464
Amph	0.0372915	0.970537	0.985388	0.0059935	1.0139
Anapc1	0.971918	0.340047	0.521026	0.148657	1.40818
Anapc2	-1.66016	0.108897	0.253682	-0.278437	0.526699
Anapc4	2.97299	0.00628368	0.0433016	0.453956	2.84417
Anapc5	3.04229	0.00530988	0.0397179	0.514203	3.26741
Angel2	1.33311	0.194061	0.36505	0.293472	1.9655
Ank1	0.428393	0.671893	0.789312	0.0999191	1.25869
Ank3	1.87563	0.0719784	0.193668	0.129845	1.34848
Ankfy1	3.79169	0.000802993	0.0156318	0.344134	2.20869
Ankh	0.896416	0.378256	0.554833	0.143016	1.39
Ankib1	1.2634	0.217656	0.392564	0.183915	1.52727
Ankmy2	-1.86448	0.0735814	0.196823	-0.210028	0.616556
Ankrd13a	-0.321698	0.750254	0.843549	-0.0692538	0.852602
Ankrd13d	4.2651	0.000233512	0.00995863	0.354654	2.26284
Ankrd17	-2.22574	0.0349138	0.121416	-0.451368	0.353697
Ankrd28	-0.490079	0.628188	0.758991	-0.0591219	0.872726
Ankrd29	1.82631	0.0793091	0.205392	0.355408	2.26677
Ankrd34b	-0.264015	0.79385	0.874695	-0.0542807	0.882509
Ankrd50	-0.785471	0.439277	0.606845	-0.127531	0.745536
Anks1b	1.71259	0.0986917	0.237994	0.223281	1.67217
Anln	1.33203	0.194411	0.365242	0.28072	1.90862
Anp32a	-1.74769	0.0923209	0.226682	-0.21302	0.612322
Anp32e	-2.36484	0.0257833	0.099412	-0.406485	0.392206
Anpep	-2.22916	0.0346576	0.120934	-0.301906	0.498993
Anxa2	0.114421	0.909783	0.9504	-0.000256248	0.99941
Anxa3	-0.930895	0.360472	0.539854	-0.0926231	0.807936
Anxa5	0.0814306	0.935723	0.96747	-0.000338222	0.999222
Anxa6	-0.428393	0.671893	0.789312	-0.0455176	0.900497
Anxa7	-0.0856728	0.932383	0.965643	-0.00617271	0.985887
Ap1b1	4.39264	0.00016695	0.00925876	0.30707	2.02801
Ap1g1	3.07756	0.00487138	0.0381985	0.2839	1.92265
Ap1g2	3.5807	0.00138102	0.020219	0.485378	3.05758
Ap1m1	4.15827	0.000309081	0.0113144	0.203868	1.59907
Ap1s1	1.68296	0.104355	0.247445	0.240921	1.74149
Ap1s2	3.79973	0.000786472	0.0155936	0.596024	3.94479
Ap2a1	3.16243	0.00395375	0.0335004	0.216319	1.64558
Ap2a2	3.00754	0.00577872	0.0414389	0.216194	1.64511
Ap2b1	3.94183	0.000543986	0.0136998	0.283621	1.92141
Ap2m1	3.50109	0.00169153	0.0219458	0.272748	1.87391
Ap2s1	3.4866	0.00175493	0.0224915	0.279227	1.90207
Ap3b2	0.0249092	0.980318	0.992134	0.00323843	1.00748
Ap3d1	1.40237	0.172633	0.337713	0.0854172	1.21736
Ap3m1	3.18206	0.00376646	0.0326534	0.352348	2.25086
Ap3m2	2.67014	0.0128976	0.0654263	0.225089	1.67915
Ap3s1	0.0278787	0.977972	0.990735	0.00298375	1.00689
Ap3s2	-1.83979	0.0772439	0.202023	-0.309704	0.490113
Apba1	-0.594051	0.557612	0.701963	-0.0420715	0.907671
Apba2	0.287406	0.776079	0.86315	0.0438369	1.10621
Apc	1.39502	0.174813	0.340816	0.0812429	1.20571
Apc2	2.99783	0.00591654	0.04213	0.56973	3.71305
Apeh	-0.765842	0.450667	0.615558	-0.106974	0.781675
Apex1	2.32525	0.0281301	0.105111	0.369257	2.34022
Api5	1.41796	0.168076	0.333315	0.14008	1.38064
Apip	1.65568	0.109808	0.25465	0.195529	1.56866
Aplp1	-1.79057	0.0850139	0.213521	-0.289463	0.513496
Aplp2	0.914229	0.368997	0.547442	0.10766	1.28133
Apmap	3.90123	0.000604554	0.0138876	0.226267	1.68371
Apoa1	-0.771351	0.447453	0.613573	-0.11688	0.764047
Apoa2	1.41935	0.167676	0.333278	0.29633	1.97847
Apoa4	-0.323805	0.748676	0.843157	-0.0617199	0.867521
Apod	-0.596088	0.556271	0.701133	-0.125203	0.749544
Apoe	0.105925	0.916455	0.954505	0.0101611	1.02367
Apoo	1.59605	0.122563	0.273145	0.093232	1.23946
Apool	-1.93848	0.0634938	0.180296	-0.254306	0.556793
App	0.578035	0.568214	0.710958	0.0553375	1.13589
Appl1	-1.44431	0.160595	0.324823	-0.0836527	0.824797
Appl2	0.365712	0.717539	0.823418	0.0441645	1.10704
Aprt	-1.68583	0.103795	0.246543	-0.41363	0.385807
Aqr	-0.655552	0.517871	0.674081	-0.145514	0.715296
Arap2	1.75854	0.0904225	0.224366	0.371077	2.35005
Arc	-1.43234	0.16396	0.329362	-0.390594	0.406823
Arcn1	1.64262	0.112503	0.258624	0.0786078	1.19842
Arf1	-0.547255	0.588871	0.728606	-0.0387892	0.914557
Arf2	-0.718719	0.478724	0.638402	-0.152134	0.704475
Arf6	-1.40744	0.171141	0.336099	-0.206605	0.621434
Arfgap1	-1.72184	0.096977	0.235515	-0.150292	0.70747
Arfgap2	-0.864922	0.394992	0.569771	-0.156542	0.697361
Arfgap3	-2.76898	0.0102325	0.0570414	-0.251161	0.56084
Arfgef1	-0.214177	0.83208	0.903446	-0.0145323	0.967092
Arfgef2	1.53593	0.136636	0.291557	0.0893384	1.2284
Arfgef3	1.1604	0.25643	0.434673	0.108496	1.2838
Arfip1	-1.85447	0.0750473	0.198677	-0.252751	0.55879
Arfip2	-0.350592	0.728719	0.829616	-0.029588	0.93414
Arhgap1	0.817931	0.420829	0.592502	0.0936746	1.24072
Arhgap12	2.68822	0.012366	0.0634336	0.519954	3.31096
Arhgap21	1.73212	0.0951016	0.231919	0.256069	1.8033
Arhgap26	1.06785	0.295405	0.473852	0.15609	1.43249
Arhgap31	1.56081	0.130659	0.285162	0.364686	2.31572
Arhgap32	1.41031	0.170301	0.335467	0.188008	1.54173
Arhgap33	2.54914	0.0170438	0.0769576	0.584965	3.84561
Arhgap35	4.30701	0.000209156	0.00978859	0.323011	2.10383
Arhgap39	0.117916	0.907041	0.948542	0.0225238	1.05323
Arhgap44	-0.307748	0.760726	0.852991	-0.0264828	0.940843
Arhgap5	3.05539	0.00514272	0.0388918	0.215837	1.64376
Arhgdia	-1.34405	0.190543	0.359915	-0.193828	0.639988
Arhgdib	-0.772799	0.44661	0.613065	-0.306516	0.493723
Arhgef1	0.187482	0.852738	0.916928	0.0438383	1.10621
Arhgef10l	3.72102	0.000963578	0.0169093	0.392398	2.4683
Arhgef11	2.5235	0.0180685	0.0800148	0.176876	1.50271
Arhgef12	1.68151	0.104639	0.247546	0.079616	1.2012
Arhgef17	0.770269	0.448083	0.613653	0.107796	1.28173
Arhgef18	-1.24	0.226049	0.402061	-0.210249	0.616242
Arhgef2	1.59795	0.122138	0.272493	0.209908	1.62147
Arhgef4	1.90059	0.0684977	0.188352	0.302959	2.0089
Arhgef9	-1.22108	0.233013	0.409665	-0.149854	0.708183
Arih1	3.24492	0.00322241	0.0298464	0.566476	3.68533
Arih2	-3.13588	0.00422128	0.0348023	-0.346037	0.450778
Arl1	2.39348	0.0241984	0.0957233	0.244589	1.75626
Arl15	1.452	0.158464	0.322414	0.145237	1.39713
Arl2	-1.74964	0.0919759	0.226039	-0.356729	0.439816
Arl3	2.07207	0.0483141	0.150237	0.213679	1.63561
Arl5a	3.98539	0.000485661	0.0130589	0.434278	2.71818
Arl6	3.58744	0.00135743	0.0201129	0.495076	3.12663
Arl6ip1	2.05004	0.0505713	0.154915	0.27556	1.88608
Arl6ip5	-2.34924	0.0266857	0.101841	-0.277316	0.528061
Arl8a	4.26534	0.000233367	0.00995863	0.253246	1.79162
Arl8b	0.893673	0.379695	0.556489	0.0851433	1.21659
Armc1	0.126789	0.900083	0.944506	0.00783526	1.01821
Armc10	2.98298	0.00613352	0.0428409	0.375638	2.37486
Armc6	0.749177	0.460475	0.621929	0.103575	1.26933
Armc8	2.88924	0.00768784	0.0484346	0.274151	1.87997
Armh3	0.165084	0.870155	0.927833	0.0278787	1.0663
Armt1	0.494833	0.624874	0.756542	0.0775012	1.19537
Arpc1a	3.76323	0.000864231	0.0162944	0.493221	3.1133
Arpc1b	1.5225	0.139955	0.296792	0.216326	1.64561
Arpc2	3.37619	0.00231989	0.0259492	0.270441	1.86398
Arpc3	0.44223	0.661979	0.782184	0.06234	1.15436
Arpc4	2.40206	0.0237415	0.0948606	0.177959	1.50646
Arpc5	1.49838	0.146078	0.303752	0.18803	1.54181
Arpc5l	-1.88053	0.0712833	0.192966	-0.147761	0.711605
Arpin	-1.79743	0.0838926	0.212441	-0.199647	0.63147
Arpp19	-0.864778	0.39507	0.569771	-0.103282	0.788347
Arrb1	0.610066	0.547114	0.695773	0.0587676	1.1449
Arsb	3.40206	0.00217346	0.0253868	0.484467	3.05117
Arvcf	-0.451591	0.655308	0.778498	-0.0476677	0.89605
Arxes1	2.28971	0.0304015	0.110615	0.221545	1.6655
As3mt	-0.377098	0.709161	0.816537	-0.0675795	0.855895
Asah1	2.76188	0.0104052	0.0576913	0.316675	2.07336
Asap1	0.796274	0.433084	0.601868	0.0932382	1.23948
Asap2	0.16914	0.866995	0.925485	0.0218058	1.05149
Ascc2	-0.594739	0.557159	0.701822	-0.116695	0.764373
Ash2l	-1.19301	0.243637	0.420791	-0.233846	0.583652
Asl	-1.1532	0.25932	0.438129	-0.113618	0.769807
Asns	0.423206	0.675625	0.792163	0.0235024	1.05561
Aspa	0.696703	0.492171	0.650432	0.130955	1.35193
Asphd2	2.65026	0.0135069	0.067079	0.378808	2.39226
Aspscr1	-0.186235	0.853706	0.917489	-0.0251836	0.943662
Ass1	1.04018	0.307831	0.488211	0.164983	1.46212
Astn1	0.0906915	0.928433	0.963079	0.0219378	1.05181
Astn2	2.04495	0.0511054	0.156268	0.341081	2.19321
Atad1	2.68337	0.0125064	0.0639944	0.374921	2.37094
Atad3	4.73957	6.68373e-05	0.00765231	0.353715	2.25795
Atat1	3.516	0.00162862	0.021593	0.363987	2.31199
Atcay	2.77516	0.0100843	0.0567537	0.322665	2.10215
Ate1	-2.74577	0.0108072	0.0588819	-0.385402	0.411717
Atg16l1	-0.766216	0.450449	0.615558	-0.0920324	0.809036
Atg2a	0.303302	0.764073	0.856278	0.0626897	1.15529
Atg3	-1.87923	0.0714673	0.192966	-0.230662	0.587947
Atg7	0.523222	0.605251	0.741072	0.047414	1.11536
Atg9a	0.340408	0.736284	0.834625	0.0410051	1.09902
Atic	1.74331	0.0930953	0.227837	0.123909	1.33018
Atl1	1.27155	0.214792	0.388932	0.101978	1.26467
Atl2	-0.329537	0.74439	0.840179	-0.0447908	0.902005
Atox1	2.58977	0.0155302	0.0722386	0.330084	2.13838
Atp11c	2.77012	0.0102048	0.0569644	0.648446	4.45089
Atp13a1	-0.572822	0.571686	0.714651	-0.0289893	0.935429
Atp1a1	1.34521	0.190172	0.35938	0.192717	1.55854
Atp1a2	1.56758	0.129071	0.283233	0.177238	1.50397
Atp1a3	1.74722	0.0924028	0.226682	0.169656	1.47794
Atp1a4	1.30585	0.20304	0.374717	0.304949	2.01813
Atp1b1	2.64525	0.0136645	0.067358	0.295562	1.97498
Atp1b2	0.41666	0.680347	0.795046	0.0485731	1.11834
Atp1b3	2.28503	0.0307127	0.111164	0.338301	2.17922
Atp2a2	0.270519	0.788897	0.871775	0.0247661	1.05868
Atp2b1	0.125765	0.900885	0.944506	0.0227084	1.05368
Atp2b2	1.14183	0.263933	0.44229	0.122096	1.32464
Atp2b3	-0.0804894	0.936464	0.967625	-0.0128033	0.97095
Atp2b4	-0.839942	0.408598	0.581162	-0.120252	0.758138
Atp5f1a	2.21086	0.0360463	0.1242	0.178561	1.50856
Atp5f1b	1.93829	0.0635179	0.180296	0.171942	1.48574
Atp5f1c	3.65829	0.00113221	0.0186127	0.331955	2.14761
Atp5f1d	-0.842795	0.40703	0.580423	-0.081176	0.829515
Atp5f1e	3.8118	0.000762287	0.0155936	0.687239	4.86675
Atp5me	1.64364	0.112291	0.258525	0.17074	1.48163
Atp5mf	2.63418	0.0140192	0.0680852	0.351115	2.24448
Atp5mg	3.89408	0.000615879	0.0138876	0.509675	3.23352
Atp5mj	3.63709	0.00119547	0.0191368	0.661811	4.58998
Atp5pb	3.25365	0.00315307	0.0295659	0.266177	1.84577
Atp5pd	-0.862287	0.396413	0.571024	-0.0554728	0.88009
Atp5pf	-2.36005	0.0260573	0.100116	-0.20675	0.621227
Atp5po	2.9226	0.00709613	0.046635	0.356634	2.27318
Atp6ap1	4.63481	8.81376e-05	0.00765231	0.396816	2.49354
Atp6ap2	1.29823	0.205605	0.376943	0.134848	1.36411
Atp6v0a1	3.30859	0.0027489	0.0281318	0.28062	1.90818
Atp6v0c	4.10566	0.000354743	0.0116944	0.92574	8.42831
Atp6v0d1	2.22751	0.0347809	0.121056	0.158205	1.43948
Atp6v1a	2.51896	0.0182557	0.0804035	0.20724	1.61153
Atp6v1b2	2.43485	0.0220667	0.090601	0.141899	1.38643
Atp6v1c1	-1.11696	0.274226	0.452171	-0.0460902	0.899311
Atp6v1d	3.33242	0.00258956	0.0274001	0.301028	1.99999
Atp6v1e1	1.40277	0.172513	0.33764	0.106925	1.27916
Atp6v1f	-0.151134	0.881037	0.931827	-0.00590626	0.986492
Atp6v1g1	-3.26559	0.00306066	0.0292548	-0.458716	0.347764
Atp6v1g2	1.30562	0.203116	0.374717	0.188843	1.5447
Atp6v1h	3.71266	0.000984557	0.0170906	0.335619	2.1658
Atp8a1	-0.182633	0.856503	0.918575	-0.0137105	0.968923
Atp8a2	-1.92961	0.0646347	0.182004	-0.272034	0.534523
Atp9a	6.70398	4.10795e-07	0.00109355	0.42546	2.66354
Atpaf1	2.17785	0.0386782	0.129731	0.284324	1.92453
Atrx	1.59532	0.122725	0.273268	0.205639	1.60561
Atxn10	-1.31255	0.200803	0.371617	-0.157621	0.695632
Atxn2	-2.72334	0.0113913	0.0609201	-0.258949	0.550872
Atxn2l	-1.75644	0.0907866	0.224592	-0.153471	0.702311
Atxn3	-1.85908	0.0743701	0.197775	-0.471792	0.337449
Auh	3.06906	0.00497381	0.0382472	0.459053	2.87775
Aup1	3.47928	0.00178784	0.0227011	0.44179	2.7656
Avl9	2.21135	0.0360083	0.124173	0.207227	1.61149
Azi2	-1.23705	0.227125	0.403017	-0.229504	0.589516
B2m	1.3895	0.176467	0.342932	0.403919	2.53466
B630019K06Rik	1.1013	0.280857	0.459239	0.391963	2.46583
Babam1	2.19854	0.0370093	0.126144	0.388037	2.44364
Babam2	1.60382	0.120833	0.270904	0.222174	1.66792
Bag1	-1.58381	0.125327	0.277187	-0.196957	0.635394
Bag2	-1.12229	0.271998	0.449302	-0.196649	0.635844
Bag3	-0.118472	0.906604	0.948342	-0.0474935	0.89641
Bag4	0.827141	0.415684	0.587999	0.130166	1.34948
Bag5	0.5814	0.565978	0.709239	0.0821745	1.2083
Bag6	2.23432	0.0342751	0.120109	0.18238	1.52188
Baiap2	1.71743	0.0977902	0.236733	0.230082	1.69856
Banf1	3.36204	0.00240394	0.0265503	0.547939	3.53134
Basp1	-1.90936	0.0673101	0.186851	-0.277617	0.527695
Bax	-0.45341	0.654015	0.778139	-0.0835002	0.825087
Baz1b	-0.347936	0.730689	0.831091	-0.074799	0.841785
Bbs1	-0.908896	0.371754	0.549549	-0.185347	0.652609
Bbs2	1.08476	0.287985	0.467181	0.19425	1.56405
Bcam	-0.760999	0.453505	0.617992	-0.260392	0.549045
Bcan	-0.649734	0.521564	0.677053	-0.0387706	0.914596
Bcap29	-1.00532	0.324007	0.503957	-0.130904	0.739769
Bcap31	3.25055	0.0031775	0.0295659	0.383666	2.41917
Bcar1	0.530644	0.600169	0.736824	0.0866227	1.22074
Bcas3	-0.0668846	0.947185	0.976132	-0.00531857	0.987828
Bcat1	0.991354	0.33065	0.510621	0.142383	1.38798
Bcat2	-1.23435	0.228112	0.403462	-0.164357	0.684926
Bckdha	1.41072	0.170179	0.335467	0.136967	1.37078
Bckdhb	-0.578337	0.568013	0.710923	-0.0738225	0.84368
Bckdk	-1.66475	0.107969	0.252521	-0.174387	0.669288
Bcl2l1	-4.62497	9.04591e-05	0.00765231	-0.538744	0.289238
Bcl2l13	-1.3471	0.189572	0.358965	-0.184439	0.653975
Bcr	1.82925	0.0788539	0.204931	0.172427	1.4874
Bcs1l	1.89402	0.0693991	0.189832	0.150752	1.41499
Bdh1	2.7407	0.0109368	0.0592027	0.285328	1.92898
Becn1	-0.139925	0.889797	0.938193	-0.0191639	0.956833
Begain	-1.08749	0.286799	0.465992	-0.128113	0.744538
Bicd1	-1.52191	0.140101	0.296878	-0.242365	0.572315
Bicd2	1.7845	0.0860174	0.215501	0.437675	2.73952
Bid	-3.17878	0.00379715	0.0328182	-0.971599	0.106758
Bin1	1.8066	0.0824127	0.210588	0.145466	1.39787
Birc6	0.39283	0.697648	0.808257	0.028381	1.06753
Bles03	2.13594	0.0422681	0.137246	0.467515	2.93437
Blmh	2.51853	0.0182735	0.0804035	0.343844	2.20721
Blvra	-1.93759	0.0636067	0.180296	-0.134109	0.734329
Blvrb	-0.510238	0.614189	0.747612	-0.0541878	0.882698
Bmerb1	-2.42109	0.0227558	0.0924158	-0.492137	0.322005
Bmpr2	0.201748	0.841684	0.910036	0.0324986	1.0777
Bnip1	0.592923	0.558355	0.702469	0.0668182	1.16632
Bnip3l	2.27966	0.0310733	0.112136	0.442308	2.76891
Bod1l	1.06997	0.294465	0.473033	0.167915	1.47202
Bola1	-0.795837	0.433333	0.601868	-0.0956954	0.80224
Bola2	-1.99731	0.0563572	0.166442	-0.182866	0.656348
Borcs5	0.104805	0.917335	0.95518	0.0257335	1.06104
Borcs7	-1.74367	0.0930322	0.227818	-0.301188	0.499819
Bpgm	-0.789008	0.437243	0.605052	-0.119004	0.760319
Bphl	3.10607	0.00454239	0.0364276	0.371485	2.35226
Bpnt1	4.29258	0.000217243	0.00978859	0.361795	2.30036
Braf	3.99879	0.000468978	0.0129488	0.355379	2.26662
Brcc3	2.67666	0.0127035	0.06475	0.294227	1.96892
Brd4	1.65949	0.109034	0.253713	0.362647	2.30487
Bri3bp	-0.953341	0.349197	0.529761	-0.106145	0.783168
Brinp1	1.646	0.111801	0.257898	0.266582	1.84749
Brk1	-0.100888	0.920413	0.957046	-0.0033139	0.992399
Brox	0.182026	0.856974	0.91884	0.0233328	1.0552
Brsk1	3.41395	0.00210921	0.0248632	0.289301	1.94671
Brsk2	2.921	0.00712349	0.0467401	0.250864	1.78182
Bsdc1	-2.47396	0.0202117	0.0858036	-0.414116	0.385376
Bsg	-1.49951	0.145787	0.303752	-0.10045	0.793506
Bsn	1.10741	0.278256	0.456984	0.100444	1.26021
Btbd11	-2.09939	0.04564	0.144879	-0.472778	0.336684
Btbd17	1.40436	0.172047	0.337208	0.211137	1.62606
Btbd8	0.97116	0.340417	0.521205	0.149516	1.41096
Btf3l4	-0.239583	0.812532	0.889268	-0.0193318	0.956463
Bub3	2.24179	0.0337281	0.118621	0.139909	1.38009
Bysl	-2.32384	0.0282172	0.105341	-0.376181	0.420552
Bzw1	0.599119	0.554279	0.700339	0.049309	1.12023
Bzw2	1.83039	0.0786789	0.204605	0.246355	1.76342
C1qbp	-5.70185	5.33048e-06	0.00282992	-0.517544	0.303708
C1qtnf4	-0.476186	0.637919	0.767369	-0.0690984	0.852907
C2cd2l	3.12997	0.00428321	0.035032	0.368936	2.33849
C2cd4c	-0.493603	0.625731	0.757357	-0.0964388	0.800868
C2cd5	-4.00011	0.000467369	0.0129488	-0.319446	0.479241
C3	1.85698	0.0746784	0.198339	0.315035	2.06554
Ca1	2.7142	0.0116379	0.0615405	0.583334	3.8312
Ca11	-0.188406	0.852021	0.916876	-0.0212379	0.952274
Ca14	0.471627	0.641127	0.770274	0.103007	1.26767
Ca2	2.5502	0.0170028	0.0769531	0.370752	2.34829
Ca4	1.66524	0.107872	0.252438	0.514343	3.26846
Cab39	3.17311	0.00385076	0.033114	0.218519	1.65394
Cacna1a	1.12522	0.270775	0.448519	0.152051	1.41922
Cacna1b	-0.69348	0.494158	0.652218	-0.0699653	0.851206
Cacna1c	3.65083	0.0011541	0.0186928	0.634907	4.31427
Cacna1e	-0.438095	0.664936	0.784049	-0.0457474	0.900021
Cacna2d1	-0.395956	0.695368	0.806357	-0.0357878	0.920899
Cacna2d2	-1.71067	0.0990506	0.238719	-0.30846	0.491519
Cacna2d3	1.45072	0.158816	0.322804	0.227382	1.68804
Cacnb4	1.22501	0.231553	0.408494	0.169649	1.47791
Cacng8	2.91297	0.00726235	0.0474524	0.80579	6.39426
Cacybp	-0.514678	0.611126	0.74516	-0.0446257	0.902349
Cad	3.42889	0.0020311	0.0242905	0.198216	1.5784
Cadm1	2.29944	0.0297636	0.10923	0.278044	1.8969
Cadm2	0.953354	0.349191	0.529761	0.120443	1.3196
Cadm3	2.09261	0.0462906	0.145707	0.382317	2.41167
Cadm4	3.05955	0.00509077	0.0386559	0.368273	2.33493
Cadps2	-0.237812	0.813891	0.890045	-0.0514983	0.888181
Calb1	-0.632377	0.532663	0.685233	-0.198351	0.633358
Calcoco1	-1.02374	0.315388	0.495838	-0.135502	0.731978
Cald1	-2.97896	0.00619354	0.0429683	-0.3527	0.443915
Calm1	-2.79505	0.00962106	0.0551268	-0.24482	0.569088
Calr	-0.0351629	0.972218	0.986607	-0.00273809	0.993715
Calu	-2.53764	0.0174965	0.0784104	-0.279169	0.525812
Camk1	0.263947	0.793902	0.874695	0.0256573	1.06086
Camk1d	2.90066	0.00748019	0.047832	0.29771	1.98477
Camk2a	1.43704	0.162634	0.327923	0.200537	1.58685
Camk2b	3.93964	0.000547104	0.0136998	0.438615	2.74546
Camk2d	2.32815	0.0279522	0.104731	0.222757	1.67015
Camk4	1.6517	0.110623	0.255964	0.317664	2.07809
Camkk1	2.38728	0.0245339	0.0964936	0.312715	2.05454
Camkk2	1.18092	0.248326	0.425495	0.190078	1.5491
Camkv	1.10381	0.279788	0.458403	0.152431	1.42047
Camlg	3.31523	0.00270351	0.0278753	0.565984	3.68116
Camsap1	-1.65814	0.109307	0.254061	-0.129056	0.742923
Camsap2	-2.6762	0.0127171	0.06475	-0.168085	0.67907
Camsap3	2.78581	0.00983382	0.0558789	0.259246	1.81655
Cand1	0.459241	0.649878	0.776353	0.0198863	1.04685
Canx	-3.46534	0.00185212	0.0230234	-0.202219	0.627741
Cap1	2.27457	0.0314189	0.113086	0.167782	1.47157
Cap2	0.548502	0.588027	0.727999	0.0720259	1.18039
Capn1	2.11846	0.0438519	0.141163	0.334699	2.16122
Capn2	0.0663745	0.947587	0.976302	0.00366782	1.00848
Capn5	-0.640217	0.527634	0.6811	-0.0824281	0.827126
Capn7	0.919222	0.366429	0.545214	0.137541	1.37259
Capns1	-0.295107	0.770256	0.860161	-0.0477308	0.89592
Caprin1	0.918234	0.366936	0.545564	0.0544982	1.1337
Capza1	0.0887922	0.929927	0.964219	0.0117296	1.02738
Capza2	1.33197	0.194429	0.365242	0.186405	1.53605
Capzb	-3.28501	0.00291585	0.0290751	-0.220198	0.602285
Carhsp1	2.26011	0.0324188	0.115473	0.351024	2.24401
Carm1	0.163202	0.871621	0.928255	0.016017	1.03757
Carmil1	-0.645236	0.524428	0.679117	-0.0779959	0.835611
Carmil2	0.50171	0.620094	0.753193	0.0624723	1.15471
Cars1	-2.71567	0.011598	0.0614356	-0.150517	0.707103
Cars2	-0.14695	0.884305	0.933786	-0.0417807	0.908279
Cask	1.61473	0.118441	0.266995	0.110698	1.29032
Caskin1	0.21898	0.828376	0.900856	0.0168475	1.03956
Casp3	-1.40739	0.171154	0.336099	-0.260616	0.548762
Cast	-1.1219	0.272159	0.449302	-0.215895	0.608282
Castor2	0.254904	0.800803	0.879472	0.0318796	1.07617
Cat	-0.0965261	0.923843	0.959286	-0.0156222	0.964668
Cav1	1.37616	0.180511	0.347833	0.203482	1.59765
Cavin1	0.464406	0.646223	0.774187	0.0617789	1.15287
Cbarp	-0.518486	0.608504	0.743511	-0.0558574	0.879311
Cbl	2.93084	0.00695685	0.0463115	0.312674	2.05435
Cbr1	2.19857	0.0370066	0.126144	0.237506	1.72785
Cbr3	1.59871	0.121969	0.272263	0.32377	2.10751
Cbs	2.02662	0.0530725	0.160544	0.246161	1.76263
Cbx1	1.20485	0.239115	0.415949	0.251697	1.78524
Cbx3	-1.04479	0.305739	0.485641	-0.142298	0.720613
Cbx5	-0.923215	0.364384	0.543341	-0.0991933	0.795805
Cc2d1a	-2.93516	0.00688479	0.0460553	-0.348798	0.447922
Cc2d1b	-1.05818	0.299704	0.478828	-0.246294	0.567161
Ccar1	2.64504	0.0136713	0.067358	0.335095	2.16319
Ccar2	3.27065	0.00302225	0.0292074	0.32195	2.0987
Ccdc124	-0.058948	0.953444	0.977519	-0.00708861	0.98381
Ccdc127	-0.234073	0.816761	0.89175	-0.0623158	0.866332
Ccdc136	0.700335	0.489938	0.649126	0.230772	1.70127
Ccdc177	1.75996	0.0901761	0.223889	0.215793	1.64359
Ccdc22	0.566022	0.576232	0.718805	0.0725021	1.18169
Ccdc25	-1.41755	0.168197	0.333315	-0.224697	0.596078
Ccdc47	0.909573	0.371403	0.549228	0.11379	1.29954
Ccdc50	-1.63453	0.1142	0.261591	-0.229087	0.590084
Ccdc51	-1.81866	0.0805006	0.207453	-0.328744	0.46909
Ccdc6	-1.32261	0.197482	0.367954	-0.107561	0.780619
Ccdc88a	-0.194959	0.84694	0.913741	-0.018186	0.95899
Ccdc9	-0.628898	0.534903	0.687469	-0.165229	0.683552
Ccdc90b	0.211254	0.834336	0.904814	0.0342908	1.08216
Ccdc92	-0.458426	0.650455	0.776545	-0.0726458	0.845969
Ccdc93	-0.0760602	0.939953	0.969894	-0.0101524	0.976894
Ccny	1.08963	0.285871	0.464852	0.136461	1.36918
Ccsap	2.17299	0.0390799	0.130711	0.286353	1.93354
Cct2	-2.63968	0.013842	0.0675841	-0.110122	0.77603
Cct3	0.601489	0.552724	0.699018	0.0225519	1.0533
Cct4	1.41377	0.169293	0.334938	0.0811437	1.20543
Cct5	-1.83305	0.0782699	0.203799	-0.094327	0.804772
Cct6a	1.30257	0.20414	0.375747	0.0768683	1.19363
Cct7	3.23056	0.00333954	0.0302619	0.22346	1.67286
Cct8	3.30191	0.0027952	0.0283938	0.149588	1.4112
Ccz1	2.78843	0.00977296	0.0556099	0.301262	2.00107
Cd200	1.73527	0.0945327	0.230669	0.264283	1.83773
Cd2ap	2.95868	0.00650492	0.0442226	0.31177	2.05008
Cd2bp2	-0.711931	0.482847	0.642788	-0.143981	0.717826
Cd38	0.77841	0.443354	0.61002	0.147504	1.40444
Cd47	3.70033	0.0010163	0.0172061	0.369987	2.34416
Cd82	-0.957422	0.347173	0.528011	-0.162727	0.687501
Cd9	1.15489	0.258641	0.437161	0.161501	1.45044
Cd99	0.697812	0.491489	0.650365	0.130579	1.35076
Cd99l2	-2.01141	0.0547556	0.163829	-0.525675	0.298075
Cdc16	-0.543775	0.591229	0.73047	-0.0363893	0.919625
Cdc23	1.35685	0.186493	0.355529	0.165107	1.46254
Cdc37	-3.39449	0.00221533	0.0253868	-0.172724	0.671855
Cdc42	0.622451	0.539066	0.690233	0.0425411	1.10291
Cdc42bpa	-0.491308	0.627331	0.758477	-0.0499238	0.891407
Cdc42bpb	-0.296709	0.769046	0.859535	-0.0171271	0.961331
Cdc5l	-1.16504	0.25458	0.432073	-0.14535	0.715566
Cdc73	-0.540819	0.593236	0.731586	-0.104708	0.785763
Cdh10	-2.59139	0.0154723	0.0720874	-0.386675	0.410511
Cdh13	-0.442403	0.661856	0.782184	-0.0525311	0.886072
Cdh2	1.39479	0.174881	0.340816	0.0668235	1.16634
Cdh4	2.89163	0.00764404	0.0483704	0.544324	3.50206
Cdh6	-0.478245	0.636472	0.7663	-0.11133	0.773873
Cdipt	2.45157	0.0212551	0.0885416	0.177865	1.50614
Cdk13	-1.37571	0.180649	0.347935	-0.261381	0.547797
Cdk14	1.04278	0.30665	0.486901	0.136238	1.36848
Cdk16	4.00357	0.000463172	0.0129488	0.288391	1.94264
Cdk17	1.07352	0.2929	0.471806	0.177106	1.50351
Cdk18	1.32206	0.197663	0.367957	0.207222	1.61147
Cdk5	2.06399	0.0491308	0.151996	0.15106	1.41599
Cdk9	2.05192	0.0503747	0.154658	0.513596	3.26285
Cdkn1b	-0.295688	0.769817	0.859904	-0.0774135	0.836732
Cdkn2aip	2.06495	0.0490336	0.151901	0.354468	2.26187
Cds1	1.69095	0.102802	0.244891	0.492867	3.11076
Cds2	0.782283	0.441115	0.608469	0.120837	1.3208
Cdv3	-0.00500238	0.996047	0.998271	-0.00142503	0.996724
Celf1	2.83086	0.00883761	0.0526926	0.537954	3.45107
Celf2	2.18623	0.0379945	0.128544	0.313521	2.05836
Celf4	1.00642	0.323486	0.503909	0.11057	1.28994
Celsr2	1.87967	0.0714048	0.192966	0.419988	2.6302
Cend1	1.56003	0.130844	0.285397	0.295747	1.97582
Cenpe	0.711762	0.48295	0.642788	0.127754	1.34201
Cenpv	2.89844	0.00752022	0.0479662	0.466304	2.9262
Cep170	-1.04794	0.304312	0.484398	-0.0776628	0.836252
Cep170b	-0.0289193	0.97715	0.990146	-0.000725845	0.99833
Cep97	0.644955	0.524607	0.679117	0.104067	1.27077
Cert1	0.197034	0.845333	0.913022	0.0346579	1.08307
Ces1c	-3.27564	0.00298485	0.0292074	-0.445803	0.358259
Cfap36	-1.78539	0.0858705	0.215278	-0.201663	0.628546
Cfap54	2.98411	0.00611676	0.0427965	0.292968	1.96321
Cfdp1	-2.3084	0.0291873	0.107789	-0.292018	0.510484
Cfl1	-0.78215	0.441192	0.608469	-0.0447862	0.902015
Cfl2	1.89805	0.0688448	0.188692	0.222011	1.66729
Cgref1	-0.601628	0.552632	0.699018	-0.167999	0.679206
Champ1	0.617292	0.542411	0.693262	0.0916366	1.23491
Chchd3	-2.12447	0.0433015	0.139829	-0.152135	0.704474
Chchd6	0.817434	0.421108	0.592604	0.0917775	1.23531
Chd2	-0.354028	0.726173	0.828933	-0.0836569	0.824789
Chd4	1.02686	0.313944	0.494853	0.0895431	1.22898
Chd8	1.42891	0.164935	0.330351	0.273981	1.87924
Cherp	1.18123	0.248203	0.42546	0.134971	1.36449
Chga	-0.535993	0.596519	0.733666	-0.129308	0.742493
Chgb	-0.294658	0.770595	0.860282	-0.0433211	0.905063
Chid1	2.7378	0.0110114	0.059422	0.65378	4.50589
Chm	2.62965	0.014167	0.0684073	0.297921	1.98573
Chmp2b	3.00237	0.0058517	0.0418676	0.363066	2.3071
Chmp3	-0.51843	0.608543	0.743511	-0.0632448	0.864481
Chmp7	-1.69917	0.101224	0.241958	-0.298251	0.503209
Chn1	-1.50182	0.145193	0.303143	-0.281613	0.522861
Chordc1	0.977169	0.337491	0.51809	0.103129	1.26803
Chp1	-2.02053	0.0537408	0.161968	-0.328651	0.46919
Chpt1	0.756214	0.456319	0.620229	0.163644	1.45762
Ciao2a	-1.31114	0.201272	0.371982	-0.310929	0.488732
Ciao2b	-3.55237	0.00148455	0.0211855	-0.337678	0.459539
Ciapin1	-0.577293	0.568707	0.71136	-0.103779	0.787447
Cirbp	0.686373	0.498554	0.655918	0.090928	1.2329
Cisd1	3.46463	0.00185549	0.0230234	0.389332	2.45094
Cisd2	1.81656	0.0808313	0.207967	0.209607	1.62034
Cit	-0.0641779	0.949319	0.976635	-0.010704	0.975654
Ckap4	-1.0541	0.301534	0.481192	-0.0850378	0.822171
Ckap5	-0.344891	0.732951	0.832742	-0.0162923	0.963181
Ckb	0.820425	0.419432	0.591345	0.0905627	1.23186
Ckmt1	3.79064	0.000805164	0.0156318	0.404145	2.53598
Clasp1	1.67297	0.106326	0.25004	0.142948	1.38979
Clasp2	3.68398	0.00105994	0.0176542	0.275409	1.88542
Clcn3	-0.202306	0.841252	0.910036	-0.0148402	0.966406
Clcn6	2.49849	0.0191227	0.0829861	0.274461	1.88131
Clgn	-0.159558	0.874462	0.929356	-0.0431685	0.905381
Clic1	1.00865	0.322438	0.502848	0.158506	1.44047
Clic4	1.1943	0.243141	0.420287	0.192667	1.55836
Clint1	-1.40995	0.170407	0.335467	-0.0862352	0.819907
Clip1	-1.09896	0.281859	0.460329	-0.0835729	0.824949
Clip2	-1.36722	0.183262	0.350993	-0.0794135	0.832888
Clip3	-2.53534	0.0175884	0.0786509	-0.264615	0.543733
Clmn	-0.212918	0.833052	0.903791	-0.0520785	0.886996
Clpb	-1.12987	0.268848	0.446524	-0.0756214	0.840192
Clpp	-1.18925	0.24509	0.422236	-0.102611	0.789567
Clptm1	2.36672	0.0256764	0.0991855	0.297273	1.98277
Clptm1l	0.150312	0.881679	0.931827	0.0540636	1.13257
Clpx	2.59536	0.0153318	0.0716763	0.243546	1.75205
Clstn1	2.03691	0.05196	0.158226	0.328577	2.13097
Clstn3	0.469141	0.642879	0.771305	0.113568	1.29888
Cltb	-1.67918	0.105097	0.248203	-0.180277	0.660272
Cltc	3.45624	0.00189532	0.0231664	0.281303	1.91118
Clu	-0.896595	0.378162	0.554833	-0.0537047	0.883681
Cluh	3.51346	0.00163917	0.0216139	0.223642	1.67356
Clvs1	-2.29097	0.0303186	0.110479	-0.225604	0.594835
Clvs2	-1.09024	0.285607	0.464606	-0.167001	0.680768
Clybl	-1.14883	0.261084	0.439575	-0.130726	0.740072
Cmas	0.267207	0.791418	0.872998	0.0219626	1.05187
Cmbl	0.80861	0.426077	0.596421	0.129133	1.34627
Cmc1	-2.41592	0.0230198	0.0931202	-0.273824	0.532324
Cmip	-1.15592	0.258227	0.43682	-0.16215	0.688415
Cmpk1	1.91535	0.0665087	0.185755	0.150778	1.41507
Cmpk2	-2.28182	0.0309277	0.111709	-0.247366	0.565762
Cmtm5	0.00435644	0.996557	0.998499	-0.00657244	0.98498
Cmtr1	3.13852	0.00419391	0.0346461	0.616096	4.13138
Cndp2	-2.16243	0.0399659	0.132277	-0.0941656	0.805071
Cnih3	1.83395	0.078133	0.203799	0.33572	2.16631
Cnksr2	-0.818933	0.420268	0.591915	-0.0987988	0.796528
Cnn3	1.09056	0.285469	0.464606	0.157698	1.4378
Cnnm1	1.74022	0.0936458	0.228912	0.168207	1.47301
Cnnm2	0.821748	0.418692	0.590504	0.0677153	1.16873
Cnot1	1.27636	0.213113	0.386914	0.0836235	1.21234
Cnot10	1.13337	0.267401	0.445199	0.188833	1.54466
Cnot11	2.11311	0.0443465	0.142199	0.316648	2.07323
Cnot2	2.02018	0.0537795	0.161968	0.397441	2.49713
Cnot3	-0.982301	0.335005	0.515411	-0.105272	0.784745
Cnot7	0.787641	0.438029	0.605731	0.168216	1.47305
Cnot9	-0.263053	0.794583	0.874743	-0.0532247	0.884658
Cnp	1.4767	0.151766	0.312279	0.254648	1.79741
Cnpy2	-1.40314	0.172405	0.33764	-0.197466	0.634649
Cnpy3	-1.51625	0.14152	0.298769	-0.174138	0.669672
Cnr1	1.10284	0.280199	0.45871	0.279444	1.90302
Cnrip1	4.93679	3.97053e-05	0.00763952	0.46836	2.94008
Cnst	-0.708694	0.484821	0.644027	-0.0757065	0.840028
Cntfr	0.35862	0.722775	0.826338	0.0458416	1.11133
Cntn1	4.27179	0.000229443	0.00995863	0.244631	1.75643
Cntn2	1.81935	0.0803925	0.207357	0.223823	1.67426
Cntn3	1.61947	0.117414	0.266168	0.25312	1.7911
Cntn4	0.399698	0.692644	0.805409	0.0720025	1.18033
Cntnap1	4.70084	7.40348e-05	0.00765231	0.510194	3.23739
Cntnap2	2.1692	0.039396	0.131235	0.252108	1.78693
Cntnap4	2.9581	0.00651407	0.0442226	0.352365	2.25095
Coa3	0.966971	0.342468	0.522593	0.161274	1.44969
Coa7	1.83988	0.0772302	0.202023	0.252665	1.78922
Coasy	3.59765	0.00132249	0.0200765	0.318918	2.0841
Cog4	0.994238	0.329271	0.509064	0.110787	1.29059
Cog5	1.85583	0.0748468	0.19853	0.26244	1.82995
Cog7	1.10531	0.279148	0.457901	0.214109	1.63723
Coil	4.09487	0.000364902	0.0116944	0.569508	3.71115
Col4a2	3.78864	0.000809328	0.0156318	0.394787	2.48192
Commd1	-1.09028	0.28559	0.464606	-0.133564	0.735251
Commd8	2.54735	0.0171136	0.077006	0.444967	2.78591
Commd9	-1.94463	0.0627124	0.178917	-0.351123	0.44553
Comt	3.32879	0.00261325	0.0274258	0.285415	1.92937
Comtd1	-2.8916	0.00764458	0.0483704	-0.381591	0.415345
Copa	5.43019	1.08376e-05	0.00495398	0.252986	1.79055
Copb1	2.45188	0.0212405	0.0885416	0.101901	1.26445
Copb2	5.03302	3.08013e-05	0.00763952	0.197162	1.57457
Cope	0.22432	0.824262	0.89821	0.0352882	1.08465
Copg1	2.41007	0.0233219	0.093789	0.143755	1.39237
Copg2	-0.180422	0.858221	0.919698	-0.0174274	0.960666
Cops2	2.27224	0.0315781	0.113461	0.151757	1.41826
Cops3	0.749717	0.460156	0.621701	0.0444827	1.10785
Cops4	0.718407	0.478913	0.638447	0.0444132	1.10768
Cops5	2.17958	0.0385361	0.129555	0.217083	1.64848
Cops6	3.26377	0.00307452	0.0292791	0.274356	1.88086
Cops7a	-2.36926	0.0255326	0.0989087	-0.248563	0.564206
Copz1	-0.454615	0.653159	0.777742	-0.0426915	0.906376
Coq10a	1.50665	0.143954	0.301542	0.216049	1.64456
Coq3	0.797511	0.432378	0.601371	0.111643	1.29313
Coq6	1.58913	0.124118	0.274971	0.282248	1.91535
Coq8a	0.00199438	0.998424	0.998877	-0.00412273	0.990552
Coq9	2.66241	0.0131313	0.0660418	0.213383	1.63449
Coro1a	0.283775	0.77883	0.865274	0.0373359	1.08977
Coro1b	1.8749	0.0720816	0.19382	0.193305	1.56065
Coro1c	-3.04268	0.00530485	0.0397179	-0.154289	0.700988
Coro2a	0.815137	0.422398	0.593493	0.0823247	1.20872
Coro2b	2.43821	0.0219014	0.0903735	0.243039	1.75
Coro6	-0.985879	0.333279	0.513714	-0.23703	0.579389
Coro7	1.98639	0.0576254	0.168614	0.219601	1.65806
Cotl1	0.121858	0.903948	0.946331	0.008853	1.02059
Cox15	-0.749757	0.460132	0.621701	-0.096126	0.801445
Cox20	-0.106945	0.915653	0.954036	-0.0258801	0.94215
Cox4i1	2.4762	0.0201101	0.0858036	0.245404	1.75956
Cox5a	0.856326	0.399641	0.574266	0.109361	1.28635
Cox5b	-1.27976	0.211931	0.385487	-0.167595	0.679837
Cox6b1	-0.196152	0.846016	0.913272	-0.0224519	0.949616
Cox7a1	-0.186594	0.853428	0.917429	-0.0513647	0.888455
Cox7a2	0.953284	0.349225	0.529761	0.0966348	1.24921
Cox7a2l	-0.392933	0.697573	0.808257	-0.0535929	0.883908
Cp	1.13525	0.266627	0.44463	0.162792	1.45476
Cpd	1.83484	0.0779968	0.203733	0.190242	1.54968
Cpe	2.9093	0.00732671	0.0475075	0.411761	2.58084
Cpeb2	0.134095	0.89436	0.940782	0.0160612	1.03767
Cpeb3	1.48194	0.150376	0.310099	0.22938	1.69582
Cplx1	2.87454	0.00796327	0.0492844	0.247364	1.76752
Cplx2	-3.60724	0.00129045	0.0199584	-0.522958	0.299945
Cplx3	-0.238093	0.813675	0.890045	-0.0391923	0.913709
Cpne1	-2.57766	0.0159678	0.0737418	-0.172278	0.672546
Cpne3	0.0159622	0.987386	0.995615	0.00322568	1.00746
Cpne4	-0.622559	0.538997	0.690233	-0.109371	0.777373
Cpne6	0.984738	0.333828	0.514178	0.208842	1.61749
Cpne8	0.967276	0.342318	0.522559	0.246227	1.7629
Cpne9	-0.484818	0.631865	0.762091	-0.126867	0.746677
Cpox	-0.205576	0.838724	0.908507	-0.0355205	0.921466
Cpped1	-1.23649	0.227331	0.403017	-0.221369	0.600663
Cpq	2.2054	0.0364701	0.125159	0.440116	2.75497
Cpsf1	-0.0020438	0.998385	0.998877	-0.00387826	0.99111
Cpsf6	3.76005	0.000871361	0.0162944	0.434433	2.71915
Cpsf7	0.113322	0.910646	0.950422	0.0103047	1.02401
Cpt1a	3.12129	0.00437564	0.0354358	0.269677	1.8607
Cpt1c	-0.832927	0.412472	0.585472	-0.0704853	0.850187
Cpt2	1.83352	0.0781982	0.203799	0.312595	2.05398
Cptp	-1.96482	0.0602054	0.173206	-0.509185	0.30961
Cr1l	-1.66413	0.108095	0.252529	-0.38297	0.414029
Cracd	-0.179439	0.858984	0.920128	-0.0486886	0.893946
Crat	-0.41791	0.679445	0.794552	-0.0275758	0.938478
Crip2	0.448651	0.6574	0.78018	0.0774167	1.19513
Crk	-0.336101	0.739492	0.837399	-0.0318055	0.929383
Crkl	-0.0166394	0.986851	0.995563	-0.00639932	0.985373
Crlf3	-0.394909	0.696131	0.806955	-0.0723438	0.846557
Crmp1	3.54278	0.00152131	0.0212606	0.374202	2.36702
Crocc	-2.17768	0.0386922	0.129731	-0.320258	0.478346
Crot	-1.15704	0.257774	0.436233	-0.163534	0.686224
Crtac1	2.6248	0.0143265	0.0686985	0.400419	2.51431
Crtc2	-1.88357	0.0708548	0.19228	-0.393033	0.404545
Cryl1	1.10813	0.277951	0.456849	0.0954807	1.24589
Crym	0.953995	0.348872	0.529761	0.206879	1.6102
Cryz	0.872688	0.390822	0.565544	0.0479013	1.11661
Cryzl1	2.30316	0.0295233	0.10864	0.476206	2.99369
Cryzl2	2.9086	0.00733902	0.0475075	0.754868	5.68681
Cs	0.724664	0.475129	0.635789	0.0530254	1.12986
Csde1	-0.433984	0.66788	0.786394	-0.016388	0.962968
Cse1l	4.17786	0.00029361	0.0108959	0.213765	1.63593
Csk	1.82704	0.0791949	0.205298	0.185485	1.5328
Csnk1a1	3.91211	0.000587696	0.0138876	0.315617	2.06832
Csnk1d	-2.14311	0.0416333	0.135721	-0.398487	0.399496
Csnk1e	1.62362	0.116521	0.264909	0.13326	1.35913
Csnk1g1	1.96243	0.0604972	0.173712	0.385689	2.43046
Csnk1g2	2.81826	0.00910612	0.0535396	0.795927	6.25068
Csnk1g3	3.27176	0.00301387	0.0292074	0.495829	3.13205
Csnk2a1	1.51878	0.140887	0.297999	0.0809838	1.20499
Csnk2a2	-0.172839	0.864117	0.92337	-0.0104016	0.976334
Csnk2b	4.58378	0.000100849	0.00785153	0.372721	2.35896
Cspg4	1.02747	0.313663	0.494599	0.0819894	1.20778
Cspg5	-0.126695	0.900157	0.944506	-0.00843139	0.980773
Cst3	0.0528701	0.95824	0.979185	0.0057951	1.01343
Cstb	3.20511	0.00355737	0.0317354	0.42788	2.67843
Cstf3	0.0324927	0.974327	0.988016	0.00346475	1.00801
Ctbp1	0.833173	0.412336	0.585472	0.0714028	1.1787
Ctdp1	1.92331	0.0654566	0.183439	0.456674	2.86203
Cth	1.02031	0.316983	0.496977	0.189467	1.54692
Ctnna1	0.526409	0.603066	0.738837	0.0284079	1.0676
Ctnna2	-0.20445	0.839594	0.90921	-0.0108545	0.975316
Ctnnb1	0.935094	0.358344	0.538039	0.0684085	1.1706
Ctnnbl1	1.35752	0.186284	0.355295	0.234924	1.71761
Ctnnd2	2.82248	0.00901526	0.0532885	0.137343	1.37196
Ctps1	1.90954	0.0672848	0.186851	0.171851	1.48543
Ctps2	0.397793	0.69403	0.805655	0.0450771	1.10937
Ctsa	3.85235	0.000686312	0.0147433	0.765273	5.82469
Ctsb	-0.461869	0.648017	0.774532	-0.0586111	0.873753
Ctsd	2.74179	0.0109088	0.059129	0.359	2.2856
Ctsl	0.839541	0.408819	0.581162	0.171085	1.48281
Ctsz	0.689998	0.496309	0.654427	0.121656	1.32329
Cttn	-0.626018	0.536761	0.688174	-0.0354323	0.921654
Cttnbp2	-1.35901	0.185815	0.354895	-0.121883	0.755296
Cuedc2	1.17054	0.2524	0.430504	0.13926	1.37803
Cul1	2.54885	0.0170554	0.0769576	0.250289	1.77946
Cul2	0.810062	0.425257	0.595678	0.0940558	1.24181
Cul3	3.55227	0.00148495	0.0211855	0.137477	1.37239
Cul4a	4.0603	0.000399414	0.0122411	0.40731	2.55453
Cul4b	0.541305	0.592906	0.731586	0.0446844	1.10837
Cul5	-2.35029	0.0266239	0.1017	-0.104329	0.78645
Cwf19l1	2.32189	0.0283385	0.105568	0.418762	2.62278
Cx3cl1	-0.679846	0.502611	0.658936	-0.110084	0.776096
Cxadr	1.07777	0.291033	0.470006	0.195464	1.56843
Cyb5a	1.52147	0.140212	0.296878	0.133689	1.36047
Cyb5b	3.13282	0.00425322	0.0349256	0.406986	2.55262
Cyb5r1	3.88253	0.000634628	0.0138876	0.69047	4.9031
Cyb5r3	4.62211	9.11432e-05	0.00765231	0.246675	1.76472
Cyb5r4	2.19131	0.0375847	0.127577	0.489023	3.08335
Cybc1	4.92405	4.10623e-05	0.00763952	0.850938	7.09476
Cyc1	2.45563	0.0210623	0.0881487	0.232394	1.70763
Cycs	1.64583	0.111835	0.257898	0.275485	1.88575
Cyfip1	0.602877	0.551814	0.698511	0.0394799	1.09517
Cyfip2	1.03103	0.312025	0.492419	0.087677	1.22371
Cyld	-1.10409	0.279667	0.458386	-0.157491	0.695839
Cyp20a1	3.00976	0.00574759	0.0414389	0.412159	2.5832
Cyp2d22	1.61351	0.118707	0.267205	0.213209	1.63384
Cyp2j9	2.60988	0.0148283	0.0702804	0.398707	2.50442
Cyp46a1	0.509658	0.61459	0.747612	0.0753297	1.1894
Cyria	2.37221	0.0253668	0.0985449	0.350821	2.24296
Cyrib	0.164191	0.87085	0.927833	0.0117423	1.02741
Cyth1	2.89778	0.00753202	0.0479671	0.36906	2.33916
Czib	-0.615394	0.543644	0.694046	-0.172277	0.672548
D430041D05Rik	0.733474	0.469832	0.631869	0.149137	1.40973
D6Wsu163e	-0.369067	0.715066	0.821727	-0.0469411	0.897551
Daam1	-0.479826	0.635363	0.765188	-0.043638	0.904403
Daam2	1.03874	0.308491	0.488864	0.143091	1.39024
Dab2ip	0.0537838	0.957519	0.978691	0.0129746	1.03033
Dad1	-0.0120063	0.990512	0.995894	-0.00117918	0.997289
Dag1	0.709691	0.484212	0.643475	0.0827388	1.20987
Dagla	-0.346892	0.731465	0.831511	-0.0399587	0.912098
Daglb	1.87242	0.0724372	0.194648	0.311249	2.04762
Dap3	1.36718	0.183274	0.350993	0.251786	1.78561
Dars1	-0.243941	0.809191	0.886555	-0.0146526	0.966824
Dars2	2.47685	0.0200802	0.0858036	0.514198	3.26737
Dbi	-0.287784	0.775793	0.863065	-0.0523805	0.886379
Dbn1	1.91618	0.0663975	0.185755	0.258365	1.81286
Dbnl	0.631968	0.532926	0.685357	0.0496198	1.12104
Dbt	0.632936	0.532304	0.684985	0.0368597	1.08858
Dcaf11	0.195875	0.846231	0.913272	0.030628	1.07307
Dcaf5	-0.162567	0.872117	0.928302	-0.0278495	0.937887
Dcaf7	0.185846	0.854008	0.917573	0.0291121	1.06933
Dcakd	3.52024	0.00161116	0.0214734	0.576319	3.76981
Dclk2	1.99946	0.0561099	0.166189	0.140255	1.38119
Dcps	-2.19144	0.0375743	0.127577	-0.21989	0.602712
Dctn1	1.52419	0.139534	0.296236	0.0642228	1.15937
Dctn2	2.65971	0.013214	0.0660869	0.173555	1.49127
Dctn3	0.497588	0.622957	0.755555	0.0277357	1.06595
Dctn4	3.49146	0.0017334	0.022285	0.350997	2.24387
Ddah1	2.3367	0.0274325	0.103255	0.193197	1.56026
Ddb1	3.88323	0.00063348	0.0138876	0.230661	1.70083
Ddc	0.36506	0.718019	0.823664	0.0876597	1.22366
Ddhd1	4.48067	0.000132381	0.00888521	0.599187	3.97362
Ddi2	-1.26564	0.216867	0.391656	-0.246721	0.566604
Ddost	3.80139	0.000783099	0.0155936	0.365296	2.31897
Ddx1	0.157737	0.875883	0.93007	0.00554592	1.01285
Ddx17	-1.56251	0.130259	0.284723	-0.125184	0.749576
Ddx19a	-0.845925	0.405313	0.578576	-0.065122	0.860752
Ddx21	2.71267	0.0116796	0.0615836	0.621746	4.18549
Ddx23	-2.30383	0.0294801	0.10864	-0.255553	0.555197
Ddx39b	4.3711	0.000176693	0.00931941	0.470077	2.95173
Ddx3x	-0.281419	0.780617	0.866323	-0.0127979	0.970962
Ddx3y	-0.852256	0.401854	0.576239	-0.161991	0.688667
Ddx42	0.0332895	0.973698	0.987865	0.000811762	1.00187
Ddx46	-2.34228	0.0270976	0.102515	-0.2601	0.549415
Ddx5	-0.012167	0.990385	0.995894	-0.00393692	0.990976
Ddx6	-0.133091	0.895146	0.94102	-0.0136131	0.969141
Decr1	3.06596	0.00501158	0.0384658	0.40394	2.53478
Dennd10	-2.43608	0.0220061	0.0905331	-0.274791	0.531139
Dennd1a	0.700563	0.489798	0.649126	0.110257	1.28901
Dennd4a	2.59698	0.015275	0.0716204	0.316227	2.07122
Dennd4b	1.52156	0.14019	0.296878	0.308963	2.03687
Dennd5a	1.96867	0.0597384	0.172224	0.402324	2.52536
Denr	-4.91486	4.20706e-05	0.00763952	-0.551994	0.280547
Des	-0.442828	0.661553	0.782184	-0.0886591	0.815344
Dgkb	-0.913407	0.369421	0.547478	-0.151918	0.704826
Dgke	5.16325	2.18536e-05	0.00749215	0.609418	4.06835
Dgkg	1.49083	0.148038	0.306816	0.358982	2.2855
Dgkh	-0.639121	0.528335	0.68146	-0.0739466	0.843439
Dgki	-0.804217	0.428564	0.59868	-0.136865	0.729684
Dgkq	0.0431573	0.965906	0.983355	0.00867606	1.02018
Dgkz	-2.07316	0.048205	0.150012	-0.282623	0.521647
Dglucy	-1.49463	0.14705	0.305382	-0.313541	0.485801
Dhcr7	3.78434	0.000818382	0.0157264	0.65746	4.54423
Dhdh	0.152706	0.879809	0.931669	0.0132058	1.03087
Dhodh	-0.694785	0.493353	0.651574	-0.0734461	0.844411
Dhrs1	-0.465982	0.645109	0.773078	-0.042833	0.906081
Dhrs11	-4.01322	0.000451658	0.0127269	-1.0347	0.0923209
Dhrs4	2.60242	0.0150851	0.0710884	0.406124	2.54756
Dhrs7	-0.987894	0.332309	0.512414	-0.0867564	0.818924
Dhx15	2.27832	0.0311638	0.112364	0.180684	1.51595
Dhx29	0.375972	0.709988	0.817261	0.0678471	1.16909
Dhx30	1.61526	0.118326	0.266995	0.115536	1.30478
Dhx36	1.31662	0.199455	0.370313	0.161002	1.44878
Dhx9	2.35943	0.0260931	0.100137	0.193416	1.56105
Diaph1	-0.203949	0.839982	0.909391	-0.0151906	0.965627
Diaph2	1.36731	0.183233	0.350993	0.18572	1.53363
Dido1	-0.676996	0.504388	0.660214	-0.188489	0.647904
Dip2a	3.76033	0.000870722	0.0162944	0.359765	2.28963
Dip2b	2.5284	0.0178686	0.0794718	0.250628	1.78085
Dip2c	4.68336	7.75339e-05	0.00765231	0.456706	2.86224
Diras1	-0.0912943	0.927959	0.963073	-0.0128121	0.97093
Diras2	-0.501895	0.619965	0.753193	-0.0701465	0.850851
Dis3l2	-0.784573	0.439795	0.607356	-0.0823783	0.827221
Disp2	3.17386	0.00384356	0.033114	0.402757	2.52788
Dkc1	1.50929	0.143282	0.300875	0.137601	1.37278
Dlat	2.85714	0.00830118	0.0504248	0.316596	2.07298
Dld	3.31856	0.0026811	0.0278753	0.346239	2.21942
Dlg1	-0.880414	0.386701	0.56235	-0.0526111	0.885909
Dlg3	-0.216803	0.830054	0.902325	-0.0137818	0.968765
Dlg4	-0.522074	0.606038	0.741816	-0.0493951	0.892493
Dlgap3	-0.53794	0.595194	0.732464	-0.0795901	0.832549
Dlgap4	-0.8828	0.385434	0.561	-0.0753397	0.840737
Dlst	3.55269	0.00148334	0.0211855	0.416004	2.60618
Dmac2l	0.290991	0.773367	0.861464	0.0406638	1.09816
Dmap1	-0.23519	0.815904	0.891092	-0.0334155	0.925943
Dmd	-0.118454	0.906618	0.948342	-0.0126026	0.971398
Dmtn	0.86487	0.39502	0.569771	0.0837989	1.21283
Dmwd	0.813485	0.423327	0.594189	0.143429	1.39133
Dmxl1	4.10424	0.000356061	0.0116944	0.418729	2.62258
Dmxl2	2.99422	0.00596854	0.04219	0.229457	1.69612
Dnaja1	0.518608	0.60842	0.743511	0.0574149	1.14134
Dnaja2	-1.47163	0.153123	0.314032	-0.131709	0.738399
Dnaja3	0.126605	0.900227	0.944506	0.00731919	1.017
Dnaja4	-1.1866	0.246114	0.423291	-0.179725	0.661111
Dnajb1	-0.645023	0.524564	0.679117	-0.065443	0.860116
Dnajb11	-1.44727	0.159773	0.323955	-0.109272	0.777549
Dnajb12	-1.49485	0.146994	0.305382	-0.268267	0.539179
Dnajb14	2.82621	0.0089358	0.0531635	0.500631	3.16688
Dnajb4	-0.6104	0.546896	0.695711	-0.0780171	0.83557
Dnajb6	-2.60121	0.0151269	0.0711225	-0.339467	0.45765
Dnajc10	1.94622	0.0625111	0.178591	0.322336	2.10056
Dnajc11	1.21012	0.237119	0.413884	0.11846	1.31359
Dnajc13	2.40186	0.0237517	0.0948606	0.264811	1.83997
Dnajc19	0.445209	0.659854	0.781416	0.0774452	1.19521
Dnajc5	-1.19765	0.241859	0.419126	-0.18321	0.655828
Dnajc6	0.0616441	0.951318	0.977209	0.00534893	1.01239
Dnajc7	-1.27327	0.21419	0.388354	-0.195628	0.637341
Dnajc9	-0.686531	0.498456	0.655918	-0.151514	0.705482
Dnm1	2.76271	0.0103848	0.0576913	0.192352	1.55723
Dnm1l	1.61534	0.118308	0.266995	0.0904077	1.23142
Dnm2	2.7325	0.0111493	0.059802	0.255611	1.8014
Dnm3	0.627367	0.53589	0.687954	0.0368172	1.08847
Dnmt1	3.24252	0.00324166	0.0298464	0.632933	4.2947
Dnpep	2.70301	0.0119464	0.0623701	0.195008	1.56678
Dock1	3.06469	0.00502717	0.0385136	0.353544	2.25707
Dock10	2.7193	0.0114997	0.0612822	0.414746	2.59864
Dock3	1.79789	0.0838177	0.212441	0.228877	1.69386
Dock4	1.90472	0.0679361	0.187556	0.298818	1.98984
Dock7	2.90478	0.00740657	0.0475887	0.169521	1.47748
Dock9	3.61198	0.00127487	0.0198667	0.322525	2.10148
Dop1b	-1.55128	0.132924	0.287966	-0.435169	0.36714
Dph7	-1.22519	0.231487	0.408494	-0.220083	0.602444
Dpm1	0.65573	0.517759	0.674081	0.0689764	1.17213
Dpp10	2.15528	0.0405759	0.133865	0.251732	1.78539
Dpp3	1.9046	0.0679513	0.187556	0.16286	1.45499
Dpp7	2.06283	0.0492492	0.151996	0.311551	2.04904
Dpp8	-0.471423	0.641271	0.770274	-0.0637619	0.863452
Dpp9	3.80089	0.000784115	0.0155936	0.44556	2.78972
Dpy19l1	-0.740551	0.465602	0.627235	-0.0933855	0.806519
Dpysl2	3.78269	0.00082187	0.0157264	0.336494	2.17017
Dpysl3	3.07395	0.00491455	0.0381985	0.356438	2.27215
Dpysl4	3.2541	0.00314958	0.0295659	0.219866	1.65908
Dpysl5	2.33977	0.0272476	0.102652	0.248857	1.77361
Drg1	-2.26117	0.032345	0.11531	-0.26611	0.541864
Drg2	3.89952	0.000607242	0.0138876	0.340174	2.18864
Dst	0.397867	0.693976	0.805655	0.0262083	1.0622
Dstn	0.335086	0.740249	0.837503	0.0251149	1.05953
Dtna	0.0160703	0.987301	0.995615	-0.000596933	0.998626
Dtx3	-1.41322	0.169453	0.334938	-0.334359	0.463064
Dtymk	3.39758	0.00219817	0.0253868	0.532105	3.4049
Dusp15	0.863826	0.395583	0.570027	0.193277	1.56055
Dusp28	-0.390117	0.699628	0.80964	-0.0986151	0.796865
Dusp3	0.184991	0.854671	0.918037	0.0290961	1.06929
Dym	2.31346	0.0288662	0.106794	0.422439	2.64508
Dync1h1	3.58993	0.00134883	0.0201129	0.171967	1.48582
Dync1i1	-0.931121	0.360357	0.539854	-0.0959584	0.801755
Dync1i2	-0.735021	0.468905	0.631036	-0.0856077	0.821093
Dync1li1	0.62025	0.540492	0.691843	0.0361389	1.08677
Dync1li2	0.492745	0.626329	0.757858	0.0454297	1.11027
Dync2h1	1.48832	0.148696	0.307869	0.273707	1.87805
Dynll2	3.58696	0.00135911	0.0201129	0.513499	3.26211
Dzank1	-0.695231	0.493078	0.65142	-0.100998	0.792505
Dzip3	0.845431	0.405584	0.578762	0.210734	1.62455
Ebp	3.89332	0.000617106	0.0138876	0.691796	4.91808
Ech1	1.31696	0.199343	0.370313	0.321696	2.09747
Echdc1	0.809418	0.42562	0.595984	0.113003	1.29719
Echs1	-0.697143	0.4919	0.650432	-0.0569702	0.877061
Eci1	2.83942	0.00865938	0.0517801	0.498414	3.15075
Eci2	0.299306	0.767086	0.857786	0.0333635	1.07985
Ecpas	1.03923	0.308267	0.488713	0.0658846	1.16382
Ecsit	-2.69069	0.0122949	0.0634336	-0.296543	0.505193
Edc3	1.72129	0.0970788	0.235624	0.328893	2.13252
Edc4	-0.545004	0.590396	0.730273	-0.0512673	0.888654
Eea1	-1.93775	0.0635868	0.180296	-0.121956	0.755168
Eef1a1	4.34055	0.000191487	0.00967528	0.424182	2.65572
Eef1a2	1.65017	0.110939	0.256537	0.182917	1.52376
Eef1b	-1.0331	0.31107	0.491452	-0.0789989	0.833683
Eef1d	0.04653	0.963243	0.982496	0.00221692	1.00512
Eef1g	3.45575	0.00189769	0.0231664	0.262287	1.82931
Eef2	2.55019	0.017003	0.0769531	0.177724	1.50565
Eefsec	4.32842	0.000197698	0.00972202	0.475423	2.98829
Efhd2	-0.941533	0.355098	0.535511	-0.1034	0.788134
Efl1	4.65634	8.32677e-05	0.00765231	0.382938	2.41511
Efnb2	1.11935	0.273225	0.450701	0.311142	2.04711
Efnb3	-0.91921	0.366436	0.545214	-0.189466	0.646448
Efr3a	2.66068	0.0131843	0.0660869	0.423256	2.65006
Efr3b	2.22225	0.0351765	0.122103	0.190264	1.54976
Eftud2	1.43669	0.16273	0.327923	0.125102	1.33384
Egfr	0.154909	0.878089	0.931263	0.0203569	1.04799
Egln1	-0.0245507	0.980601	0.992177	-0.00765139	0.982536
Ehbp1	-1.48117	0.150581	0.310365	-0.229373	0.589694
Ehd1	-0.463399	0.646935	0.774532	-0.0567611	0.877483
Ehd3	-0.454872	0.652977	0.777742	-0.0216367	0.9514
Ehd4	-1.9049	0.0679107	0.187556	-0.232007	0.586128
Eif1	-2.09673	0.0458938	0.145131	-0.321152	0.477363
Eif2a	3.98984	0.000480052	0.0130589	0.463011	2.9041
Eif2b2	-1.41756	0.168192	0.333315	-0.223571	0.597625
Eif2b3	0.235154	0.815932	0.891092	0.0155727	1.03651
Eif2b5	2.87407	0.0079722	0.0492844	0.398927	2.50569
Eif2s1	1.55934	0.131007	0.285397	0.0851137	1.2165
Eif2s2	-1.26242	0.218003	0.392672	-0.2007	0.629941
Eif2s3x	0.732335	0.470515	0.632145	0.0509455	1.12446
Eif3a	4.30367	0.000210998	0.00978859	0.303084	2.00948
Eif3b	3.16612	0.00391782	0.0333704	0.31389	2.06011
Eif3c	3.07188	0.00493962	0.0381985	0.140272	1.38125
Eif3d	0.709632	0.484248	0.643475	0.0572728	1.14097
Eif3e	2.76308	0.0103758	0.0576913	0.151682	1.41802
Eif3f	2.18509	0.0380867	0.12856	0.144995	1.39635
Eif3g	-3.93799	0.000549459	0.0136998	-0.442607	0.360905
Eif3h	-0.258134	0.798336	0.87749	-0.0317475	0.929507
Eif3i	-0.444423	0.660414	0.78144	-0.0203483	0.954227
Eif3j1	-0.576801	0.569035	0.711553	-0.0471727	0.897072
Eif3l	2.6696	0.0129137	0.0654275	0.18612	1.53504
Eif3m	2.00026	0.0560185	0.166037	0.289583	1.94797
Eif4a1	4.83225	5.23248e-05	0.00763952	0.313828	2.05981
Eif4a2	-0.35667	0.724217	0.82739	-0.0154509	0.965048
Eif4a3	2.94878	0.00666225	0.0448584	0.225719	1.68159
Eif4b	1.60959	0.119564	0.268602	0.155061	1.42909
Eif4e	0.0559522	0.955808	0.977689	0.0109237	1.02547
Eif4g1	-1.97816	0.0585983	0.16985	-0.146732	0.713292
Eif4g2	2.24779	0.0332939	0.117572	0.10053	1.26046
Eif4g3	-1.19367	0.243384	0.420531	-0.0707997	0.849572
Eif4h	-0.0134912	0.989339	0.995698	-0.00175855	0.995959
Eif5	-2.71973	0.0114882	0.0612822	-0.133259	0.735769
Eif5a2	3.36168	0.0024061	0.0265503	0.376625	2.38026
Eif5b	-0.095783	0.924427	0.95965	-0.0125962	0.971413
Eif6	2.07128	0.0483932	0.15037	0.36897	2.33868
Eipr1	2.2527	0.0329429	0.116432	0.291204	1.95526
Elavl1	0.0225811	0.982157	0.993019	-0.00128842	0.997038
Elavl2	0.279293	0.78223	0.867344	0.0423751	1.10249
Elavl3	3.23457	0.0033064	0.0301608	0.350306	2.2403
Elavl4	1.25747	0.219761	0.394802	0.12599	1.33657
Elfn2	-1.43661	0.162753	0.327923	-0.147782	0.71157
Elmo1	1.03732	0.30914	0.489342	0.11792	1.31196
Elmo2	-1.49865	0.146008	0.303752	-0.190459	0.644972
Elmod1	0.0604741	0.952241	0.977519	0.00739201	1.01717
Elob	-3.2355	0.00329882	0.0301586	-0.209279	0.617619
Eloc	2.67318	0.0128068	0.0651264	0.325226	2.11459
Elp1	1.64526	0.111955	0.258029	0.154606	1.4276
Elp3	4.49509	0.00012744	0.00888521	0.425437	2.6634
Elp4	2.62563	0.014299	0.0686985	0.644315	4.40875
Emb	2.43192	0.0222119	0.0909456	0.391508	2.46325
Emc1	4.72463	6.95265e-05	0.00765231	0.350221	2.23986
Emc2	-2.34181	0.0271257	0.102515	-0.453158	0.352243
Emc3	0.693842	0.493935	0.652133	0.0923927	1.23707
Emc4	1.17263	0.251575	0.429482	0.176391	1.50104
Emc6	-2.44677	0.0214851	0.089033	-0.397445	0.400456
Emc7	-0.57995	0.566941	0.71023	-0.0725931	0.846071
Emc8	1.49947	0.145798	0.303752	0.107586	1.28111
Emd	-1.93931	0.0633873	0.180296	-0.150588	0.706988
Eml1	0.896341	0.378295	0.554833	0.14616	1.4001
Eml2	1.54824	0.133653	0.288331	0.229643	1.69685
Eml4	0.0620987	0.950959	0.977209	0.00389864	1.00902
Eml6	1.32209	0.197654	0.367957	0.32058	2.09209
Enah	1.03099	0.312041	0.492419	0.177007	1.50317
Endod1	0.649525	0.521696	0.677053	0.140354	1.38151
Eno1	1.43837	0.16226	0.327545	0.105193	1.27407
Eno2	1.01478	0.319562	0.500259	0.0986294	1.25496
Enoph1	-1.63826	0.113414	0.260081	-0.103784	0.787437
Enpep	3.70063	0.0010155	0.0172061	0.601669	3.9964
Enpp5	4.72379	6.9682e-05	0.00765231	0.442036	2.76717
Ensa	2.25448	0.0328167	0.116186	0.42315	2.64941
Entpd2	1.54988	0.133259	0.288226	0.302151	2.00517
Epb41l1	2.87404	0.00797275	0.0492844	0.198122	1.57805
Epb41l2	0.267083	0.791512	0.872998	0.0247569	1.05866
Epdr1	2.40044	0.0238272	0.0948831	0.278359	1.89828
Ephb3	1.70702	0.0997353	0.239855	0.339923	2.18737
Ephb4	0.99197	0.330355	0.510493	0.313086	2.0563
Ephx1	1.84406	0.076599	0.201238	0.225955	1.6825
Ephx2	0.945271	0.353223	0.534063	0.104679	1.27256
Epm2aip1	3.02877	0.00548779	0.0405328	0.304236	2.01482
Epn1	0.927205	0.362348	0.541178	0.0723064	1.18115
Epn2	-0.76558	0.450821	0.615558	-0.0664097	0.858204
Eprs1	2.57334	0.0161264	0.0741884	0.187374	1.53948
Eps15	1.05083	0.303005	0.483163	0.108485	1.28376
Eps15l1	-1.13473	0.266843	0.44481	-0.065655	0.859696
Eps8	-0.343859	0.733718	0.833154	-0.0488355	0.893644
Erbin	3.54062	0.00152969	0.0212606	0.512479	3.25446
Erc1	-2.3315	0.0277473	0.104059	-0.351774	0.444863
Ergic1	3.38883	0.00224716	0.0256089	0.281677	1.91283
Ergic3	-1.5361	0.136594	0.291557	-0.126851	0.746704
Erh	-1.6573	0.109478	0.254316	-0.279832	0.525011
Eri3	1.83347	0.0782058	0.203799	0.245823	1.76126
Erlin2	-0.386369	0.702367	0.81144	-0.0451765	0.901205
Ermn	-0.541007	0.593108	0.731586	-0.128426	0.744002
Ermp1	0.957648	0.347061	0.528011	0.120264	1.31906
Ero1a	2.82529	0.00895536	0.0531635	0.38579	2.43103
Erp29	-0.150102	0.881843	0.931827	-0.0193524	0.956418
Erp44	0.782715	0.440866	0.608427	0.096243	1.24808
Esd	-0.145535	0.885411	0.934474	-0.00916551	0.979117
Esyt1	1.54446	0.134562	0.289044	0.274519	1.88157
Esyt2	3.7223	0.000960418	0.0169093	0.449375	2.81433
Etf1	-0.419119	0.678571	0.794552	-0.0445209	0.902566
Etfa	0.953764	0.348987	0.529761	0.0913372	1.23406
Etfb	-1.33725	0.192725	0.363201	-0.121651	0.7557
Etfdh	1.79822	0.0837645	0.212441	0.0851026	1.21647
Ethe1	-3.29812	0.00282179	0.0284938	-0.305414	0.494979
Etnk1	1.81493	0.0810879	0.20825	0.232534	1.70818
Etnppl	2.31538	0.0287452	0.106539	0.472922	2.97113
Evi5l	0.292241	0.772422	0.861177	0.0301101	1.07179
Evl	-2.57299	0.0161397	0.0741884	-0.305709	0.494642
Ewsr1	-1.30492	0.203351	0.374982	-0.138998	0.72611
Exd2	-0.531221	0.599775	0.73656	-0.112195	0.772333
Exoc1	1.75134	0.0916782	0.225847	0.203619	1.59815
Exoc2	3.1926	0.00366946	0.032188	0.302262	2.00568
Exoc3	-0.59809	0.554955	0.700572	-0.0424102	0.906963
Exoc4	1.35399	0.187392	0.356748	0.0776377	1.19574
Exoc5	1.52987	0.138126	0.29393	0.135163	1.3651
Exoc6	1.56132	0.13054	0.285054	0.301453	2.00195
Exoc6b	0.595175	0.556872	0.701676	0.0558882	1.13733
Exoc7	0.51004	0.614326	0.747612	0.0407236	1.09831
Exoc8	-1.91471	0.0665938	0.185783	-0.128293	0.74423
Exog	1.89692	0.0690002	0.188867	0.375558	2.37442
Exosc4	-0.236675	0.814763	0.890289	-0.0723375	0.846569
Exosc9	3.70393	0.00100693	0.0171908	0.760901	5.76635
Ezr	-1.97793	0.0586258	0.16985	-0.342221	0.454756
F3	-0.301239	0.765628	0.856621	-0.0394633	0.913139
F8a1	1.56392	0.129927	0.284168	0.207547	1.61268
Faah	0.61589	0.543322	0.693954	0.095696	1.24651
Fabp3	2.05593	0.0499589	0.153725	0.349257	2.23489
Fabp5	1.35269	0.187803	0.357198	0.163983	1.45876
Fads2	2.25634	0.0326845	0.11609	0.33017	2.1388
Faf1	-2.6462	0.0136347	0.0673386	-0.429846	0.371667
Faf2	-0.078982	0.937652	0.967762	-0.00904077	0.979398
Fah	2.01712	0.0541177	0.162511	0.394857	2.48232
Fahd1	-0.456111	0.652097	0.777152	-0.0986768	0.796752
Fahd2a	1.31447	0.200166	0.370605	0.141226	1.38429
Faim	0.812467	0.423901	0.59471	0.117861	1.31178
Fam110b	0.490318	0.628021	0.758991	0.14728	1.40372
Fam114a2	3.17261	0.00385552	0.033114	0.477321	3.00138
FAM120A	0.561398	0.579333	0.721361	0.0424099	1.10258
Fam120b	0.810561	0.424975	0.595487	0.16432	1.45989
Fam120c	2.0042	0.0555686	0.165585	0.239777	1.73691
Fam126b	2.70371	0.0119268	0.0623466	0.24518	1.75865
Fam131b	0.902527	0.375063	0.552429	0.101413	1.26303
Fam136a	-1.51332	0.14226	0.299059	-0.213591	0.611518
Fam13c	-0.800579	0.430631	0.599937	-0.251935	0.559841
Fam169a	-1.56225	0.130319	0.284723	-0.220641	0.60167
Fam171a2	0.981587	0.33535	0.515749	0.109028	1.28537
Fam171b	1.06596	0.296239	0.474582	0.139021	1.37728
Fam172a	-3.72742	0.000947847	0.0169093	-0.634928	0.231778
Fam177a1	-0.160019	0.874103	0.929215	-0.0342296	0.924209
Fam219a	-0.386837	0.702025	0.811273	-0.0707384	0.849692
Fam234b	2.87186	0.00801441	0.0492844	0.349315	2.23519
Fam241b	-0.61991	0.540713	0.69191	-0.066403	0.858217
Fam3c	1.25351	0.221175	0.396995	0.329839	2.13717
Fam91a1	4.25688	0.000238611	0.0100161	0.544341	3.5022
Fam98c	3.83213	0.000723211	0.0152183	0.706515	5.08763
Far1	0.380125	0.70694	0.814892	0.0835479	1.21213
Farp1	2.79536	0.00961405	0.0551268	0.173145	1.48986
Farsa	1.40564	0.17167	0.336791	0.0860221	1.21905
Farsb	0.519175	0.60803	0.743511	0.027616	1.06565
Fasn	3.5918	0.00134242	0.0201129	0.270198	1.86293
Fau	3.10279	0.00457913	0.0365797	0.522646	3.33155
Fbl	0.539377	0.594216	0.731918	0.106321	1.27738
Fbll1	4.43119	0.000150826	0.00920722	0.690553	4.90403
Fbxl16	-0.560023	0.580257	0.722075	-0.0604359	0.87009
Fbxl18	1.21465	0.235418	0.412022	0.247399	1.76766
Fbxo2	-1.23317	0.228545	0.404054	-0.187364	0.649585
Fbxo21	0.604721	0.550606	0.697626	0.0835078	1.21201
Fbxo22	-1.04056	0.307658	0.488211	-0.0707478	0.849674
Fbxo3	1.25911	0.219179	0.393928	0.187646	1.54044
Fbxo41	0.220795	0.826977	0.89983	0.0336038	1.08045
Fbxo42	2.57682	0.0159987	0.0737875	0.539845	3.46613
Fbxo6	-0.431934	0.669351	0.787674	-0.0857089	0.820902
Fbxo7	2.46564	0.0205938	0.0867172	0.597832	3.96125
Fbxw11	-0.753792	0.457747	0.621015	-0.145508	0.715307
Fcsk	1.66168	0.108589	0.253142	0.219072	1.65604
Fdps	-1.71007	0.0991629	0.23885	-0.219998	0.602563
Fdx2	-2.46815	0.0204777	0.0864052	-0.48913	0.324242
Fdxr	1.28345	0.210655	0.384658	0.102768	1.26697
Fech	-0.293421	0.77153	0.860872	-0.0250808	0.943885
Fer	-0.496318	0.62384	0.755763	-0.097218	0.799433
Fermt2	1.58354	0.125388	0.277187	0.121422	1.32258
Fez1	1.70382	0.100339	0.240697	0.250254	1.77932
Fga	1.00095	0.326076	0.505836	0.129385	1.34706
Fgb	0.335	0.740313	0.837503	0.0478828	1.11656
Fgf14	3.95192	0.000529893	0.0136998	0.447916	2.80489
Fgfr1op2	0.1687	0.867339	0.925611	0.0266762	1.06335
Fgfr3	1.06777	0.295438	0.473852	0.212044	1.62946
Fgg	-0.137978	0.89132	0.938959	-0.00799197	0.981766
Fh	1.97151	0.059395	0.171595	0.202634	1.59453
Fhip1b	0.419022	0.678642	0.794552	0.0880046	1.22463
Fhip2a	-0.0976785	0.922937	0.958587	-0.014976	0.966104
Fhit	-0.664507	0.512217	0.668547	-0.10923	0.777624
Fhl1	2.53388	0.017647	0.0787417	0.390826	2.45938
Fibp	-0.848596	0.403852	0.577894	-0.127688	0.745267
Fkbp15	-1.07714	0.291312	0.470006	-0.244817	0.569093
Fkbp1a	2.73633	0.0110495	0.059422	0.309603	2.03987
Fkbp1b	-2.3899	0.0243913	0.0962088	-0.241454	0.573517
Fkbp2	1.4633	0.155371	0.317829	0.199244	1.58214
Fkbp3	1.04716	0.304665	0.484497	0.0945501	1.24323
Fkbp4	1.91407	0.0666793	0.185853	0.236988	1.72579
Fkbp8	-0.013101	0.989647	0.995698	0.000648901	1.0015
Fkbpl	-1.34347	0.190729	0.3601	-0.347801	0.448951
Flad1	2.15943	0.0402212	0.132908	0.296062	1.97725
Flii	-0.724516	0.475219	0.635789	-0.0673011	0.856444
Flna	3.09751	0.00463885	0.036985	0.394529	2.48044
Flnb	1.59048	0.123814	0.274445	0.209501	1.61995
Flot1	1.17965	0.248821	0.425875	0.12845	1.34416
Flot2	-1.18454	0.246915	0.423961	-0.117074	0.763705
Flrt2	-0.613874	0.544633	0.694819	-0.0974465	0.799012
Fmn2	-2.42407	0.0226048	0.0918935	-0.316678	0.482305
Fmnl1	-2.06038	0.0494997	0.152643	-0.194173	0.63948
Fmnl2	0.39867	0.693391	0.805655	0.0213437	1.05037
Fmr1	0.397222	0.694446	0.80591	0.0533014	1.13058
Fn1	1.20098	0.240586	0.417605	0.224839	1.67818
Fn3k	2.24129	0.0337639	0.118621	0.302361	2.00614
Fn3krp	0.0258296	0.97959	0.991887	0.00329415	1.00761
Fnbp1	-1.26281	0.217866	0.392672	-0.146977	0.71289
Fnbp1l	-2.75029	0.010693	0.0585766	-0.424366	0.376387
Fnta	1.24883	0.222853	0.39879	0.124468	1.33189
Fntb	2.45647	0.0210228	0.0880729	0.452988	2.83784
Focad	1.78296	0.0862729	0.215892	0.323139	2.10445
Folh1	1.43604	0.162915	0.328063	0.24948	1.77615
Frmd5	-0.504977	0.617828	0.750885	-0.127117	0.746248
Frmpd4	1.27389	0.213974	0.388134	0.244107	1.75431
Fry	2.91131	0.00729144	0.0474524	0.346549	2.221
Fryl	1.60475	0.120627	0.27059	0.402668	2.52737
Fscn1	3.21338	0.00348515	0.0313055	0.319517	2.08697
Fsd1	0.610622	0.546751	0.695711	0.0472784	1.11501
Fsd1l	0.496823	0.623489	0.755763	0.0547675	1.1344
Fth1	1.18368	0.247248	0.424178	0.189432	1.54679
Fto	-2.56042	0.0166106	0.0757607	-0.285759	0.517894
Fubp1	-0.169631	0.866614	0.925317	-0.0228819	0.948676
Fubp3	0.750235	0.459849	0.621701	0.0947554	1.24381
Fundc2	-1.77511	0.0875889	0.218521	-0.127387	0.745784
Fus	1.45142	0.158624	0.32258	0.192074	1.55623
Fut8	-3.03232	0.00544057	0.0404215	-0.534388	0.292154
Fxn	3.29755	0.00282583	0.0284938	0.510094	3.23664
Fxr1	-1.222	0.23267	0.409577	-0.0810932	0.829673
Fxr2	3.03388	0.00541994	0.0403943	0.359014	2.28567
Fxyd1	-2.14533	0.0414391	0.1357	-0.267382	0.540279
Fyn	3.98734	0.000483198	0.0130589	0.244078	1.7542
Fyttd1	0.871537	0.391438	0.566236	0.100291	1.25977
G3bp1	3.84959	0.000691233	0.0147433	0.387651	2.44147
G3bp2	4.28276	0.000222923	0.00986135	0.468179	2.93886
G6pdx	1.12764	0.269773	0.447518	0.135583	1.36642
Gaa	0.755263	0.456879	0.62074	0.129223	1.34655
Gab1	0.583598	0.56452	0.708071	0.102675	1.2667
Gabarapl2	2.68868	0.0123528	0.0634336	0.267406	1.851
Gabbr1	-1.09114	0.285219	0.464606	-0.160476	0.691073
Gabbr2	-0.507513	0.616073	0.749194	-0.0408897	0.910144
Gabpa	2.4736	0.0202279	0.0858036	0.360758	2.29487
Gabra1	-1.38594	0.177539	0.344039	-0.123848	0.751886
Gabra2	-3.66619	0.0011095	0.0183313	-0.786103	0.163643
Gabra3	2.17947	0.0385452	0.129555	0.247989	1.77006
Gabra4	0.757767	0.455404	0.61935	0.200813	1.58786
Gabrb2	3.60353	0.00130274	0.0199981	0.504225	3.19319
Gabrb3	0.398867	0.693248	0.805655	0.0468118	1.11381
Gabrd	1.99742	0.0563445	0.166442	0.55678	3.60396
Gabrg2	3.73095	0.000939248	0.0169093	0.439814	2.75305
Gad1	-0.462141	0.647824	0.774532	-0.0622841	0.866395
Gak	3.07812	0.0048647	0.0381985	0.21508	1.64089
Galc	2.00371	0.0556244	0.165585	0.376497	2.37956
Galnt16	-0.263251	0.794432	0.874743	-0.0755858	0.840261
Gamt	2.09671	0.0458957	0.145131	0.361419	2.29837
Ganab	3.53455	0.00155351	0.0213135	0.273653	1.87781
Gapdh	3.81126	0.000763351	0.0155936	0.495034	3.12633
Gapdhs	0.492329	0.626618	0.757985	0.0736171	1.18472
Gapvd1	2.34213	0.0271068	0.102515	0.173425	1.49082
Garem1	2.69044	0.0123022	0.0634336	0.436411	2.73156
Garnl3	0.732107	0.470652	0.632145	0.122835	1.32689
Gars1	2.10995	0.0446418	0.142701	0.12118	1.32184
Gart	3.28149	0.00294155	0.029184	0.275055	1.88389
Gas7	-1.19974	0.241059	0.418094	-0.169138	0.677426
Gatad2b	1.53741	0.136275	0.291239	0.205652	1.60565
Gatb	-0.65494	0.51826	0.674081	-0.148835	0.709847
Gatd1	-4.87561	4.66641e-05	0.00763952	-0.610501	0.245188
Gatd3	0.509874	0.614441	0.747612	0.0354822	1.08513
Gba2	-0.290264	0.773917	0.861676	-0.0341259	0.92443
Gbe1	0.64374	0.525382	0.679507	0.0774045	1.1951
Gcat	-1.19024	0.244705	0.42175	-0.170863	0.67474
Gcc2	-1.40814	0.170936	0.335991	-0.134381	0.733869
Gcdh	3.08146	0.00482508	0.0381738	0.403401	2.53163
Gclc	1.33149	0.194585	0.365369	0.0808113	1.20451
Gclm	-1.43657	0.162766	0.327923	-0.170913	0.674662
Gcn1	-1.31487	0.200034	0.370527	-0.112598	0.771618
Gcsh	-2.16518	0.0397333	0.131825	-0.235093	0.581979
Gda	0.699251	0.490604	0.649403	0.0986272	1.25495
Gdap1	-1.25118	0.222011	0.397975	-0.102427	0.789901
Gdap1l1	2.18624	0.0379934	0.128544	0.0954881	1.24591
Gde1	-1.83324	0.0782419	0.203799	-0.123464	0.752551
Gdi1	3.90016	0.00060624	0.0138876	0.302689	2.00766
Gdi2	2.32235	0.0283097	0.105568	0.13187	1.35479
Gdpd1	0.0296912	0.97654	0.989943	0.00157449	1.00363
Gdpd5	1.635	0.1141	0.261508	0.360016	2.29095
Gdpgp1	-2.44725	0.0214622	0.089033	-0.256944	0.553421
Gemin4	0.0102267	0.991918	0.996551	-0.0039574	0.990929
Gemin5	0.0451722	0.964315	0.982708	0.00898149	1.0209
Get3	0.942795	0.354464	0.535144	0.0730017	1.18305
Get4	2.34649	0.0268477	0.102175	0.406585	2.55027
Gfap	0.771429	0.447407	0.613573	0.122225	1.32503
Gfer	-1.54931	0.133394	0.288226	-0.249919	0.562446
Gfm1	0.200162	0.842911	0.911124	0.012129	1.02832
Gfod1	1.91581	0.0664475	0.185755	0.225878	1.6822
Gga1	1.58528	0.124991	0.276607	0.145596	1.39828
Gga3	-1.35013	0.188612	0.35758	-0.0743542	0.842647
Ggct	-1.86493	0.0735159	0.196776	-0.197417	0.634722
Ggt7	4.15619	0.000310775	0.0113144	0.360315	2.29253
Ghitm	1.7145	0.0983351	0.237412	0.200567	1.58696
Gid8	-1.20314	0.239763	0.416899	-0.253765	0.557488
Gipc1	-0.487575	0.629937	0.760658	-0.0543905	0.882286
Git1	1.0814	0.289448	0.468629	0.115072	1.30338
Git2	-0.725366	0.474706	0.63557	-0.226286	0.593901
Gja1	1.8932	0.0695124	0.189976	0.313838	2.05986
Gjc3	1.13073	0.268493	0.446115	0.27552	1.8859
Gk	1.79226	0.084737	0.213411	0.137573	1.37269
Glb1	3.59242	0.00134028	0.0201129	0.427257	2.67459
Glcci1	-0.233055	0.817543	0.892142	-0.0231305	0.948133
Glg1	0.636182	0.530219	0.682729	0.0379238	1.09125
Glmn	0.171544	0.865124	0.924197	0.038713	1.09323
Glo1	1.87871	0.0715401	0.192994	0.260119	1.8202
Glod4	3.047	0.0052492	0.0394073	0.255926	1.80271
Glrb	0.75331	0.458032	0.621015	0.176225	1.50046
Glrx3	-3.16034	0.00397417	0.0335036	-0.245247	0.56853
Gls	1.24775	0.223245	0.399144	0.0962875	1.24821
Gltp	1.84306	0.0767496	0.201357	0.351076	2.24428
Glud1	1.5524	0.132655	0.287692	0.11129	1.29208
Glul	3.79878	0.000788396	0.0155936	0.421319	2.63827
Glyr1	1.6119	0.119058	0.267799	0.199443	1.58286
Gm20390	1.07989	0.290109	0.469331	0.0495264	1.1208
Gm28036	2.3803	0.0249162	0.0972537	0.330747	2.14164
Gm45837	1.24575	0.223967	0.39975	0.147824	1.40548
Gm49601	-1.15196	0.259819	0.438432	-0.102433	0.789891
Gm49804	1.14697	0.261841	0.440218	0.274352	1.88084
Gmds	1.01008	0.321766	0.502314	0.0972708	1.25104
Gmfb	-1.29093	0.208091	0.380651	-0.145424	0.715444
Gmppa	3.00828	0.00576831	0.0414389	0.393504	2.4746
Gmppb	-0.468681	0.643204	0.771469	-0.0309499	0.931215
Gmpr	2.40086	0.0238049	0.0948831	0.323111	2.10432
Gmpr2	0.187511	0.852715	0.916928	0.021973	1.0519
Gmps	1.26185	0.218207	0.392869	0.07286	1.18266
Gna11	1.59964	0.121762	0.272096	0.12672	1.33881
Gna13	1.13658	0.266081	0.443979	0.0686873	1.17135
Gnai1	-0.799568	0.431206	0.600332	-0.0767546	0.838003
Gnai2	0.950184	0.350768	0.53171	0.0561741	1.13808
Gnai3	-0.758751	0.454825	0.618767	-0.103349	0.788226
Gnao1	0.902046	0.375313	0.552429	0.0559637	1.13753
Gnaq	0.377776	0.708664	0.816193	0.0220191	1.05201
Gnas	2.43282	0.0221672	0.0909231	0.236179	1.72258
Gnaz	-0.562783	0.578403	0.720501	-0.0449662	0.901641
Gnb1	4.49777	0.000126542	0.00888521	0.500465	3.16566
Gnb2	0.0831279	0.934387	0.966987	0.00875795	1.02037
Gnb4	1.39933	0.173531	0.338665	0.320067	2.08962
Gnb5	1.30065	0.204789	0.37595	0.166992	1.4689
Gne	0.623164	0.538605	0.690233	0.105553	1.27512
Gng11	-0.47242	0.640568	0.769879	-0.0983411	0.797368
Gng12	-0.13852	0.890897	0.938819	-0.0231563	0.948077
Gng2	-3.33152	0.00259542	0.0274001	-0.373732	0.42293
Gng7	1.0665	0.296	0.474384	0.245464	1.7598
Gnl1	0.928672	0.361601	0.540759	0.0592062	1.14606
Gnl3l	1.90431	0.0679911	0.187556	0.320172	2.09012
Gnpda1	0.875061	0.389553	0.564701	0.065673	1.16325
Gnpda2	0.247406	0.806537	0.884353	0.0127455	1.02978
Golga2	0.414602	0.681834	0.796441	0.0380695	1.09162
Golga3	1.13214	0.267907	0.445675	0.100108	1.25924
Golga4	-1.20663	0.238438	0.415122	-0.193381	0.640648
Golga5	1.40018	0.173279	0.338474	0.178696	1.50902
GOLGA7B	-1.8056	0.0825739	0.210868	-0.299047	0.502289
Golgb1	-0.972649	0.33969	0.520673	-0.117483	0.762986
Golm2	-2.84828	0.00847839	0.0509199	-0.391339	0.406126
Gopc	0.556487	0.582636	0.723722	0.0530415	1.1299
Got1	3.06003	0.0050848	0.0386559	0.291108	1.95482
Got2	3.03212	0.00544324	0.0404215	0.387229	2.43909
Gpaa1	0.680511	0.502197	0.658813	0.0863311	1.21992
Gpc1	-0.983363	0.334492	0.515007	-0.147213	0.712504
Gpc6	-1.79842	0.0837311	0.212441	-0.576608	0.265089
Gpcpd1	-1.32467	0.196807	0.367439	-0.289716	0.513197
Gpd1	2.14807	0.0411997	0.135272	0.328649	2.13132
Gpd1l	2.0152	0.0543321	0.163036	0.123729	1.32963
Gpd2	2.58137	0.0158326	0.0733306	0.17946	1.51168
Gphn	1.85255	0.0753324	0.199048	0.131632	1.35404
Gpi	3.56415	0.00144062	0.0208686	0.202345	1.59347
Gpm6a	0.111975	0.911703	0.951001	0.019504	1.04593
Gpm6b	-0.677867	0.503844	0.659712	-0.0749639	0.841465
Gpr155	3.24307	0.00323728	0.0298464	0.533523	3.41604
Gpr158	0.336567	0.739145	0.837236	0.0300489	1.07164
Gpr162	1.04755	0.304486	0.484398	0.206488	1.60875
Gpr37	-1.54424	0.134616	0.289044	-0.275839	0.52986
Gpr37l1	2.75348	0.0106129	0.0583454	0.438393	2.74406
Gprasp1	-0.907329	0.372566	0.550552	-0.224424	0.596452
Gprc5b	0.446114	0.659208	0.781326	0.0436467	1.10572
Gprin1	0.136686	0.892332	0.939368	0.0249392	1.05911
Gprin3	-0.454033	0.653573	0.778009	-0.0962104	0.80129
Gps1	1.90343	0.0681112	0.187556	0.125878	1.33622
Gpsm1	0.278816	0.782592	0.867344	0.0294654	1.0702
Gpx1	2.11863	0.0438364	0.141163	0.281543	1.91224
Gpx4	-1.32875	0.195476	0.366205	-0.110304	0.775704
Gramd1b	-2.00255	0.0557572	0.165629	-0.298499	0.502923
Gramd4	-0.418952	0.678692	0.794552	-0.108704	0.778567
Grb2	3.38994	0.00224091	0.0256086	0.417093	2.61272
Grcc10	0.500516	0.620922	0.753977	0.0737799	1.18517
Grhpr	0.851023	0.402527	0.577001	0.073305	1.18387
Gria2	0.815528	0.422178	0.593386	0.123761	1.32972
Gria4	1.21342	0.235878	0.412411	0.304429	2.01571
Grid1	1.4876	0.148886	0.308107	0.221527	1.66543
Grik2	2.19069	0.0376349	0.127642	0.293534	1.96577
Grik3	0.441516	0.662489	0.782285	0.0835678	1.21218
Grip1	2.50141	0.0189969	0.0825272	0.28695	1.9362
Gripap1	-2.63704	0.0139269	0.0677249	-0.16644	0.681647
Grk2	2.10371	0.0452293	0.14402	0.196063	1.57059
Grk6	-0.640108	0.527704	0.6811	-0.0831299	0.825791
Grm1	0.852897	0.401506	0.575939	0.181914	1.52025
Grm2	-0.637079	0.529644	0.68234	-0.0675131	0.856026
Grm5	-0.456214	0.652024	0.777152	-0.0576407	0.875708
Grm7	-2.33521	0.0275223	0.103498	-0.292114	0.510371
Grm8	0.641346	0.526912	0.680815	0.132297	1.35612
Grp	0.398373	0.693608	0.805655	0.141842	1.38625
Grpel1	-0.964615	0.343624	0.524164	-0.0982629	0.797512
Grsf1	1.30259	0.204136	0.375747	0.203448	1.59753
Gsdme	1.42815	0.165152	0.330625	0.216183	1.64507
Gsk3a	-1.41304	0.169505	0.334938	-0.0887082	0.815252
Gsk3b	2.03121	0.0525736	0.159387	0.111663	1.29319
Gsn	0.663756	0.51269	0.66874	0.106927	1.27917
Gspt1	3.9309	0.000559674	0.0137294	0.386723	2.43625
Gspt2	3.52812	0.00157917	0.0214413	0.326953	2.12301
Gsr	3.34097	0.00253456	0.027368	0.471407	2.96079
Gss	1.62719	0.115757	0.264129	0.238753	1.73282
Gsta4	2.91503	0.00722653	0.0473407	0.384283	2.42261
Gstk1	1.81608	0.0809063	0.20803	0.223746	1.67396
Gstm1	2.52072	0.0181828	0.080262	0.305901	2.02256
Gstm5	4.263	0.000234805	0.00995863	0.402194	2.52461
Gsto1	0.054213	0.95718	0.978691	0.00824413	1.01916
Gstp1	2.70086	0.0120065	0.0624796	0.391175	2.46136
Gstt1	3.18662	0.0037242	0.0324605	0.702296	5.03843
Gstz1	1.43563	0.16303	0.328133	0.212406	1.63082
Gtf2f2	0.00681446	0.994615	0.997281	0.00436901	1.01011
Gtf2i	2.81809	0.0091098	0.0535396	0.269245	1.85885
Gtf3c3	-1.91459	0.0666091	0.185783	-0.347402	0.449363
Gtpbp1	4.02401	0.00043912	0.0126332	0.499181	3.15632
Gucy1a1	2.57758	0.0159708	0.0737418	0.340357	2.18956
Gucy1a2	-0.223246	0.825089	0.898469	-0.0129499	0.970622
Gucy1b1	1.42235	0.166813	0.332655	0.120681	1.32033
Guk1	-2.01059	0.0548476	0.163985	-0.467114	0.341103
Gusb	0.985623	0.333402	0.513714	0.219207	1.65656
Gyg1	2.88505	0.00776541	0.0486996	0.590618	3.896
Gys1	3.31592	0.00269886	0.0278753	0.32201	2.09899
H1-0	2.85607	0.00832241	0.0504248	0.642833	4.39373
H1-3	2.06662	0.0488643	0.15149	0.587325	3.86657
H1-4	1.19629	0.242379	0.419499	0.438781	2.74651
H1-5	1.18335	0.247378	0.424224	0.358527	2.28311
H13	-3.31685	0.00269258	0.0278753	-0.399396	0.398661
H2az1	1.64819	0.111347	0.257204	0.364845	2.31657
H2bc9	1.55919	0.131042	0.285397	0.329096	2.13352
H4c1	2.52142	0.0181541	0.0802211	0.663373	4.60652
Habp4	-0.797489	0.43239	0.601371	-0.102204	0.790308
Hacd2	5.79053	4.23302e-06	0.00282992	1.08338	12.1166
Hacd3	1.01814	0.317993	0.498371	0.0902484	1.23097
Hace1	1.93115	0.0644361	0.181608	0.268037	1.85369
Hadh	2.1045	0.0451542	0.143892	0.294839	1.97169
Hadha	1.35362	0.187509	0.356805	0.109516	1.28681
Hadhb	0.196305	0.845898	0.913272	0.0126977	1.02967
Hagh	2.59279	0.0154227	0.0720194	0.306132	2.02363
Hapln1	3.05806	0.00510928	0.0387101	0.318904	2.08403
Hapln4	1.02266	0.315889	0.496207	0.156035	1.4323
Hars1	-3.47034	0.00182882	0.0228734	-0.224153	0.596825
Hars2	-1.70661	0.0998134	0.239855	-0.247152	0.566042
Hba-a1	2.10094	0.0454915	0.144597	0.404066	2.53552
Hbs1l	1.81847	0.0805307	0.207453	0.28146	1.91188
Hcfc1	3.4561	0.00189598	0.0231664	0.499107	3.15578
Hcls1	1.1322	0.267883	0.445675	0.221283	1.6645
Hcn1	0.264161	0.793739	0.874695	0.0339297	1.08126
Hcn2	1.66161	0.108604	0.253142	0.405498	2.54389
Hcn4	1.33935	0.192047	0.362256	0.351866	2.24836
Hdac11	3.10294	0.00457745	0.0365797	0.430421	2.69414
Hdac2	3.49802	0.00170475	0.0219853	0.510902	3.24267
Hdac4	1.38097	0.179045	0.346467	0.148099	1.40637
Hdac6	-0.764861	0.451241	0.615928	-0.112729	0.771384
Hddc2	0.368342	0.7156	0.822111	0.0524489	1.12836
Hdgf	-1.36176	0.184957	0.353584	-0.214497	0.610244
Hdgfl2	-2.87283	0.00799587	0.0492844	-0.39876	0.399245
Hdgfl3	-1.82764	0.0791033	0.205298	-0.174979	0.668376
Hdhd2	3.75256	0.000888348	0.0163959	0.771754	5.91226
Hdhd3	2.14677	0.0413134	0.135537	0.275165	1.88436
Hdlbp	0.470524	0.641904	0.770748	0.0225726	1.05335
Heatr5b	2.90505	0.00740186	0.0475887	0.397119	2.49528
Hebp1	0.125342	0.901217	0.944613	0.0176289	1.04143
Hectd1	1.77366	0.0878344	0.218985	0.143124	1.39035
Hectd3	-0.7367	0.467901	0.62989	-0.0824576	0.82707
Hectd4	2.36084	0.0260121	0.100107	0.131616	1.35399
Hecw1	1.47463	0.152318	0.313162	0.283993	1.92306
Hecw2	2.11367	0.0442946	0.142144	0.337723	2.17632
Hepacam	3.58723	0.00135816	0.0201129	0.492842	3.11058
Heph	-0.014227	0.988758	0.995698	-0.00558041	0.987233
Herc1	1.67628	0.105669	0.248981	0.194618	1.56538
Herc2	1.48626	0.149236	0.308366	0.406552	2.55007
Herc4	-0.742272	0.464576	0.6264	-0.141794	0.72145
Hexa	2.41332	0.0231538	0.0934829	0.312972	2.05576
Hexb	2.13044	0.0427613	0.138629	0.241686	1.74456
Hexim1	2.8726	0.00800031	0.0492844	0.407381	2.55494
Hgs	0.0396101	0.968707	0.984955	0.00356767	1.00825
Hhatl	2.06006	0.049533	0.152643	0.494518	3.12262
Hibadh	-0.238313	0.813506	0.890045	-0.0371993	0.917911
Hibch	-1.21835	0.234031	0.41025	-0.107578	0.780588
Hid1	1.44651	0.159984	0.324224	0.143786	1.39247
Hint1	0.155008	0.878012	0.931263	0.0114788	1.02678
Hint2	2.35532	0.0263308	0.100767	0.3838	2.41991
Hint3	0.91198	0.370158	0.548175	0.134883	1.36422
Hip1	-1.56692	0.129224	0.283233	-0.111232	0.774048
Hip1r	0.132345	0.89573	0.94102	0.0100573	1.02343
Hivep2	1.1487	0.261138	0.439575	0.228322	1.69169
Hk1	2.3751	0.0252051	0.0980091	0.109896	1.28794
Hlcs	0.553172	0.584871	0.725184	0.107499	1.28085
Hmg20a	-1.82723	0.0791656	0.205298	-0.347891	0.448858
Hmgb1	1.5659	0.129463	0.283604	0.279789	1.90453
Hmgcl	-1.66937	0.107044	0.250934	-0.186704	0.650572
Hmgcs1	0.498842	0.622085	0.754932	0.0742055	1.18633
Hmgn5	-2.66153	0.0131583	0.0660869	-0.44707	0.357215
Hmox2	2.60356	0.0150455	0.0709829	0.187787	1.54095
Hnmt	-1.46902	0.153824	0.315155	-0.254833	0.556118
Hnrnpa0	2.004	0.0555919	0.165585	0.666146	4.63602
Hnrnpa1	2.58603	0.015664	0.0727334	0.214628	1.63919
Hnrnpa2b1	1.80935	0.0819741	0.210119	0.175131	1.49669
Hnrnpa3	2.29326	0.0301673	0.11022	0.283001	1.91867
Hnrnpab	3.40713	0.00214585	0.0252229	0.512969	3.25813
Hnrnpc	2.34874	0.026715	0.101859	0.258718	1.81434
Hnrnpdl	1.55787	0.131355	0.285469	0.285942	1.93171
Hnrnpf	0.740514	0.465624	0.627235	0.122246	1.32509
Hnrnph1	0.703852	0.487782	0.647125	0.0603383	1.14905
Hnrnph3	0.0979781	0.922701	0.958587	0.00557606	1.01292
Hnrnpk	-0.62748	0.535817	0.687954	-0.0443796	0.90286
Hnrnpl	3.28474	0.00291777	0.0290751	0.322776	2.10269
Hnrnpll	2.83215	0.00881047	0.0526071	0.257547	1.80945
Hnrnpm	3.44298	0.00196004	0.0237165	0.278632	1.89947
Hnrnpr	1.93605	0.063804	0.180653	0.116279	1.30701
Hnrnpu	2.16319	0.0399013	0.132169	0.177924	1.50634
Hnrnpul1	2.199	0.0369728	0.126144	0.186874	1.53771
Hnrnpul2	1.67874	0.105183	0.248263	0.115269	1.30397
Hook1	-1.13189	0.268012	0.445675	-0.223761	0.597365
Hook3	-2.92307	0.00708817	0.046635	-0.213977	0.610974
Hp1bp3	3.32887	0.00261272	0.0274258	0.511236	3.24516
Hpca	1.85497	0.0749736	0.198624	0.286918	1.93606
Hpcal1	0.430661	0.670264	0.788298	0.0891942	1.22799
Hpcal4	-2.39962	0.0238707	0.0948831	-0.423506	0.377132
Hprt1	0.340884	0.73593	0.834514	0.0244849	1.058
Hsbp1	2.14602	0.0413786	0.135643	0.207776	1.61353
Hsd11b1	0.850611	0.402751	0.577068	0.166677	1.46783
Hsd17b10	2.7578	0.0105055	0.0580908	0.310765	2.04534
Hsd17b11	3.07286	0.00492772	0.0381985	0.273813	1.87851
Hsd17b12	2.42462	0.0225774	0.0918935	0.279257	1.9022
Hsd17b4	2.85625	0.00831895	0.0504248	0.303151	2.00979
Hsd17b7	-0.0294775	0.976709	0.989943	-0.0106445	0.975788
Hsd17b8	2.57538	0.0160512	0.073947	0.442867	2.77247
Hsdl1	4.63794	8.74133e-05	0.00765231	0.776795	5.98129
Hsdl2	-0.973419	0.339315	0.520291	-0.147902	0.711374
Hsp90aa1	1.5468	0.133999	0.288546	0.10748	1.2808
Hsp90ab1	2.44339	0.0216486	0.0894202	0.158018	1.43886
Hsp90b1	3.16971	0.00388327	0.0332421	0.197889	1.57721
Hspa12a	3.54921	0.00149656	0.0211855	0.244102	1.75429
Hspa12b	2.57196	0.0161777	0.07428	0.188447	1.54329
Hspa13	0.939009	0.356368	0.536603	0.122832	1.32688
Hspa1b	3.33291	0.0025864	0.0274001	0.512174	3.25218
Hspa1l	-0.0883059	0.93031	0.964219	-0.0172067	0.961155
Hspa2	0.153384	0.879279	0.931439	0.0237917	1.05631
Hspa4	-2.41079	0.0232847	0.0937312	-0.122293	0.754583
Hspa4l	-1.13757	0.265675	0.443762	-0.101312	0.791932
Hspa5	-2.87911	0.00787671	0.0492474	-0.165336	0.683382
Hspa8	2.03537	0.0521255	0.158496	0.131679	1.35419
Hspa9	0.296146	0.769471	0.859751	0.0189849	1.04468
Hspb1	-0.942113	0.354807	0.535465	-0.218627	0.604468
Hspbp1	1.67996	0.104943	0.247981	0.242098	1.74622
Hspd1	0.282474	0.779817	0.866136	0.0227534	1.05379
Hspg2	2.53691	0.0175256	0.078455	0.334018	2.15783
Hsph1	-0.0132254	0.989549	0.995698	0.00156656	1.00361
Htatsf1	-0.566654	0.575809	0.718703	-0.0786123	0.834426
Htra1	4.09231	0.000367344	0.0116944	0.669073	4.66738
Htra2	1.14445	0.262865	0.441579	0.186168	1.53521
Htt	2.84922	0.00845957	0.0509199	0.197025	1.57407
Huwe1	2.97128	0.00630967	0.043408	0.208674	1.61686
Hyou1	-0.666031	0.511258	0.667507	-0.0257346	0.942465
Hypk	0.566945	0.575614	0.718688	0.123438	1.32873
Iars1	0.804429	0.428444	0.59868	0.047663	1.116
Iars2	2.54231	0.0173114	0.0776654	0.187394	1.53955
Ica1	1.93806	0.0635465	0.180296	0.179353	1.51131
Ide	-1.00658	0.323413	0.503909	-0.137642	0.72838
Idh1	-0.753826	0.457726	0.621015	-0.0791643	0.833366
Idh2	-1.54086	0.135434	0.290196	-0.130899	0.739777
Idh3a	1.6877	0.10343	0.245819	0.123088	1.32766
Idh3b	3.90926	0.000592062	0.0138876	0.313312	2.05737
Idh3g	2.38816	0.0244859	0.0963973	0.197241	1.57486
Idi1	-0.526807	0.602794	0.738723	-0.0520645	0.887024
Ift122	0.999367	0.326828	0.50674	0.273956	1.87913
Ift22	0.423652	0.675304	0.792163	0.0849166	1.21595
Igbp1	-1.25009	0.222402	0.398329	-0.150285	0.707482
Igf2r	-1.39251	0.175563	0.34182	-0.20857	0.618629
Iglon5	0.303983	0.76356	0.855936	0.0499795	1.12197
Igsf21	-0.100748	0.920523	0.957046	-0.00843339	0.980769
Igsf3	1.54493	0.134449	0.289018	0.342393	2.19985
Igsf8	0.456984	0.651478	0.777152	0.0426486	1.10319
Igsf9b	3.07992	0.00484327	0.0381985	0.558796	3.62073
Ik	-0.827904	0.41526	0.587971	-0.133591	0.735206
Il1rap	0.0110603	0.99126	0.996346	0.000804641	1.00185
Ilf2	2.46884	0.0204461	0.0863608	0.258978	1.81542
Ilf3	1.41991	0.167513	0.333278	0.0872628	1.22254
Ilk	1.28023	0.211768	0.385487	0.205145	1.60378
Ilvbl	0.132891	0.895303	0.94102	0.0169757	1.03986
Immt	0.336683	0.739058	0.837236	0.014038	1.03285
Impa1	-1.80789	0.0822074	0.210243	-0.0913498	0.810308
Impact	-0.253719	0.801708	0.879762	-0.0409229	0.910075
Impdh1	-0.123168	0.902921	0.945918	-0.0294744	0.934384
Impdh2	0.28779	0.775789	0.863065	0.0213766	1.05045
Ina	0.726917	0.473772	0.634885	0.106677	1.27843
Inf2	0.590343	0.560057	0.704395	0.123242	1.32813
Inpp1	0.432448	0.668981	0.787465	0.0372424	1.08954
Inpp4b	1.38485	0.177868	0.344515	0.3939	2.47685
Inpp5a	0.55411	0.584238	0.724617	0.138532	1.37573
Inpp5f	-1.04846	0.304078	0.484311	-0.159286	0.69297
Inpp5j	2.82357	0.00899195	0.0532478	0.396905	2.49405
Inppl1	-0.367108	0.71651	0.822696	-0.119357	0.759702
Ints5	0.722551	0.476406	0.63682	0.246566	1.76427
Ipcef1	-1.27244	0.21448	0.388709	-0.277698	0.527597
Ipo11	1.79731	0.0839125	0.212441	0.258166	1.81203
Ipo4	0.847208	0.40461	0.578576	0.127851	1.34231
Ipo5	3.25172	0.00316824	0.0295659	0.248084	1.77045
Ipo7	2.29185	0.03026	0.110363	0.139291	1.37813
Ipo9	2.65684	0.0133023	0.0664144	0.15208	1.41932
Iqgap1	3.33311	0.00258509	0.0274001	0.429952	2.69124
Iqsec1	0.549483	0.587363	0.727396	0.0448126	1.1087
Iqsec3	0.899639	0.37657	0.553684	0.117673	1.31121
Ireb2	1.36801	0.183016	0.350993	0.131967	1.35509
Irf2bpl	0.692031	0.495052	0.653189	0.148202	1.4067
Irf3	1.53993	0.13566	0.290485	0.195212	1.56752
Irgm1	0.51875	0.608323	0.743511	0.10131	1.26273
Irgq	0.0583589	0.953909	0.977519	0.00913206	1.02125
Isca1	-0.825808	0.416427	0.588336	-0.0783923	0.834849
Isca2	-3.008	0.00577226	0.0414389	-0.341781	0.455218
Iscu	-1.28067	0.211616	0.385487	-0.145856	0.714734
Islr2	0.310634	0.758556	0.851254	0.0662134	1.1647
Isoc1	1.21865	0.233918	0.41025	0.211291	1.62664
Ist1	-0.893756	0.379651	0.556489	-0.0699141	0.851306
Isyna1	0.0636212	0.949759	0.976635	0.00305198	1.00705
Itch	2.6172	0.01458	0.0693434	0.455926	2.85711
Itfg1	0.683009	0.500643	0.657823	0.134681	1.36358
Itga6	2.00046	0.0559958	0.166037	0.316759	2.07376
Itgav	2.88116	0.00783818	0.0490811	0.268264	1.85466
Itgb1	2.17048	0.0392893	0.131007	0.125131	1.33392
Itgb2	-0.822563	0.418237	0.590267	-0.192175	0.642429
Itgb8	1.65278	0.110403	0.255597	0.269491	1.85991
Itih5	-0.213899	0.832295	0.903446	-0.0336247	0.925498
Itm2b	-0.0632555	0.950047	0.976635	-0.0109063	0.9752
Itm2c	1.02129	0.316528	0.496742	0.127115	1.34003
Itpa	4.47633	0.000133905	0.00888521	0.583739	3.83477
Itpk1	1.02369	0.315413	0.495838	0.0765606	1.19278
Itpka	-0.476869	0.637439	0.767015	-0.0637772	0.863421
Itpkb	-1.89065	0.0698652	0.1906	-0.25139	0.560545
Itsn1	0.937558	0.3571	0.536955	0.0286147	1.06811
Itsn2	1.5707	0.128343	0.282203	0.189406	1.5467
Ivd	2.2046	0.0365323	0.125245	0.177984	1.50655
Ivns1abp	2.10893	0.0447368	0.142894	0.526655	3.36245
Jak1	0.384206	0.70395	0.812357	0.0309066	1.07376
Jakmip2	-1.43276	0.163841	0.329282	-0.211582	0.614353
Jakmip3	2.32651	0.0280528	0.104994	0.385839	2.4313
Jam2	-1.67809	0.105311	0.248424	-0.257564	0.552632
Jcad	-1.30174	0.20442	0.375747	-0.221621	0.600315
Jmy	-0.92466	0.363646	0.54283	-0.152822	0.703361
Jph3	-0.891568	0.380802	0.557119	-0.156486	0.697452
Jup	1.43021	0.164566	0.330094	0.197544	1.57596
Kars1	3.71665	0.000974485	0.0169874	0.161467	1.45033
Katnal1	-2.68954	0.012328	0.0634336	-0.246904	0.566364
Katnb1	-0.586804	0.562397	0.706473	-0.0526626	0.885804
Kazn	-0.00931814	0.992636	0.996755	-0.000821063	0.998111
Kbtbd11	2.98119	0.00616012	0.0429538	0.516521	3.28489
Kcmf1	2.27517	0.0313783	0.113039	0.394163	2.47835
Kcna1	2.01255	0.0546277	0.163684	0.256984	1.80711
Kcna3	1.21805	0.234144	0.41025	0.416814	2.61104
Kcna4	1.72268	0.0968232	0.235281	0.261759	1.82708
Kcna6	0.271813	0.787913	0.871775	0.0617579	1.15281
Kcnab1	-1.12512	0.270817	0.448519	-0.142067	0.720995
Kcnab2	2.04475	0.051127	0.156268	0.22707	1.68683
Kcnd2	2.0794	0.0475833	0.148639	0.305075	2.01872
Kcnd3	-1.19033	0.244671	0.42175	-0.231406	0.58694
Kcnh1	0.763995	0.451748	0.616177	0.178002	1.50662
Kcnh7	2.04233	0.051383	0.156701	0.454808	2.84976
Kcnip2	-0.461924	0.647978	0.774532	-0.101727	0.791176
Kcnip4	1.50834	0.143524	0.300945	0.270749	1.8653
Kcnj10	0.85941	0.397969	0.572397	0.234373	1.71543
Kcnj11	0.939341	0.356201	0.536584	0.188634	1.54395
Kcnma1	2.69564	0.0121538	0.0631323	0.429158	2.68632
Kcnq2	-1.07761	0.291106	0.470006	-0.161464	0.689502
Kcnt1	0.32292	0.749339	0.843439	0.0508971	1.12434
Kctd12	2.29747	0.0298917	0.109505	0.318796	2.08351
Kctd8	-0.000367365	0.99971	0.99971	-0.00802199	0.981698
Kdm3b	-1.1069	0.278473	0.457158	-0.319042	0.479687
Kdsr	-0.822994	0.417996	0.59013	-0.172499	0.672203
Khdrbs1	3.77859	0.000830623	0.0157474	0.294688	1.97101
Khdrbs2	-1.77306	0.0879348	0.218985	-0.298922	0.502432
Khdrbs3	-0.604833	0.550533	0.697626	-0.0669504	0.857136
Khsrp	0.192103	0.849154	0.915011	0.0122991	1.02872
Kiaa0100	0.534955	0.597227	0.734088	0.0876512	1.22363
Kiaa0513	0.127112	0.89983	0.944506	0.0161969	1.038
Kiaa1109	1.71487	0.0982665	0.237386	0.168978	1.47563
Kiaa1549	-0.416522	0.680446	0.795046	-0.0504816	0.890263
Kidins220	1.59305	0.123234	0.273541	0.185505	1.53287
Kif13b	2.38356	0.0247372	0.0967383	0.43125	2.69929
Kif16b	2.95289	0.00659655	0.0445619	0.363537	2.3096
Kif1a	-0.0997687	0.921293	0.957605	-0.00516121	0.988186
Kif1b	-1.8277	0.0790938	0.205298	-0.298038	0.503457
Kif21a	-0.162061	0.87251	0.928481	-0.00981225	0.97766
Kif2a	-0.711199	0.483293	0.643006	-0.0444492	0.902715
Kif3a	-0.890922	0.381142	0.55722	-0.105305	0.784684
Kif3b	1.53248	0.137483	0.292908	0.104779	1.27286
Kif3c	-1.32622	0.196301	0.367083	-0.241659	0.573246
Kif5a	0.447737	0.658051	0.78018	0.0560022	1.13763
Kif5b	-0.842011	0.407461	0.580441	-0.0674402	0.856169
Kif5c	-0.112941	0.910945	0.950451	-0.00581691	0.986695
Kifap3	-0.116057	0.908499	0.949518	-0.00645806	0.98524
Kifbp	-0.349785	0.729317	0.829989	-0.03745	0.917381
Kifc2	1.06268	0.297699	0.47618	0.160249	1.44627
Kit	3.07309	0.00492498	0.0381985	0.556794	3.60408
Klc1	-0.767779	0.449536	0.615344	-0.0618777	0.867206
Klc2	-1.7283	0.0957942	0.233056	-0.123088	0.753202
Klc4	-2.04334	0.0512759	0.15649	-0.460289	0.346506
Klhl11	0.995146	0.328837	0.508971	0.198005	1.57763
Klhl22	1.13934	0.264948	0.443449	0.144241	1.39393
Kndc1	0.419749	0.678117	0.794552	0.0817682	1.20717
Kng1	-0.776896	0.444231	0.610818	-0.121153	0.756567
Kpna1	1.6162	0.118123	0.266995	0.291334	1.95584
Kpna3	-1.26098	0.218514	0.392988	-0.102815	0.789196
Kpna4	-3.11235	0.00447287	0.0360106	-0.431399	0.37034
Kpnb1	4.18603	0.000287383	0.0108959	0.26789	1.85306
Kras	1.35067	0.188442	0.35758	0.148407	1.40737
Ksr1	2.64994	0.0135169	0.067079	0.464712	2.91549
Ktn1	-0.588681	0.561155	0.705345	-0.0493122	0.892664
Kyat1	3.14777	0.00409936	0.0340703	0.532035	3.40436
Kyat3	2.75335	0.0106162	0.0583454	0.383515	2.41833
L1cam	0.976887	0.337627	0.51809	0.0593084	1.14633
L2hgdh	-0.918726	0.366684	0.545386	-0.108816	0.778367
L3hypdh	-0.94169	0.35502	0.535511	-0.366679	0.429854
Lactb	1.44272	0.16104	0.325563	0.155465	1.43042
Lama1	1.16872	0.253122	0.430663	0.158221	1.43953
Lama2	1.44232	0.161151	0.325626	0.193302	1.56064
Lama4	-1.14758	0.261592	0.43998	-0.154036	0.701397
Lama5	-0.361514	0.720636	0.825361	-0.0521149	0.886921
Lamb1	-2.75454	0.0105864	0.0583454	-0.923794	0.119181
Lamb2	1.24396	0.224613	0.400512	0.110856	1.29079
Lamc1	-0.164001	0.870999	0.927833	-0.0174634	0.960587
Lamp1	4.59288	9.84563e-05	0.00785153	0.722879	5.28298
Lamp2	1.04508	0.305604	0.485614	0.075275	1.18926
Lamp5	0.179041	0.859293	0.920128	0.0326925	1.07818
Lamtor1	1.87603	0.0719215	0.193642	0.126497	1.33813
Lamtor3	0.663987	0.512544	0.66874	0.118744	1.31445
Lamtor5	2.99686	0.00593051	0.04213	0.354047	2.25968
Lancl1	2.39844	0.0239333	0.0949487	0.154565	1.42746
Lancl2	-0.281733	0.780378	0.866292	-0.0163703	0.963008
Lap3	2.10455	0.0451494	0.143892	0.196497	1.57216
Larp1	-1.00989	0.321852	0.502314	-0.0740976	0.843145
Larp4	-1.54637	0.134103	0.288546	-0.233299	0.584387
Larp4b	1.20265	0.239949	0.417047	0.166245	1.46637
Larp6	0.960408	0.345697	0.526935	0.212745	1.63209
Larp7	-2.1816	0.0383711	0.129181	-0.487131	0.325738
Lars1	1.54847	0.133596	0.288331	0.0834383	1.21182
Lars2	1.93819	0.0635303	0.180296	0.171954	1.48578
Lasp1	-0.754146	0.457538	0.621015	-0.111071	0.774336
Lclat1	1.07192	0.293607	0.472335	0.160828	1.4482
Lcmt1	2.47619	0.0201104	0.0858036	0.355122	2.26528
Lcp1	-0.421001	0.677214	0.793749	-0.0571057	0.876787
Ldha	2.49646	0.0192109	0.083281	0.175216	1.49698
Ldhb (brain spec)	2.80824	0.00932526	0.0544172	0.28123	1.91087
Lemd3	-1.15072	0.260321	0.438876	-0.151594	0.705352
Leo1	1.44794	0.159585	0.323895	0.49996	3.16199
Letm1	-2.24576	0.0334406	0.117888	-0.117196	0.76349
Letmd1	2.46462	0.0206412	0.0867393	0.312189	2.05206
Lgalsl	2.09788	0.0457838	0.145	0.189062	1.54548
Lgi1	-0.32422	0.748366	0.843039	-0.0167178	0.962237
Lgi2	1.58172	0.125803	0.277838	0.218421	1.65356
Lgi3	-0.0470883	0.962803	0.982384	-0.0157559	0.964371
Lig3	1.98298	0.0580272	0.169188	0.513173	3.25966
Lima1	-1.23562	0.22765	0.403017	-0.371107	0.425493
Limch1	-1.50848	0.143488	0.300945	-0.136325	0.730592
Limk1	0.154418	0.878472	0.931263	0.0197565	1.04654
Lin7a	-0.539767	0.593951	0.731918	-0.0728905	0.845492
Lin7b	1.22175	0.232764	0.409577	0.151053	1.41597
Lin7c	0.441817	0.662275	0.782256	0.0368305	1.08851
Lingo1	-0.803682	0.428868	0.598901	-0.0945196	0.804415
Lingo2	-0.480621	0.634806	0.765093	-0.0981936	0.797639
Llgl1	2.51442	0.0184449	0.0809843	0.396246	2.49027
Lman1	-0.466831	0.644509	0.772584	-0.0662953	0.85843
Lman2	0.159238	0.874712	0.929381	0.00916473	1.02133
Lman2l	4.80853	5.57087e-05	0.00763952	0.49315	3.11279
Lmna	-1.62769	0.115651	0.264048	-0.112163	0.772391
Lmnb1	0.309565	0.759359	0.851691	0.0328146	1.07849
Lmnb2	-1.51349	0.142218	0.299059	-0.158218	0.694676
Lmtk2	0.417945	0.679419	0.794552	0.0621952	1.15397
Lnpep	1.20088	0.240625	0.417605	0.20664	1.60931
Lnpk	-1.6536	0.110234	0.255351	-0.147191	0.712539
Lonp1	3.4273	0.00203928	0.0243177	0.29833	1.98761
Lpcat1	2.02026	0.0537702	0.161968	0.307308	2.02912
Lpcat4	1.62443	0.116346	0.264739	0.34138	2.19472
Lpgat1	-0.533331	0.598335	0.73501	-0.10954	0.77707
Lrba	0.385275	0.703168	0.81202	0.0516977	1.12641
Lrch1	-1.17447	0.250853	0.428576	-0.195999	0.636798
Lrfn1	-1.79126	0.0849014	0.213499	-0.354509	0.44207
Lrfn3	2.74583	0.0108057	0.0588819	0.59043	3.89431
Lrfn4	1.89297	0.0695438	0.189976	0.313894	2.06013
Lrp1	2.16414	0.0398212	0.13201	0.135702	1.36679
Lrp1b	2.01756	0.0540695	0.162485	0.298872	1.99009
Lrpap1	-1.96235	0.060508	0.173712	-0.14751	0.712017
Lrpprc	0.826587	0.415993	0.588108	0.0313458	1.07484
Lrrc40	3.62644	0.00122855	0.019365	0.31578	2.06909
Lrrc47	-1.45045	0.158891	0.322804	-0.0958755	0.801908
Lrrc4b	3.70388	0.00100704	0.0171908	0.417595	2.61574
Lrrc57	-1.50215	0.145108	0.303143	-0.0978407	0.798287
Lrrc59	1.55001	0.133227	0.288226	0.121816	1.32378
Lrrc7	0.15013	0.881821	0.931827	0.0347399	1.08328
Lrrc8a	4.11452	0.000346613	0.0116944	0.277439	1.89426
Lrrc8b	1.32944	0.19525	0.366117	0.42578	2.66551
Lrrc8c	-0.00969522	0.992338	0.996699	-0.000631984	0.998546
Lrrk2	-0.543011	0.591748	0.730627	-0.153018	0.703044
Lrrtm1	2.16619	0.0396481	0.131755	0.595732	3.94214
Lrrtm2	0.0580859	0.954124	0.977519	0.00788189	1.01831
Lrsam1	-3.26617	0.00305623	0.0292548	-0.3604	0.436114
Lsamp	1.10315	0.280067	0.458676	0.149595	1.41122
Lsm2	2.79333	0.00966039	0.0552022	0.510835	3.24217
Lsm4	-1.29282	0.207443	0.379805	-0.269373	0.537808
Lsm6	4.90734	4.2915e-05	0.00763952	0.984977	9.65999
Lsm7	0.732533	0.470396	0.632145	0.168047	1.47247
Lsm8	-1.32967	0.195177	0.366117	-0.263587	0.54502
Lta4h	1.40933	0.170588	0.335467	0.0812126	1.20563
Ltn1	1.67045	0.106826	0.250934	0.334567	2.16057
Luc7l2	2.19229	0.0375065	0.127561	0.26464	1.83925
Luzp1	-0.583855	0.564349	0.708071	-0.0765095	0.838476
Lxn	1.03672	0.309414	0.489588	0.119758	1.31752
Lyn	-1.09247	0.284647	0.46433	-0.198007	0.63386
Lypla1	1.15063	0.260359	0.438876	0.114952	1.30302
Lypla2	1.06904	0.294877	0.473507	0.112198	1.29479
Lyrm4	0.625974	0.536789	0.688174	0.0833228	1.2115
Lyrm7	-0.732831	0.470218	0.632145	-0.110175	0.775934
Lysmd1	3.07249	0.00493221	0.0381985	0.348335	2.23016
Lysmd2	0.293156	0.77173	0.860872	0.0334935	1.08017
Lyst	2.1742	0.0389796	0.130588	0.225196	1.67956
Lzic	-0.927566	0.362164	0.541178	-0.118664	0.760914
Lztfl1	-2.44414	0.0216126	0.0894202	-0.27703	0.528409
Lzts1	-0.184716	0.854885	0.918037	-0.0335574	0.925641
Lzts3	-0.581753	0.565744	0.709162	-0.0908228	0.811292
M6pr	0.597314	0.555464	0.700572	0.0628772	1.15579
Macf1	-1.70838	0.0994793	0.239472	-0.0829361	0.82616
Macrod1	-1.51377	0.142147	0.299059	-0.293166	0.509136
Macrod2	2.0709	0.0484312	0.150374	0.385176	2.42759
Macroh2a1	2.5297	0.0178156	0.0793216	0.387601	2.44118
Macroh2a2	1.81391	0.0812498	0.208393	0.237044	1.72601
Mad1l1	-2.19215	0.0375179	0.127561	-0.359181	0.43734
Maea	-1.46331	0.155367	0.317829	-0.202399	0.627481
Mag	1.73932	0.093807	0.22917	0.330761	2.14171
Magi1	0.333847	0.741173	0.837688	0.0513438	1.1255
Magi2	-1.87083	0.0726644	0.195004	-0.153344	0.702515
Magi3	-1.30688	0.202695	0.374276	-0.168543	0.678356
Magoh	2.38031	0.0249159	0.0972537	0.253394	1.79223
Maip1	0.655085	0.518167	0.674081	0.103233	1.26833
Mal2	1.59342	0.123152	0.273541	0.26898	1.85772
Man1a2	0.00769896	0.993916	0.997067	0.0022194	1.00512
Man2b1	-2.23101	0.0345203	0.120842	-0.393958	0.403685
Man2c1	1.67281	0.106357	0.25004	0.155411	1.43025
Manba	2.12461	0.0432891	0.139829	0.460418	2.88681
Maoa	1.66935	0.107046	0.250934	0.124201	1.33107
Maob	2.20872	0.0362116	0.124665	0.268381	1.85516
Map1a	0.731209	0.471191	0.63225	0.0483611	1.11779
Map1b	2.21203	0.0359559	0.124173	0.162786	1.45474
Map1lc3a	3.20377	0.00356927	0.0317354	0.303046	2.00931
Map1s	3.68592	0.00105465	0.0176542	0.472112	2.9656
Map2k1	0.842001	0.407466	0.580441	0.0802966	1.20309
Map2k2	-1.83889	0.0773796	0.202249	-0.145362	0.715547
Map2k4	2.93364	0.00690999	0.0461489	0.275825	1.88723
Map2k6	-1.2202	0.233343	0.409895	-0.138125	0.727571
Map2k7	0.873936	0.390154	0.565373	0.10855	1.28396
Map3k4	-0.897019	0.37794	0.554833	-0.19844	0.633228
Map3k5	1.88939	0.0700411	0.190954	0.382683	2.4137
Map4k2	0.74621	0.462235	0.623895	0.163904	1.45849
Map4k5	-1.56531	0.1296	0.283755	-0.352477	0.444143
Map6	-1.42627	0.165689	0.331335	-0.135764	0.731536
Map7	4.08868	0.000370857	0.0116944	0.554691	3.58667
Map7d1	0.600841	0.553148	0.69934	0.0586052	1.14447
Map7d2	0.559549	0.580576	0.72223	0.0712635	1.17832
Map9	0.340207	0.736434	0.834625	0.0782871	1.19753
Mapk1	1.85385	0.07514	0.198795	0.148841	1.40877
Mapk10	2.45094	0.0212853	0.0885416	0.2344	1.71554
Mapk14	-0.646411	0.523678	0.678769	-0.120221	0.758191
Mapk3	0.794692	0.433987	0.60208	0.0658133	1.16363
Mapk8	-2.47146	0.0203259	0.0860295	-0.497116	0.318335
Mapk8ip1	-0.672729	0.507055	0.663283	-0.0867344	0.818966
Mapk8ip3	1.16432	0.254868	0.432383	0.112747	1.29642
Mapk9	-0.0598882	0.952703	0.977519	-0.0145551	0.967041
Mapkap1	0.346622	0.731665	0.831511	0.0959401	1.24721
Mapre1	0.213982	0.83223	0.903446	0.0143279	1.03354
Mapre2	1.01039	0.321621	0.502314	0.0845347	1.21488
Mapre3	3.50079	0.00169283	0.0219458	0.308382	2.03415
Marchf5	-1.13781	0.265576	0.443762	-0.127484	0.745617
Marcksl1	-1.55239	0.132657	0.287692	-0.225124	0.595492
Mark1	0.81201	0.424158	0.59471	0.0782759	1.1975
Mark2	0.279962	0.781722	0.867176	0.0409957	1.09899
Mark3	3.60371	0.00130216	0.0199981	0.238021	1.7299
Mark4	1.79685	0.0839871	0.212455	0.305777	2.02198
[truncated: 2,111 more rows]

## Sheet: Brain_Young_Atten_Filtered
Protein	OE0002622.mzML	OE0002624.mzML	OE0002625.mzML	OE0002629.mzML	OE0002633.mzML	OE0002634.mzML	OE0002636.mzML	OE0002644.mzML	OE0002645.mzML	OE0002646.mzML	OE0002647.mzML	OE0002650.mzML	OE0002653.mzML	OE0002655.mzML	OE0002656.mzML	OE0002666.mzML	OE0002668.mzML	OE0002669.mzML	OE0002671.mzML	OE0002674.mzML	OE0002676.mzML	OE0002677.mzML	OE0002680.mzML	OE0002686.mzML	OE0002687.mzML	OE0002690.mzML	OE0002696.mzML	OE0002701.mzML	OE0002702.mzML
2210016F16Rik	1654270	1729640	2196640	2110720	2032820	3112780	2163320	2494560	2956300	2242150	2284580	2431690	2141760	2905560	1767270	1976470	1930320	1842610	2568180	2231160	2044050	2256240	1532080	2003370	2242600	1640210	3231330	1776690	2862420
2310061I04Rik	620045	1255810	858725	2307140	1759790	878076	1595440	1947500	1550170	923447	1346660	1204150	1435890	1100270	1637220	2069880	948753	2560600	1208890	1324050	2830170	1863210	1766080	1152410	1058710	1614210	967716	1671890	1462710
2410002F23Rik	1410830	1217700	1878790	2583230	2954240	1570930	1839330	3201790	2722770	1622820	1121470	1808190	1627220	1360450	2937640	3791580	1817190	2485030	2306390	1581630	2466220	2642930	2541550	709345	1654460	3210710	889665	2265800	1226760
5031439G07Rik	1734460	1420520	2848050	1021080	1458660	2208090	1673480	1022300	913946	1211140	1475050	1453550	1174080	1242270	800019	1444870	1600800	1522620	1835910	1263430	1500480	1901900	1527620	2034040	1168000	1953350	1351320	852513	1307190
Aacs	7632390	6279500	9631110	8748430	7619950	12075100	13717000	9257080	8649250	6128440	5559510	5915400	9837480	7094380	7836210	9379390	5890470	8354710	5705720	6597740	9276080	11582800	8621570	7608440	5997460	12254700	6750970	8744870	6357160
Aak1	6.48021e+06	8369650	6284805	7.29208e+06	7.15308e+06	5385132	5850535	6.36909e+06	8153947	7.46944e+06	7586130	7186185	8.84452e+06	7.83871e+06	8.87067e+06	7390170	6.28501e+06	7.4754e+06	6899140	6330230	6.58938e+06	7.4545e+06	9.46754e+06	7410345	8752405	8311271	6540980	8.89597e+06	7796880
Aamdc	716328	754064	1508010	1871530	1141410	1214870	1965870	2204690	1370270	653591	931071	1587030	1669850	1979030	1521180	1648870	1077650	2301840	940773	1220170	2752340	3168100	1764150	1398530	1090370	2154680	1061700	1879110	1681000
Aamp	1229490	1004360	1306840	501279	1130700	1063370	1216190	762757	1040140	1210370	1251720	1060860	1154150	536701	633013	1006950	1309300	1271950	1843010	1126120	1111970	1090370	1105020	1161290	1335280	1111160	1716310	745421	1169510
Aars1	11882200	12098600	13434700	11588800	13298300	10853000	15921500	14725200	12165200	12120100	13254400	11801400	12309100	13169200	11959100	13125800	11509600	12791900	12558100	11634700	13064400	14440400	11962900	13641900	12033100	13709100	11787500	12468500	13236300
Aars2	945466	915390	768650	709642	798805	593030	1039160	906890	637889	822558	833090	947240	933517	987169	874474	703540	737555	902942	425414	914767	721197	832084	810405	1008790	724790	682176	577008	744179	590770
Aarsd1	623545	780930	957555	1227880	1006860	1005550	1182710	1438000	1382180	841075	769042	907834	890203	928823	775572	957937	496992	1260610	646466	820464	1081780	919730	564930	1038000	753293	874742	1468300	652116	931679
Abat	52498100	60605400	82462100	74068800	76048800	92283100	119082000	112705000	105913000	81087400	104305000	101643000	113008000	125399000	79869400	95381900	62470300	104132000	110638000	105168000	122177000	118657000	83726200	111500000	82037200	82777300	101381000	90593800	101427000
Abca2	1819990	1538200	2638040	2267360	1354620	3117010	3388200	2636550	2530610	2534270	2245710	1503200	2419120	2096240	1753750	2172730	1559660	1651570	1463110	1776650	2289550	3158920	1562340	2173590	1298150	2101760	2320750	2101810	2374450
Abca5	1273290	1594230	1142910	439153	707402	576611	1122240	843788	591675	1227270	1843030	1207510	1150240	1282450	832605	1701470	1012860	962844	1444690	1446540	899461	873976	1225300	1837660	948249	490593	1046080	467246	1173670
Abcb1a	1707220	2254330	1888510	2208910	2091450	2768300	2504140	2444700	2746410	2138300	3402240	2634080	2795480	3280870	2953090	2742250	2197400	2700490	2790650	2712650	3093170	2280210	2164200	2211540	2099620	2008710	1922710	2327060	2781480
Abcb7	4174700	4432230	4349570	7794640	6579640	5101510	6043330	5515930	7136270	3684250	4821670	5164610	7014910	6254580	7195130	4911980	3273020	7718890	3351620	4796920	7659520	7158420	5737520	5042960	3924360	6494630	3503970	6677140	5052430
Abcb8	10930800	12427100	17674600	12718600	14909600	15472900	17104200	9779620	13465500	11262500	9098760	13940500	8287340	16176900	16476700	12062900	17254600	17336700	14846400	15871100	18039000	19216600	17797100	19170600	19102000	19117700	12897300	14543600	15327900
Abcd2	671168	1565410	422481	448989	1892820	1461130	1205690	2405010	1195460	2363200	2672900	2148600	2675430	1182860	791891	1016470	1556310	973270	1539850	1405740	1106240	1290430	2351410	1131760	1313230	992547	1465730	1134950	1717950
Abcd3	5908800	5510290	6386230	5032690	5033180	4408310	7243040	6238450	5267910	5944990	7722280	6205310	6219000	5416020	5220760	4948250	6077520	6863600	7759670	8170600	6542720	7080150	5910940	7586410	6888340	5698210	6240470	5288850	5905400
Abce1	3252510	3200260	3626870	4096450	3807520	2710450	3518300	3218670	4139510	3131090	2516400	2527500	3617790	3247560	3922890	4192190	2410290	3825170	2373710	2550040	3929940	3971830	3126700	3177680	2687610	4400470	2653110	3445650	2639570
Abcf1	3478400	3378850	3777530	4797340	3898440	3752910	5194070	4439090	4452890	3359150	3408650	3621610	4329750	3577610	4408700	3383890	3611380	4909690	3536610	2892640	4850370	5187850	5159620	4234050	3108580	5026470	2823110	5123170	3680310
Abcf2	2146520	1997240	2341820	2264160	2270680	2277020	2441130	2496880	2824310	2003170	2678420	2586010	3081050	2622830	2775320	2550110	2195630	2412900	2585850	2239800	2395310	2436040	2744520	2391220	1920990	2868690	2641910	3108720	2746700
Abcf3	1473970	1669620	1630180	1194710	1905180	1261770	2210050	2019660	2742540	1864560	1507140	1760130	850918	1495270	2150040	1872870	1806560	1892340	1869180	1705920	1723110	2538860	2021240	1856660	1703500	1908600	1775820	2050830	1962230
Abcg2	3116400	3998710	3083630	3387960	3021120	2083670	4056440	2992020	3987370	3384540	2943360	3463730	4699430	3381920	4023450	3124620	2779750	3086340	3274090	2001180	2611720	3656270	3945820	4023360	2868850	2921210	2800430	3576480	2700600
Abhd10	3563700	3460580	3878570	3833340	2783300	5101260	4456470	4378550	5758200	3243830	4326170	4750100	4333700	6660930	3580760	4511780	3877400	4392120	4193080	4263540	4323670	5590380	2957060	3743570	3493140	3684980	4220270	3697700	3615500
Abhd12	8042430	8461320	9491770	11334000	11676800	9862290	12978800	13851500	11345100	8046980	8116230	7851700	12510800	9951720	12544800	12083100	8636530	14322700	8485710	8363390	10930200	14530400	12370600	10124500	8769280	12755200	7072240	13072900	7444650
Abhd14b	2059160	2260760	4395020	2367470	1636540	3925830	2195560	2747140	3620190	2359510	2987350	4794590	1728390	5441830	2412980	3683670	2913960	2888860	3285420	2456110	2825490	2489430	2208330	2635560	2270220	2382340	3435450	2544410	3612670
Abhd16a	2539270	2637570	3370720	6531710	4423730	6352910	4524520	4977890	3185040	2786460	3867920	4329470	3914630	3703260	4331830	3087220	2268340	6548700	2453940	4046800	3963520	3205410	3239660	2035670	2196480	3549040	2351180	5071810	3119280
Abhd17b	1276350	839536	3174860	1842860	1669280	563398	1678490	460441	2068520	1050920	843045	1250530	1449850	1291550	957978	1067100	633911	1504300	648243	778435	529239	1946900	744679	913331	477165	1240690	251923	2262810	1267830
Abhd3	366766	346397	836275	497432	211170	1094470	255892	379339	646735	258045	1025320	1014670	1477590	1020270	924193	580505	255169	1103960	701949	1330240	701068	785827	405716	570815	604007	745262	795697	1240580	856306
Abhd6	4545020	5301820	5386020	4791460	5865210	4111730	4684460	3825950	3488390	3520670	2633360	3544970	5382270	3376740	5964230	5084230	5402570	3637150	3946960	3882580	3968230	3894370	4847000	3872350	3657140	4367650	3084380	5618060	3752240
Abi1	30740400	31604200	30232600	32853700	36092400	21213300	30079500	30026200	34896400	26647700	22209600	22836500	27392900	30914900	36599800	31901900	31049400	32870800	24859400	27152800	24006500	33038900	36250700	30108700	31363800	37968700	19817200	32825400	26634800
Abi2	15697400	16963900	15429100	18447700	21651100	16053700	10491600	16257500	17112100	12104700	9260470	11904700	12621600	10876500	20862600	18590300	16664600	15193800	17726100	12365400	16447300	16845200	20784100	14378200	16386000	17873800	10915800	18530300	12724100
Abl1	1760210	2647370	1858440	1612770	1512900	2116060	1772300	1270190	1995290	2319600	1499710	1817780	2097950	1733240	2296880	3309690	1567930	2476030	1761120	2452470	2459500	2389350	2873000	1795980	2237140	2521250	1582340	2374840	1691360
Abl2	2216620	2150420	2203650	1706310	2173010	2222660	1418430	1947590	1935870	1389900	1381940	1591880	1802280	1900080	1962870	2005680	2531170	1828560	1453340	2002320	1381880	1859490	1881890	1441400	2543640	2399960	1846550	2205680	1393300
Ablim1	3930790	5047945	4537095	5355110	4094965	4766805	5403315	5703050	4528050	4123835	4777730	5836905	4716355	5434795	5817080	4119830	5078725	6850385	3657575	5624475	5410080	4479450	4914865	4507200	3995750	4506115	4386860	5973080	5064990
Ablim2	4444415	5297540	3308450	3535839	4279900	4179035	3.54772e+06	4142588	3684665	4.26894e+06	4393186	4.17321e+06	3.53304e+06	4636670	4213615	2797617	3927210	3895945	3737110	4.31261e+06	3926755	2870463	4053925	3.62648e+06	4001700	3.47381e+06	3637159	3904183	3.86559e+06
Ablim3	918935	1872310	1166180	2751610	1910200	2402120	2395800	1238000	1464500	1445620	2493940	2382770	1782430	2782790	1602030	1058790	2156740	2911440	1828900	3195550	2754260	1527040	859601	1308150	837519	968802	2547690	3632550	2125990
Abr	12344300	12739200	12433300	11308600	13776500	10552000	8937040	12114000	13543100	11037300	9255860	9285790	11577400	11005500	12268900	13021900	12461400	8774450	12039000	10056500	11067300	12405700	14078500	11489800	11534300	12232100	10653100	10425200	11638800
Abraxas2	2509210	3405360	3541930	3441930	3635910	1080330	3165950	5560150	4478440	3124240	3163860	2426570	4557770	4341870	4337730	4983470	3497790	3944710	3823190	3074330	3578940	4011460	3936460	2137860	3448510	5169310	3017320	3949960	2298380
Acaa1a	4670090	4252660	6256030	4653300	4224840	7743360	5965710	5688670	5701720	3681850	4096550	5009700	4302610	5750990	3766700	4036070	4435400	4313050	4671880	4915730	3753210	4546420	2946550	4682920	4050620	3942390	2905890	3306020	3783700
Acaa2	3419380	3817700	6061790	5618450	4765270	4798710	4219080	6551070	5750450	3077750	3546690	5103920	4134990	6412440	5942070	5952660	3047770	4854160	4316030	3285210	6072370	5664120	4690190	3843350	3304610	6519830	2895060	4565410	4328130
Acaca	3928780	3487270	3987680	3769800	3483950	3874150	4625390	3948070	4200130	3899000	4023600	3998030	4363730	3591920	3805570	4117870	3298480	3589000	3616760	3190930	3736460	4607270	3324500	3749000	3499980	3550100	3937730	3647240	3540440
Acad10	684516	863937	1144160	1942930	1183460	1424360	1895610	1666500	1153530	630696	886380	1377360	1251900	1107460	973439	1238950	1520750	1680360	1757360	1112190	1377910	1476420	595835	951052	616474	954156	864770	892049	864913
Acad8	4209940	3759010	6961680	7717990	3981610	5877490	6663600	5576070	4789900	3535930	4609290	7202030	4219290	6376820	5886950	6618660	4868860	7737370	4380390	5334860	5802690	5925260	5324210	5285110	3173420	6138270	4608790	7286250	5235490
Acad9	10752100	10673300	10826500	11262800	11207200	11795400	12676700	13532500	10049800	11437000	12084800	11794600	13410600	12447200	12304700	11988600	12046300	11774700	10339800	11949400	11092600	13136300	11701200	14771600	10550100	11276700	10779600	13011000	11833000
Acadl	15007700	16918100	18527700	19688400	14547100	21664000	23862900	20354400	17757600	14878200	18905700	21395400	16721400	21140000	16343000	22983000	16742200	23666700	21728300	17150000	19795400	22198100	13620800	19239000	14406400	18243500	15459400	14748200	15435500
Acadm	5881780	6160770	8608690	8280760	5924010	9195780	8012200	7716900	7756070	5487760	7057040	7330740	6376960	9373740	5531800	6704880	5481720	7462440	6136900	6635110	6757960	8244870	4943810	8240120	5692900	6053790	5965400	6276320	6491390
Acads	1645440	1664550	1824500	1842600	1425050	1850060	2055120	2113940	2132530	1046620	1330060	1707120	1591080	1747430	1703220	2129610	1002280	1702200	2101270	1288750	1428060	1496630	1303970	1432420	982031	1286770	1787980	1717650	1663720
Acadsb	3797960	5348010	6782310	6482340	4624260	3974230	5520070	6321540	5327850	4178010	5006430	4807230	5100560	6232790	5813060	5900660	4545670	5889610	5233100	4766440	6835990	5745750	5491040	5501030	3340160	6848510	5162090	3925000	4480910
Acadvl	2559540	2544820	3528450	4614850	3283570	4904820	4652420	5356350	3873580	2670160	3121710	3795350	4351630	4103940	3854770	5046170	3046190	4492310	3249670	3338210	3961470	5192270	3892720	4107500	2512780	4859420	3091480	4555480	3384180
Acap2	3619400	3543890	3330730	2868140	4323980	2513130	3531270	3694880	3687000	3511770	2481020	3403990	4140700	3052930	4338940	2940890	3413190	3829400	4067460	3761520	2897710	3660460	4938320	4613350	3992360	4904690	2349730	3310830	3736300
Acat1	29881000	38089600	42198800	39281100	44414100	53292500	52308800	58038600	41422700	44783000	45670500	55015000	51054800	50638300	48740400	45624700	40900300	53267700	47074000	46252800	60433100	52114000	46594600	43207500	47986800	54497000	40359400	52962200	51056100
Acat2	12401700	11187900	16757300	14637600	14550100	23211000	17829600	19269900	14465400	16239700	16789100	16448100	17499900	15077800	15156400	17053400	12732200	17024600	14409100	14095600	18141600	17796500	14227900	17618200	15968500	16131200	15062600	13080000	14660700
Acbd3	1391360	1549000	2761740	1931920	1709720	2439360	1268650	1681650	1902560	2234360	1942190	2302830	2467060	1432570	1877970	1689990	1696250	2224200	1139030	1784870	1763460	1752620	1434940	1784830	1182330	1208640	1438350	1280590	1270740
Acbd5	1203200	1106500	736212	840109	654518	798787	877164	864158	749986	1272910	1563340	1320920	959814	1261730	825887	272895	645048	567047	523841	1259750	583816	748391	161835	682465	870793	153331	975248	885826	763464
Acbd6	2326980	2208020	1947790	1736470	2551260	1635950	1718920	2352810	1980520	2815340	2386240	2353080	2602000	2548080	2780940	2016610	2752020	1793480	2550790	1644650	2033150	1973780	2315230	1859260	2947670	1761890	1962060	1808320	2422760
Acin1	2305400	1924330	2251860	3594970	2672150	1755520	4222690	3268820	3694670	3238730	4345290	5414940	3199290	3814680	3888260	3503680	2652620	4350680	2915690	4011590	4219310	2806680	2508090	2710920	2579570	3813180	3452470	3697910	2678400
Acly	20434900	23555700	28022300	21773700	26836200	28928100	33402700	30252700	29357800	29198700	30398600	29722200	29448300	26947300	24713300	25005400	23052800	29264000	26256200	27383800	32408400	33540500	29624000	29819700	26292800	26705800	26264300	25645400	24312100
Aco1	9054660	8849250	10513700	11774800	11160100	11271900	14238200	13373000	12314100	8743180	10747000	10263700	12195800	11651000	11066800	10925300	8811500	12191500	10459900	10640200	13090600	14848100	11290500	11337200	10229300	13015400	10120100	12604500	10675200
Aco2	179628000	210271000	192042000	175948000	181621000	185221000	212709000	218813000	211489000	207734000	244145000	230695000	227498000	260899000	194958000	197199000	182661000	239408000	217645000	223577000	266998000	232741000	227403000	226821000	222373000	208135000	199071000	209789000	238720000
Acot1	4229560	3574840	5982090	4414990	3910950	6102590	5521700	4315060	4224420	3137690	4430160	5288860	4091180	4374480	3606330	4616240	4652280	6017610	4308730	4118420	3444760	4721680	3524650	4692870	4064990	5020970	5438120	5552720	4761030
Acot11	3440030	4814730	4604640	6266360	3681750	6114440	7170300	5435860	5512930	4221240	7715960	6820390	6224030	8258570	4906530	5148170	3858210	9773960	5686940	6232450	9061630	6740820	5476370	5704040	4986160	5509190	6026200	6544030	6172680
Acot13	21448600	21891100	21479100	17828800	20576700	7767050	21046300	19726900	21673100	16419400	18636000	17981000	18127800	27661700	16295300	14101700	16427300	22547300	8941690	13643200	21225800	22268800	12775700	15554100	17478100	21531600	14453800	16205800	13528600
Acot2	567409	508360	1188060	756317	527142	939385	666418	671088	803813	988251	732721	1076990	935762	861976	584372	873237	886567	772753	1114820	944227	729873	823074	494185	969445	500305	890458	591862	343694	873337
Acot7	200903000	205797000	260682000	255713000	237605000	227600000	325813000	272019000	298652000	250055000	252072000	221504000	288657000	265480000	242991000	260485000	205255000	306840000	217501000	228741000	354577000	355548000	278758000	271062000	273748000	307975000	269520000	287385000	259772000
Acot9	9131170	8676210	9271340	10773900	12533400	4373640	11466400	12777400	10758300	6530290	7054810	6750800	10939800	10665600	12269700	13027600	8777560	10277700	9077310	8736850	11794500	13360200	12326500	9955380	8801790	11782400	8262850	12437900	8547190
Acox1	3499590	3379660	3670870	4703360	3477760	3445010	5132560	4128050	3858600	3235360	4128910	4510950	4819730	4016320	4421730	3912170	3483630	4799610	4434410	4883810	5702760	5839780	3791920	4540400	2567970	4779020	2957850	5530410	4076850
Acp1	14553000	13756400	16686700	15964100	17202300	24253200	16810700	19186400	17301800	15186200	15749700	14571300	16282900	22261000	17119400	15103100	17066000	16917400	16142100	14979600	17360900	17533700	16190300	14708900	15001100	16338200	15069700	16075100	16529300
Acp6	1130790	1297020	816497	2339430	1571670	890833	1943530	1834470	1166730	978755	1486850	1843750	1409460	1256600	1301470	1029160	1338220	1923040	1092820	1006240	1842600	1274940	597015	1039370	1100750	1220250	436403	1531530	1519970
Acsbg1	7965750	10365300	9082900	12704100	8529570	12103300	17165600	13539400	10848800	9856680	15819400	15349900	13537700	13943100	11453700	10138500	11022300	17611300	13844300	16357400	16091800	13783300	11453200	14865700	10594000	11288800	14216500	14397300	13891500
Acsf2	3513850	4595000	4513000	7512070	5581580	6322070	6308540	7851470	3489920	3872770	5347820	5473970	5639240	4586020	6623420	4849520	4200130	7640280	5383990	5927240	5160670	8757220	4941260	5000130	4090810	7711940	3860010	7433570	6023610
Acsf3	1031880	1307460	1330160	1675750	1464470	737554	1288560	1319930	1126040	966224	1030510	980882	1145880	972495	1310770	1536930	1156940	1259450	1224300	1083730	1407070	1736630	764852	1266460	1096660	990812	826670	1135040	843772
Acsl1	19353000	17748200	16433300	17543200	19839300	17807000	19506900	21114000	18848200	17816200	18211500	18266800	20672700	16515900	20643400	17839500	17508300	16662100	17751800	17085100	13307100	17944200	18910100	19140900	19138400	17453200	15947200	18724500	19107000
Acsl3	2985590	2777490	4329550	2801330	2976000	3431250	3684110	3033570	2699780	2774650	2621970	2894970	3424790	2381610	2959700	2619860	2519120	2060230	2513950	3294220	2980960	4071640	2727160	4220800	2998810	2699570	3035940	2657580	2749490
Acsl5	1598280	1850860	1472320	750659	1487100	879974	847967	1259790	942336	1918610	1335930	1745580	1603180	752370	1888300	777458	1870380	1112840	891695	1583340	1595870	1136580	1501500	1202380	1753330	848162	1360640	921410	1434520
Acsl6	18486200	22479400	24641000	25940400	21886000	15788200	31636700	27928200	24250700	20363100	26611700	21564000	31337600	30473500	23894800	23224300	18382800	31714800	20519500	22645700	32145800	33654000	27630200	26973200	19300900	22367800	21065800	26364000	23623900
Acss1	2267890	1638370	2198980	2885890	1993780	3044550	2243270	3529300	3039520	1899200	2243590	2121300	2839460	3454890	2399710	2379820	2432190	2498460	2081090	2155480	2127910	2752010	2065430	2192840	1468150	2454560	2594110	2762800	2276290
Acss2	2058350	2142440	2260970	3586680	2714300	3039540	4297030	3617770	2958560	1617230	1258390	1490540	3225510	2083440	2365920	2496490	1817600	3450750	2062140	1937120	3728690	3742440	2876610	2703070	2063250	3534990	1731190	2633360	1789410
Actbl2	5452410	4647490	4933780	9026490	8653700	6798210	10173200	9247410	13432400	8689030	7266120	8795670	8318280	12302100	12419500	9967690	8032790	13014200	9134090	9548700	9742470	18090100	10776200	10310800	9929430	15731900	10398800	13602300	11306700
Actc1	132258000	134040000	162306000	276555000	125523000	122327000	159273000	214471000	210866000	132251000	198145000	117613000	208334000	221128000	166062000	211452000	141072000	214719000	206929000	125973000	186192000	173556000	220185000	158342000	120814000	164912000	93437600	137811000	120183000
Actg1	757828000	1087180000	1028130000	1525830000	1221230000	789909000	1097360000	1378220000	1213000000	715749000	896152000	1010040000	1152120000	1215530000	1363740000	1590510000	569087000	1648030000	1144450000	921251000	1958160000	1738650000	1465270000	924590000	948839000	1733780000	691865000	1537300000	1031620000
Actl6a	896195	1467290	1498080	2046140	1640840	533043	2323230	1396250	495825	670691	824623	1011090	844643	705840	725404	1576600	1433740	3721880	1004500	1688140	1584240	625902	993489	825863	1209530	3308820	2304270	893794	1197670
Actl6b	1964700	1276200	1161530	1871890	2472700	2857300	1940260	2149110	2880600	1395440	1453450	2425850	1918110	2812000	2793340	2143270	2039220	2567040	1549820	2214480	1874400	1808770	1927530	1631640	1549000	2613240	2065130	2613900	1766800
Actn1	25903420	33066225	22459340	29312785	42303055	18232025	23931170	28671330	29020335	27220655	18948815	21813960	24894225	20356515	36031300	27813640	26925325	25044580	19520750	18378520	19093855	18063265	41839295	21113560	27874695	23148930	12911350	28276200	21088230
Actn2	8380990	7379600	6807100	8993480	21828100	6185520	15675400	8899780	11121900	11537800	4072680	7736640	5975510	3073030	13478400	9791270	9803370	8569080	4661190	7138600	3123060	2753180	13302400	7187530	11149900	7221430	2796420	7947790	5990470
Actn4	17329800	19067850	17355970	11071070	15946850	9978480	10647940	13905075	11589275	15715900	13185085	14589370	17138465	9874445	16028450	13539310	20225450	11795585	13978355	11110705	8418905	9762795	20503350	15308995	15651700	11372225	10208825	14764075	12425905
Actr10	2919510	2900460	2805050	3745500	3403360	3230300	2775210	3783810	3816460	3520340	3147520	3288870	3517610	3306870	3466740	3224580	2884540	3344400	2043510	2924060	3855640	3630090	2819240	2882160	2758470	3060510	1922700	3235050	2226750
Actr1a	10490900	10118400	9349440	20433300	15367700	12052200	19166000	19028100	18767000	12212500	16983800	15453100	20371600	18963000	20990300	16854200	9783540	16289400	11450700	9334140	20441700	20332100	18162600	17316500	13037800	19878300	11628900	20720200	13354000
Actr2	35575900	38978500	38155100	44155300	54986100	34541000	44384500	39994100	44120000	34939900	28428000	30137100	39313000	39810100	50768500	42061600	35772900	45722300	30162200	29556900	42837200	46799100	48962700	32812400	38507100	56151700	30682200	43247700	35261900
Actr3	19419600	19665900	21785900	24423000	25631300	22878000	22247200	20141200	16168300	16352300	15657400	17808900	17437200	17692700	21782300	20372000	15401100	21530200	17775100	18901300	16288500	21281100	21657000	14140500	17846800	29786800	14945400	23119900	19539200
Actr3b	6804900	7390620	6843420	8592500	9409140	6042980	6097760	8637180	7753300	6005440	5210410	5499660	8959870	6295950	10568600	7758010	6350320	8042740	4216310	5914850	5648580	9775760	9278130	6856820	7942460	12215400	4048160	9605150	7086050
Acy1	1685310	2108310	2060800	1685190	2703490	3296310	2845670	2134570	1907660	2442430	2351870	2122550	2130040	1707630	2126250	1204810	1774150	2245890	1637400	2388770	1561460	1753960	1213390	2260640	1960110	902786	1135810	783261	2215100
Acyp2	7203520	8373470	8769750	7466200	6663190	6561570	9628090	7460730	5628360	7291140	9897570	7098380	5564650	6744580	4217740	5944370	7350540	7940630	7478160	8636950	11811200	7912010	4349730	8430030	7042540	5457580	8520400	5941860	8516870
Adam11	5130400	4967370	4455710	4276220	4463560	2843130	4001160	3861150	4678070	3812090	4280330	3618020	4443320	4453710	4472520	4415500	4718930	4737550	2985410	4372450	3950510	4637350	4866320	3985810	4537900	5276230	3193860	3664310	4358340
Adam22	14504900	13987700	10546800	18066000	16307500	9664170	16240300	18085500	18062900	9468250	12118300	10414300	16421200	13873500	14167600	16532600	8983210	16640400	12485100	12511100	15004200	13167100	17812200	13552600	11001600	14702900	13065700	16092000	14317000
Adam23	11928200	13067900	14866800	16336700	18488700	13247800	20176200	20189600	18390400	14375100	14731700	12822600	21059400	18309100	15081300	16635400	11202000	19769700	14446100	13307800	20499600	19011000	20432000	17533000	14413400	15559400	13252900	14849500	16151500
Adap1	9733740	9692530	9346120	10645900	13852900	7477350	11428600	11583900	10190800	9017820	7804020	7752080	11688100	7541950	12064300	10745400	8778520	8940030	7734900	7599460	9127360	11201800	11186200	9949980	8329280	9795710	6382120	11873000	8148690
Adarb1	1348900	1719910	1134630	1523260	1483370	1856160	1483810	2290620	2012140	1661070	1853930	2594870	2372350	2779600	1824950	863280	1103000	1626660	1995770	1071790	900474	1509230	944206	1920830	2155490	1529850	2148260	2900040	1511210
Adck1	1144650	1413870	1522370	1646350	1595960	1601160	1758380	1729770	1750560	1432230	1240200	1054140	1292870	1362130	1302060	1801030	1576010	1318490	1217150	1222010	950270	1666460	1936760	1386570	1109100	1042590	1010320	1479330	1441680
Adcy1	1538350	2043980	1650330	3413580	2552530	1573360	2133060	2229230	1970510	1353090	1840750	1744650	2623540	2594790	2548150	1851040	791671	2526990	1173880	1704770	1691360	1614060	2314930	1114830	468423	1764750	512125	4074360	1461220
Adcy2	4419210	4037510	2932500	5950880	5958380	2608780	2063550	4917280	5814140	3014310	2691640	2500190	5663220	4186990	8095360	3349450	3700340	3625090	3207570	3186230	2851950	5308210	6134010	3581690	3074530	3046930	2987010	7555410	2824710
Adcy3	4304790	3670720	3458570	3504950	4594940	2933210	3221690	2744320	2937660	2251870	2221140	2162190	2576080	1446210	2722230	4289010	3608270	1936190	2164530	3077250	3187920	2932910	3885470	3480330	4805940	3456280	2434090	1782830	3776580
Adcy6	4655070	3596850	7367370	5643560	19751600	5838560	18923200	10727200	10390400	9630540	6912370	5923040	7931720	3862510	9675270	5034820	4036920	5920500	4836500	10407200	4240360	4369780	6795110	6394330	6953330	4132290	2849460	6966910	7777510
Adcy8	1001660	1106230	1236750	1133900	934059	805108	1421810	1091850	1740170	1320630	1789810	1133100	1294010	1939570	1319570	1432520	969771	736228	896261	786971	1613870	1881410	1233840	1449450	890714	1441980	1055320	1055110	847816
Adcy9	11577000	11317400	13681000	7637220	10583200	5515710	8878780	8772670	9333750	8617870	8200150	7648280	12076800	6881110	8529450	9503540	8849570	7620820	6893150	7286510	6038010	8818440	10688500	10289900	12158600	11141600	3759440	8593830	8002390
Adcyap1r1	2417810	2027020	1868890	2972060	2718430	2558250	2742510	3718230	2725440	2315220	2945990	2714230	3241630	2599150	2925920	4162110	2495370	2541970	3448250	2694400	3287390	3145260	1975240	2048510	1572590	2934920	2876370	2052040	2194910
Add2	34509000	37062200	27088200	27590200	37135000	22121800	24600100	26011900	32376100	33029800	27561600	26076300	32292500	25500900	32101300	31840100	30155800	24236000	28359000	26197100	26645500	25451700	32848700	27397300	37349400	33394600	25543700	31309800	33362200
Adgrb3	1272270	1936910	1104120	1087260	1746980	964058	863146	1278880	1109520	1507110	832617	994467	1053150	811636	1325470	1046590	1443850	1198200	591234	1035620	923736	867594	1656190	1178900	1288320	1332690	706035	1048920	926969
Adgrg1	675924	784731	1533130	1650170	1309370	1865900	1600120	795708	2445060	1075520	1054150	878978	1387560	1278990	1629710	1957470	514178	1489650	916111	1034130	2375540	2422110	1124740	1226770	814606	1814240	1815390	1304300	1224190
Adgrl1	7840280	6833880	6957960	6529840	8182220	5280360	6618020	8002600	6808530	6893650	4500060	4675860	8104570	5513410	8677960	6829430	7631640	5282810	6132760	6358740	4877110	6117960	8910090	6202300	7084380	6586830	4704280	7568120	6188280
Adgrl2	1869810	1465190	1316900	1170280	1768780	1011070	1218490	1153050	1486010	1719450	863162	1157150	1475220	1227710	1244800	1126660	977871	768976	1077000	1034070	681942	1008330	1509590	1160470	1369890	781343	1306220	1044120	1043570
Adgrl3	3162730	3621710	2704420	2792020	3190360	2099700	2695400	3321600	2846820	2764820	2836280	2745800	2811200	2635250	3487580	3104840	3347400	3173390	2960060	3291990	3045760	2571900	3255320	3296640	3185240	2864460	3181490	3108630	3123740
Adh5	7890020	8618780	9945660	8199230	7947590	6691440	10709800	7334710	8414040	8975840	10409100	8860510	9169290	9911650	7470400	9663090	7914350	10472800	8721850	10113300	9795220	10369600	8244030	11023900	9445580	10265500	10317600	9539000	11262000
Adk	7751320	7353920	8522120	9599660	8364830	12723200	10007500	9808810	7874370	7316530	6890580	6950060	9607220	9760540	8666130	9226340	7158870	10168300	8575910	7462480	8449680	10765200	8790530	8187950	6927040	9487700	7089470	8502920	9509940
Adnp	2030460	2108700	1626050	850251	1117200	1051620	2049290	1417350	1512450	2030940	1725220	2252910	1172670	1475200	1721870	1629970	1810080	1253370	2359190	2615340	2109660	1177160	919527	2286800	1703350	1401880	2249530	893679	1563670
Ado	3019330	3001310	4181520	3146020	2836960	2768650	3628120	3192610	2072220	2375280	3334280	2764560	4147970	1958260	2629950	1798820	2110930	3530140	2578680	2997940	4346100	3962140	2817750	2937350	2885430	1865700	2952310	4033760	3729420
Adprh	4209790	4253980	5583030	6967720	6732720	4794520	6659430	9192360	7849010	4524710	3605970	3680140	6393380	5451760	7368710	7389600	4233740	7547260	4349450	3622220	6041760	7759830	5382710	5366620	3643080	9104700	4511070	5628570	3773290
Adprs	3944990	3085870	3482400	3023550	3228610	2560620	3348910	4037970	4868920	2950880	4190380	4166970	4794650	6197690	4302250	3087780	2857340	4820400	4240830	3593680	4325920	4324500	3929980	3645100	2879840	3756230	2586410	3388120	3666480
Adrbk2	24070000	20671200	19369600	19073200	20808400	19547600	12827800	10784300	17776800	17621600	12427100	15901500	16607800	15039800	23348500	25646400	13265900	10007500	8058360	13241000	10076200	16828200	9396330	14038900	13973000	17249800	12895400	15130000	16728500
Adsl	4062170	4779400	5238290	5967380	4993640	5695210	6149280	6043920	5986980	3430220	4594370	5163460	5160490	5846100	4253350	6181320	4721400	7879430	5434780	5847700	8097240	5983710	5195220	5538370	3926960	5323280	5293290	5388840	5838310
Adss1	1651270	1867260	2338800	2394560	1998100	2147070	3982240	2956460	3665050	2558870	3278420	2270050	3969340	2745920	1972520	2913270	1387080	3952580	2289870	1989270	4427370	4667030	2905010	3221420	2028410	2408690	2023400	1907250	2538540
Adss2	6614450	5919900	6717540	6015490	7045750	8386580	7858150	6942130	6451370	7505580	7616790	6923090	7177340	7374360	6085900	5680600	5378220	5189580	5254090	6871570	6011540	7020870	5776040	7222360	7752040	6074920	6713540	6607310	6961790
Afdn	4630020	4712520	4123430	4218310	4478640	4209680	3593950	4006930	4017160	4152070	3513010	3532130	3880150	4119980	4443780	4559690	4649770	3758680	4513730	3625770	3574710	3611330	4074270	3354320	4238610	4015070	4052960	3811750	4098540
Afg1l	1579860	1788940	1947450	2038170	2345270	1327640	2670330	2427060	2472590	2103390	2292360	1178740	2643880	2622740	2285010	1907420	2247890	2985340	1875820	2460980	2772840	3134490	2561840	2999250	2166760	1968360	1160560	2315500	2290480
Afg3l1	500606	417097	630589	689688	781325	634273	997604	740543	841639	550126	576856	750798	658486	807453	844181	1044130	606249	668950	103500	970963	734621	846287	470646	649881	629907	611269	707022	1094770	667762
Afg3l2	10875300	11838300	10220700	14557200	14764200	10107600	15025600	13327900	16152600	10661900	11211700	10329200	12628900	16935000	14210800	14291100	9592590	15651500	10963100	9531570	16033400	15116800	14610900	12714100	11512600	13394000	10128100	13624600	11106500
Aftph	1007700	1171320	1103210	1131680	1244810	1458690	1416450	1385020	2027190	1272780	880453	928228	1181650	1849880	1719210	1869230	1878070	1871540	1105850	1650970	1827010	1115820	1448590	1594030	1904960	1807920	1043140	2217020	1268230
Agap1	2333093	2661987	2.21908e+06	2694506	2.16638e+06	2241940	2961620	2.38569e+06	1.69586e+06	2141383	3.30702e+06	2.3917e+06	2027111	2.34509e+06	1.94975e+06	3.04096e+06	2078225	3328073	2681345	3.30699e+06	3.47423e+06	2.8896e+06	2159654	2913595	2.18929e+06	2.57532e+06	3.39471e+06	2.68472e+06	3134658
Agap2	8314410	9611230	7071810	9555760	13723600	6256120	7068080	8888480	10785500	7264660	4400210	5915410	9698120	6388330	13375900	12104200	8368570	8424710	6515930	6257000	8004220	8705060	12438800	6597160	8428030	13573800	4356290	10476100	6709470
Agap3	9754250	9547220	10274600	13612500	14686400	7725450	12350800	14227800	13611500	11699100	12165200	11747200	15197600	8539110	17519900	15946500	13476300	13875700	11065200	11394600	13700500	17723800	14278600	14007100	11256300	20749000	9346530	17087300	10837800
Agfg1	3718190	4551880	4405270	4750610	5509110	5865120	5776500	5816590	5924380	3536110	4061780	3677080	4918290	5972810	5470550	5677890	4398410	5698610	3375130	4209480	6034800	5558410	5737670	4321400	3865830	5757780	3502400	5115720	4090840
Agfg2	2573220	2419270	2385580	2720090	1155120	1766710	2157010	2450110	1505110	3010750	2628930	2564970	2634620	3597520	2366630	2561450	2891100	2398690	2607140	2166280	354348	3268560	2681880	1618590	1794100	1225440	2527680	2505310	866207
Agk	14941200	15185700	14944900	12320900	16020500	12155900	15445000	15234300	14173600	14920300	14534400	14212300	15856600	14425900	14540100	15626500	14568000	13675400	14852400	16332200	15406300	14341300	15492400	15108900	14993000	14956600	12514500	13881000	12496000
Agl	9520680	11890100	10117000	14315700	11533800	12679900	14538900	15431600	13801500	11189700	13284500	12030400	15625700	12956500	13210900	11471200	11220700	15036000	10193400	11520400	14719200	15877800	13131000	13550300	11297400	12753700	10768200	12868800	11385300
Ago1	1438290	1371540	1489690	1931980	2036110	1647830	1746990	1744690	1821430	767433	1300970	1421670	1312150	2101630	2219720	1357070	1437100	2575400	1437090	1559540	2020250	1751340	2061380	1310220	1336230	2352510	1270390	2329270	1869590
Ago2	2973880	3705670	3330530	4116460	4383540	5735120	4070080	4233490	3027390	3263690	3690930	5747570	3128940	4260870	5028300	4120480	3672470	5032020	4368070	5265730	3302010	2824670	3282720	1725400	2714570	3691210	3369460	6994340	4661630
Agpat1	7638960	7713330	8689130	13588700	13367300	7254960	12784700	11910500	12287400	8633990	8023500	7282090	10296000	9917010	7123490	14172900	3371990	11587700	7904850	8783100	10844600	5415540	11526600	5146010	7232360	10984300	7636800	10919200	9090470
Agpat3	5892280	5585250	6742490	4713510	4914770	6566780	7663130	6614250	6075500	5999510	8886560	6613150	8113000	6035170	5533770	4972570	6763520	6313460	6399690	6709520	8092560	6513000	6508080	9149400	6617660	6443460	7228530	6827790	6842890
Agpat4	2484800	2479190	3359390	2683970	2326560	2299630	3814690	2364080	2289520	2141240	2289920	1293320	2528870	1373280	1544820	2708760	1572530	2856740	2300190	1682200	3861320	3806240	2215340	3241980	2610750	2669010	2038800	1901860	2356880
Agps	837674	617380	1134810	448416	654897	538777	1126650	809217	671410	1187590	897728	1013920	873427	854210	781063	694033	830266	496625	632312	1063050	645248	583531	392618	1063050	790078	547002	770563	791840	633565
Agrn	5582360	5782670	7267770	9705400	7750100	7676410	10595800	8087540	8384720	5054140	6284440	5171270	7571160	6391010	6843010	8986110	5910400	9671350	5840830	6165490	9830480	10214600	8536530	8297920	5927010	8436740	5358770	8340040	7048610
Agt	427778	575043	1110600	872005	704036	1543830	2221180	1934490	1831330	1296390	1649190	1481440	1605640	2466930	999165	3218970	423813	1757190	1830820	1721770	2811550	2570520	671624	1557610	1159900	1381850	2126320	937228	1402460
Agtpbp1	652519	800805	753578	787203	1028370	655397	839977	1282910	1130410	990286	699414	818847	1214980	837254	1570010	1686140	771542	1360880	554107	734144	1307710	1442040	1621800	1123870	659592	1415610	501352	1024700	548569
Ahctf1	448255	348819	627430	1331940	453260	603733	428164	326830	609391	371278	814070	659844	118777	153831	678179	248765	248314	564260	583017	640523	600730	513822	440469	606870	479851	791346	713873	873545	1010140
Ahcy	14391400	14649100	18363900	19873400	19118000	21921500	22444200	22082900	23461900	16283900	18451800	18816800	19162500	20331200	19930400	22545600	14942300	21689400	19197300	19058100	21628000	23491500	18720100	18444900	16438900	20993000	18526000	21320200	19513100
Ahcyl1	32731300	39880700	41308400	55159600	38970200	47467400	64565500	53159500	48234100	39997200	52937300	51864600	52100800	67180100	41678900	46714700	38123200	61938700	42546900	51164600	56892600	56759900	42457200	50953800	39647800	43369400	49960200	48219400	52290500
Ahcyl2	10760600	12232700	14064600	11943700	8141920	13059500	15327700	11543100	13337200	10596100	17535800	17715400	12955100	18794000	9831100	15001600	10428900	15430400	14724700	17669900	15186600	15010000	11590500	15908000	13557700	15666600	15479200	12820000	16288600
Ahdc1	423652	188596	243733	555596	321786	522116	84668.3	232738	800449	194918	295260	460137	438415	881645	741464	293620	222693	540489	93685.5	331051	309472	349055	336908	275609	151631	516470	306318	850539	365141
Ahnak	6895590	6316010	8174730	5721080	3776570	7216240	8007660	6551120	7076150	7473720	10792700	8150890	5360900	10259700	6602510	8163150	8048000	4565480	10955800	9489930	6130630	4024070	4867300	6346130	5969640	4299180	6996820	4474810	9131870
Ahnak2	754651	1926160	2177060	1522270	1318530	6553850	14596300	3374260	1305300	3140700	4381610	8151950	2798170	2693530	1993020	3299300	2187710	11858500	12230600	5321810	3211580	3056050	2080040	2798790	3311230	3312400	5937490	1479940	5995820
Ahsa1	9062840	10188300	11395300	10067800	9641750	8777400	10619000	9442770	7611860	9551190	10649300	8276490	9089430	9206780	7611880	8056840	9068430	10768600	10573100	9828040	12165400	11637500	10054800	10479500	10351000	10088200	10846500	9143590	8674300
Aifm1	5320800	6078360	7249100	5715600	5478980	5140190	7508780	6752010	6352060	6752990	7595130	7208410	6782400	6779690	6174810	5976440	5224150	7190640	6023240	6748900	6804020	6060680	6290880	6492670	4710170	5601720	5673170	6032790	6550800
Aifm3	3540930	4237020	3699270	3860310	2414220	3482540	2308190	3301160	3217750	2963610	4956810	3270150	2959890	3590530	3676360	2519980	1530850	3775660	2958110	3449640	3322860	2441320	3359180	2026400	2394340	1975670	3589770	2994460	3870790
Aimp1	7183580	7454410	7083400	4273400	5989230	7266220	6132750	5638600	5746210	8144830	7002250	8138320	6465900	7453540	4845450	6384900	7873820	4921910	6860850	7893860	4967800	4381570	6123340	8571700	7990880	4957950	6943140	5910890	7113170
Aimp2	2891200	2894240	3495620	2984940	2245310	2125940	2930680	2568620	1376880	1911400	2030130	2506540	1579790	568342	3010470	1318530	2164920	1701840	2467690	1138380	1436700	2624780	2712000	2791110	2323470	1953720	2191740	2873920	2080090
Aip	3449750	2494130	4144060	3506930	3405740	3987980	3010510	2707620	2774550	3714090	1558740	2402560	2135960	3274890	2591000	2081500	3233290	3520710	2721890	2603990	3276520	3227220	2607930	2410720	3160550	2892070	2061780	3082590	3249970
Ajm1	1673850	2184620	1418150	2969390	2495540	1930640	1855170	1687210	1903530	1230730	1496980	1619740	1941480	1905600	2718710	1287720	1574300	2359350	1430880	1448640	2029970	1621620	2608560	1697780	1515600	1816750	1455940	3118180	1744650
Ak1	23614800	19038300	25679700	32103500	33312200	18579000	28244100	47254300	41295300	40069100	21104700	21795900	31146700	38402800	35556200	25530400	33423000	33818400	26028700	32326300	35691100	32110800	29715600	41059600	24913800	34189400	20018100	39360400	37716600
Ak2	4496080	3954320	5204840	5295210	5050710	3393240	7964240	7987320	6549270	6530540	6825190	7719220	6682910	8505800	6097240	4500760	5310820	6421950	5358780	7031950	5526570	6351570	4736810	7333160	5014120	5027970	7525850	6031180	6627020
Ak3	15221700	14794500	18828100	15181500	15421900	16076200	18588800	20583700	15909700	14087100	16590900	15737400	18278600	20492300	15130200	17513900	16566100	16662700	17687100	15890300	17541800	16703400	14744200	19920400	15040600	13895800	14907100	14357300	17606300
Ak4	6507470	6642400	6241990	14514800	9222100	6706070	11213900	10095300	9282500	6451920	7097890	7686400	7145640	13231100	11150900	13282500	9137280	18419800	8168490	7956310	12360700	11366700	9511550	7149160	7749030	15169200	8761420	12529800	8586700
Ak5	8421810	7102580	7417290	10279100	10438500	5575540	4336650	7499970	9061270	6049060	3775670	4800120	6692870	5863590	9733360	13650400	9485280	6105120	5215170	4443750	6511400	7591870	9851840	6312010	9161530	18101700	4962650	8820350	5365730
Akap1	1979450	1891550	1771850	1133040	1197440	1053590	939441	1727500	1399200	1376810	1508460	2212100	1788150	1546860	1442340	657905	1745890	1519910	1154040	1955650	1250280	1096370	1539210	1101760	1782210	598693	1229810	1794580	1913760
Akap10	1240760	1678840	1179070	1838690	1661390	1514340	1358090	1344860	1317510	1299460	1252900	1371590	1842930	1660480	1905860	1695680	1436300	2100650	1108770	1644180	1796590	2117320	1657020	1188230	1256190	1249190	1046800	1573050	1811570
Akap12	14107900	11247300	15971700	11496800	8335140	20027400	20849200	16415400	16854200	16622400	27341100	22284900	15808600	17655000	10229600	16389500	11512400	16993800	21696900	20927400	24359200	19362800	8978110	19559000	16569800	13136100	33308900	13493800	23178800
Akap5	10708100	11255900	8918100	5188020	13584800	6705930	6573030	9798110	9333590	12989000	7148140	10678900	7022660	4707300	11359300	8851350	10483700	7343930	10028700	10797600	7531640	3841680	11190800	7043400	10691800	5909540	4606060	7781420	8772900
Akap6	692644	967351	814645	945974	1492580	662402	1504400	1113540	1649930	786016	853490	681505	1200610	1217070	991007	1442830	880569	997857	975276	602832	871198	1295460	1215090	1073960	1067550	943641	839940	878438	779111
Akap7	1945820	2020930	3295890	2455400	2115400	584784	1397110	1665890	1119110	1924980	1998320	1590590	2106400	1955640	1675400	1093330	1410470	1469600	1846210	1652090	1857480	2305240	2232800	2084960	1973560	1026910	1321390	2250800	2506490
Akap9	2882650	1562670	2344550	1368120	2068460	1449890	2503100	1875750	2281790	2276290	2203490	2983130	1792360	1890210	2055510	2287330	2233060	1998000	2309160	2394370	1101440	1693620	1882770	2977860	2370220	953331	2907670	1943660	2468700
Akr1a1	13560700	13638700	15163300	16121400	16396900	17654600	17054800	17252600	16028800	12540800	12891000	12961700	12685600	15788500	15637900	21668800	12574100	15470700	15336800	14515900	16848900	15795400	15440600	15500900	14505900	17931300	14420100	15479900	13843700
Akr1b1	12385800	13186100	13641200	13717200	16327700	10289800	15040900	16449500	16071900	13699500	13733700	13198400	13261800	13925500	15878300	15829200	14031700	14670800	15574000	11659000	15752400	15031000	15361000	13752500	14371100	15997300	16524400	15323900	14886200
Akr1b10	2439810	3035990	3000010	4997740	3237230	3937860	4694810	5301340	5049910	2600690	3984280	3479140	4466410	4430500	3453980	4117530	1883260	5499360	2837230	2675540	5640290	5425860	3532140	3909940	2598510	4262380	2997110	4107820	3251800
Akr1b7	2851950	2164210	3196540	6038290	4890060	3509990	6328060	940241	2637270	2194550	2698040	3067750	3587420	4108530	3451510	3883340	1305920	5578790	1944840	2566790	4929190	4544710	2676850	1703760	730572	3831320	2643100	2725940	2797850
Akr1e2	5162880	6331800	6741760	5962580	5763090	5709950	6925980	8229570	7815290	7865150	8803050	7767780	7154280	6907470	8598890	8762570	6687600	9037200	4985860	7759130	8003760	8116430	7503250	6582400	8157000	8209550	5951800	8905600	5956650
Akr7a2	3382700	3711500	4286530	3972620	3255060	3163940	3605710	4115170	2194810	3103400	3219240	3576970	2866630	2989010	2997630	3585390	3525260	4895210	3846780	3806640	2799580	3893280	2966510	2269060	3629700	3808780	3805840	3460100	3177940
Akt1	1908990	1592700	1416650	2170310	1944750	945682	2016740	1972040	2163680	2007690	2233530	1907990	2304400	2532640	2000560	3014820	1000660	1946970	1210350	1871100	2222630	2202790	1531270	2017150	1872670	1972710	2102510	2095390	1808000
Akt1s1	5676100	3510630	5897220	7064360	7286480	2840440	6570830	6873460	5540200	5728110	4561880	4830780	3553280	3416430	6717610	6198940	5151010	4391630	4236530	3996650	5578130	3359150	5487610	5659520	5330970	6678870	4908590	4784430	6919020
Akt2	992213	1387390	1078740	2093150	1746550	1321440	1861790	1841630	1616740	1184850	1001790	1354220	1751660	1156680	2534940	1142850	1202670	2458670	1032560	1275410	1365170	1389250	2169780	1379920	797657	1908100	660595	2732440	1342030
Akt3	2202150	2105260	1945620	2312250	2844750	793521	2439210	1853690	2398440	1885040	1954110	2003900	2187100	2152010	2389900	2324610	2083680	2108970	1780140	1916380	1399310	2691130	2384020	1913290	2439530	2662640	1421710	2230640	1944200
Aktip	253444	279855	540465	460961	408372	413980	533036	806965	763631	531204	624883	434325	339339	329335	938240	800957	199285	579328	232960	560738	229663	884245	308649	323918	372970	728986	416485	1046680	248627
Alad	7636540	8892100	7761640	11661600	10230000	8778430	10594500	10422900	11471400	7203600	11267800	12570100	9254990	11631700	9898970	8887520	5831410	14191400	8244660	11438100	11506900	10366000	7692090	6939160	8417120	10135600	10206300	12091400	9573570
Alb	56841100	67930300	80542800	97588700	67509600	97370900	120404000	137068000	88368400	70501000	92627900	118715000	86110100	134540000	127366000	103468000	80816000	98798200	72652800	76610700	83272300	84284100	80122200	57144900	64290400	104516000	64659900	74307800	101055000
Alcam	11579300	12386800	8161180	10743100	11931600	9570940	8641780	10643400	15437900	13212100	9552540	8091020	10213300	12860900	15692900	14554600	12720000	10603000	16154000	13725000	13895200	8474940	12305200	7810950	13298000	10333000	13340000	9579840	11524700
Aldh18a1	2781230	3214440	2624470	3692880	3607770	3130880	3387250	3533970	3697240	2778090	2599050	2760620	3342040	3405330	3493180	3190990	3101950	3367520	2866150	2762490	3036880	3617440	3324740	3124760	2575900	3084100	2569220	3441430	2790050
Aldh1a1	4831400	7103920	8136090	13636300	19079600	14673900	22227400	22087600	13488000	9386000	17166300	17055800	16597900	16332300	11271400	10158300	5328140	26415300	10098300	12685900	22713400	17543400	14436800	9512310	9260820	14310600	7296460	13338400	15184700
Aldh1a2	3577710	2831740	3030140	2248510	4051320	2452590	2602560	2548210	3614050	1999500	2075910	2024570	3157430	2449490	3659460	4175530	2975960	1884720	3697310	2769080	2304260	2259710	2910460	3168830	2552100	3617090	1985350	1592410	2070610
Aldh1b1	6540060	4894790	6464160	5977250	10170600	3157780	8601020	8276910	8267990	6125680	4141060	5144210	8181160	5366390	8241470	9266670	5964670	6248820	6076630	5968460	6739340	8521650	8815680	7533230	6403990	9216810	4265230	6419280	4968700
Aldh1l1	16835100	19431000	18113500	19724200	16778500	20270800	25133000	19843000	20109200	16250200	23433400	23632400	20456700	25461000	18250100	20840800	18639300	25881500	22447300	23398200	24899200	21931100	19147200	24025600	16090300	18476500	19017800	20854400	20750700
Aldh1l2	1140300	839200	849786	551639	874398	1206750	949147	649894	471965	765359	809470	922580	677582	942630	246052	531267	1034790	693111	800193	1030630	671478	471376	844606	570244	610180	490975	973852	710817	953465
Aldh2	8468205	10055395	11767780	16308920	14344715	14135985	15020310	20384690	15645640	10329925	11437140	15141205	14150990	19023610	14722450	16370195	10185165	17390500	13585755	9285790	17514250	17489290	13858575	11863065	9965660	15896740	9932955	14427160	13310030
Aldh3a2	4387150	3842870	5670030	4424960	3844130	4539110	6978710	7788180	5402920	5266490	5803070	9552780	6121050	5980850	5274670	5659320	5247000	6679690	5036050	6399380	5085300	4538950	3649560	4979990	4873760	3503100	6611540	6242710	9921270
Aldh3b1	722612	405318	1374630	1059140	863298	980979	1682840	825711	1412500	702727	1077920	749047	1099670	1017260	475896	687009	269128	1228140	684667	580747	2324550	1676870	346571	876297	436685	800618	365355	549471	916471
Aldh4a1	2322430	2761150	3194970	2720680	2698630	1578220	4031210	2796560	1615660	1823280	1996630	1953690	1148190	2184560	1740160	2372240	3469920	2514360	4119650	2879570	2299190	1934010	1862330	2486730	1999550	2980140	2406030	1834560	2872900
Aldh5a1	23633500	23374400	26089600	29394200	31735100	27700300	41493400	40259900	35701900	28829700	29517200	25448000	37216700	43685500	28159000	40188300	28743800	40667400	34043900	30691700	48884500	46240300	34894900	40838000	33806600	38527200	34451500	33454100	34168000
Aldh6a1	21897600	24070200	30115200	28810800	24323000	31237500	30014100	29203000	28074700	23242700	30057500	29087100	26774300	36886400	26456100	33414000	30215900	31985400	32998800	29062100	30079800	31952100	22982000	31024500	23200900	30415300	29933900	28480400	31632600
Aldh7a1	12283800	12889100	14580600	18774200	15112300	10747800	18844400	17829100	17234600	10331700	13687400	14580900	15372300	18161500	16022700	18779500	14398600	19675100	15134000	13807700	19093600	19137300	13878600	15421000	11960200	16604800	12287500	16026700	13939700
Aldh9a1	7733850	8428540	10522300	11695700	6957630	8406600	12640100	10632100	13192000	7909200	10111000	10278400	9894840	14850900	9732760	12937900	8021630	14175300	12099900	9180700	15796300	14027600	8236640	10205400	8520180	11125400	10228600	10037400	10369500
Aldoa	141583400	155686050	164461000	253249500	213451500	132710500	202856500	207420000	193737000	149233000	155906500	158195600	185869000	166105000	210554000	262806500	144772000	253010000	156902950	150028500	249115500	258103000	235670500	176403500	161807000	281841000	140571000	240126500	185926000
Aldoart2	27121800	34884500	31854400	33916700	33823900	13900500	27657700	24150000	26517800	22615900	24723800	22297000	25732400	36521000	32216000	31523800	25145100	34155100	29523000	27829800	36630100	37698200	35005500	23304300	30158200	31304100	27742800	34590800	33414100
Aldoc	75144700	103387000	102764000	160734000	109938000	125848000	194854000	150347000	108390000	88420600	145882000	183192000	130215000	168689000	114207000	144058000	91677400	186487000	112618000	151696000	161849000	190751000	120645000	127446000	96644000	129549000	125659000	162342000	137314000
Alg2	2463730	2527920	2610540	3385880	2834130	1382810	3364070	2902220	2833650	2346600	2184580	1845420	2172810	3431880	2940380	3156910	2249920	3165560	1628270	2384280	4087260	3532530	3079250	2196000	2150520	3492240	2418090	2864450	2396070
Alg5	2019690	2132860	2538630	1159250	1558180	2541380	1492760	1209990	1532130	2179660	3232510	2757540	1668500	2121580	1129380	1160340	1449920	446707	2469900	2786040	1713370	705729	1106150	2741240	3348720	1402680	2012200	1105580	2139920
Alpl	2333630	1840710	3930350	3203120	1858350	3763680	2922440	3841160	2953550	1597360	2098270	3246940	2520250	4364030	2585100	3607340	1073760	1232280	1741850	1954920	1919140	2317470	2015670	1703140	1299960	1633170	2089080	2128780	1438660
Als2	515612	750347	531000	1046690	630232	1155670	961413	659739	534907	896838	1031670	1212260	579845	1180840	1073610	894409	853147	1786540	817118	1734700	1040600	749109	450993	761528	937404	652681	1308020	1886920	1415880
Alyref	7100360	7080060	7397910	5498690	5614740	5330020	7739530	5783200	6075870	7462100	8381220	8543000	5607420	8418600	5506670	5207730	7261570	7547630	6689130	10723700	9376720	5547800	5178490	7712720	6319600	5013870	10814000	7505480	7622620
Amdhd2	728111	727705	1195560	1510370	1465230	1592210	1321480	1943960	2000600	931124	1496180	819827	1118090	2140410	1606330	2279310	748630	1808680	914043	723404	1493530	1621760	861764	619006	920961	2129830	879440	1871720	1414500
Amer2	1380030	1651740	1692240	1825600	2430240	3025250	2351120	2363300	3020840	2021480	2413860	2459420	2098960	3083120	2739980	3118190	2357830	3451370	2946150	2802540	3021270	2114460	2305270	2048690	2367540	3396320	2147420	2524370	2544200
Amfr	1332820	1141030	1352520	1450780	1049220	1923830	817818	1471590	1684250	1081030	1286340	1433580	1561740	1037630	1358250	1615850	983542	1932930	1403120	1583730	1631980	1444850	1600380	1505640	1141210	1779560	948947	1665400	1044270
Amigo1	1041090	1528220	656695	1303080	1758940	430476	592781	1659050	1546310	1163760	935574	1064040	1379770	1450780	1903940	1328640	1386770	1184930	913732	926490	620646	1095250	1707710	965268	1103960	1068860	454336	1274080	1023030
Ampd2	7389220	8598060	6959010	9096860	8432080	9144870	8812240	10100900	9660020	6901640	9066290	7874290	6667510	9836650	6967500	6737620	6173090	8808550	7001190	7347680	9457440	9047460	7317750	6994070	6196910	8634830	8419810	7568560	9117210
Ampd3	2595470	1964110	2958900	2736110	2198640	3181480	3372230	3238310	3309210	3013950	3284540	3009930	2598840	3132830	2619300	2390440	2015650	3501800	2430080	3326130	3015170	2464020	2111440	2386630	2214870	2113620	2578980	2540210	2373260
Amph	166279000	171736000	153504000	157352000	179393000	97307100	147410000	147860000	155018000	161732000	146505000	151818000	155070000	131683000	159539000	169998000	182486000	143075000	142536000	128684000	134915000	139820000	157347000	137960000	172460000	160812000	133476000	156927000	156648000
Anapc1	1377030	1161970	1106120	1886020	1614390	872311	1613450	1823690	895946	846011	1257800	1196000	1041210	1492390	1401000	1780110	1504520	1755480	1411890	1905340	1501020	2241600	1299410	1356500	904740	2255700	1561350	1912230	1054510
Anapc2	613174	728695	1089260	662044	465216	807642	667856	619613	576739	915740	1172290	937484	589946	379478	721139	701298	792419	808403	1120280	892741	483778	927620	378766	870071	842104	254078	699051	582615	635457
Anapc4	602856	318914	479481	870575	924804	507991	595470	650850	1255510	501387	470003	395856	846639	970164	929490	735357	286040	804583	571320	751314	776467	755263	614355	752258	555044	601494	664298	809031	500419
Anapc5	1718290	1708390	1981670	3455750	3195190	2103780	2830780	3430820	4042710	3760420	2087810	1877310	2930710	2575190	4547430	4613070	2282890	5475300	2177030	3047360	5049590	3999330	3740660	1207390	1752680	3460050	2116680	3635160	2847160
Angel2	403141	165979	96758.3	289333	289783	199251	275673	613712	607251	430486	381123	234571	485343	643173	509139	739042	416675	267952	421993	330015	384140	288140	456094	472339	328476	317395	256236	549977	234417
Ank1	3314790	6152200	2888110	10881500	2998150	11446900	12043000	8643710	4709780	6379040	14286000	11312000	5971780	15305800	7745230	4778500	4512770	17116500	4995120	13357100	12211400	7074370	3582280	5989540	4770610	4706440	9642430	11344400	10732800
Ank3	6145665	5903800	5987865	5337820	7232625	4847910	7134295	5779760	7537945	6196815	6538760	5584245	7885985	6127875	5940775	5902305	4730635	5764860	4687955	5699655	6317435	6320880	6726705	6686235	6555810	6785390	5265145	6093670	6953435
Ankfy1	1674540	1453730	1651830	2182830	1876060	1331390	2117690	2270780	2182190	1365820	1498900	1733190	1982270	2105080	2675620	2458590	1649110	2482770	1507310	2339100	2273290	2714070	2131780	2237030	1844860	2586590	1527010	2327630	1691560
Ankh	1444230	2093270	1229580	2550450	1667590	881359	1458690	1800620	1441980	1624640	1262220	1765460	2716180	1688230	2015560	1963840	1185300	1883280	1302130	1638050	1482610	2051110	2555960	1870270	1740730	1561140	1226630	3102330	2337220
Ankib1	515166	412638	786092	618835	573885	576791	500925	534191	319292	455632	615725	283071	795025	478427	550064	798533	448199	357641	417239	604172	730401	629907	679427	623370	285138	647110	497447	655637	488407
Ankmy2	1729360	1630580	1807360	1099310	1831880	998799	1750700	1657670	1748380	2148190	1730980	1780810	1388050	1454810	1727870	1570220	1472930	754102	1907070	1972010	1501820	1477160	1802790	1886410	2095260	1322470	1992420	1198270	1726990
Ankrd13a	274753	183255	292929	193844	171596	374503	516224	345138	200497	341822	397362	414166	418763	341979	259317	197465	170573	213547	262288	337689	287888	450485	202653	204952	165748	220116	138751	233994	307721
Ankrd13d	2488060	2541610	2905010	2924190	2928800	1731620	2967170	3359340	3627900	2399910	2399040	2156240	3116830	2392180	3009790	3725880	2494140	3245000	2627800	2008870	4321890	3632070	3048910	3189180	2667900	3286510	2095940	3183000	2590230
Ankrd17	4180350	4646870	4323430	3705550	3087540	4413160	1499630	3477830	2663900	4074530	4247420	4163380	2908370	3114310	3363660	2467930	2684060	1260100	2084930	2826750	1310990	1071000	1806940	3630730	3979410	1576440	4315620	2360160	2499040
Ankrd28	9699210	7305750	7161580	7490750	8661730	5462730	7602070	7817840	5815310	7066080	5047560	6634560	5594980	5124350	6551010	11060800	8341200	5508850	5750180	7035300	4774540	5979870	9158230	8743170	9272270	5843670	6558260	6808280	7669730
Ankrd29	1039200	2022100	1617190	1546310	1567550	2504640	3046820	2974600	1961050	1640800	2515300	1793160	3261140	2647590	1685500	1754280	957643	3295600	1022790	1350060	2878900	2951600	1555630	1655600	1384030	1689900	870028	1764470	1645650
Ankrd34b	963604	903139	1114680	702071	858787	1402850	788028	1414070	1542620	1360910	1335390	1220970	1804430	1863120	907439	1128460	1143900	1024320	991291	1489980	2141650	1395430	522167	1419350	1119390	683922	2041030	1167360	1646830
Ankrd50	2329940	2230980	1752360	1707820	2218130	3574790	1435950	961584	1176300	2343140	2303390	1962680	1597420	1917880	2250320	2598220	2213970	1765060	2003620	2209380	2216650	1433430	1690550	2249140	2640200	2143170	2988320	1076780	1876030
Anks1b	15541600	18829300	11977700	17379300	21544700	9707180	12112000	12725900	14496900	13510100	8008610	11172300	12656800	11046300	22234800	17330900	14144000	14380600	9412010	9846980	11968500	14410500	20691000	14060900	14534500	19080200	8728300	16580400	11002500
Anln	2268210	3663720	5665110	5140350	3482430	5736690	6878180	5707680	6081700	4687470	7462430	4127750	5418720	4935730	2829700	3181660	1673890	7262390	3234600	2869880	8960110	7705750	2606120	3299320	4041850	3484210	3373210	3625080	5301440
Anp32a	20095900	20671000	16926100	17135700	16959900	22512200	23247700	18334800	14628600	19649400	26202100	31844700	16380500	23637600	19133000	17212600	23781100	23463100	20865600	36119000	20540700	13806900	16568800	21651600	20079900	18989800	27514500	24769500	23349300
Anp32e	6774790	7003810	6068140	3288150	2818330	4151670	2758520	3694040	3937600	6281480	6705520	7823760	3471890	6679550	5116560	5367940	7830230	4155490	5395270	5902690	2422150	3108730	3872150	6984020	4980820	4007500	7087870	4436940	3920890
Anpep	1396760	1605630	1512650	1181740	698159	1843820	880620	1636080	1301680	962564	1628140	1490840	961507	1759490	1261010	1663480	1536960	998736	2181110	1366740	1293700	1055740	994368	945378	1133570	868671	1253360	941777	1602240
Anxa2	1675060	2000620	3199200	2589090	1018930	2886700	5124550	2050360	2568220	2279770	3119900	3355470	1109730	4210360	2264270	3740770	2663240	2851210	5230820	4099190	3300230	1141770	1766990	1751550	1837120	1426080	2853150	1243990	4155210
Anxa3	3751760	3297430	3924690	2839200	3297280	3113740	4522320	4808570	3771220	4585900	4591660	3958170	3935170	5631620	4356860	4457180	4869080	3780440	4983630	5054520	3540600	3856960	4255410	4237650	4054670	3341840	3010120	3182620	4344840
Anxa5	20651700	35591800	38186900	37321600	23323200	55190200	48891700	48131200	43047600	26782200	50594200	44038100	38304300	54657300	30504700	31744600	21759500	57251700	51204600	37190100	43012100	49210800	30197100	28623400	26494600	27529900	42325100	34394700	44088800
Anxa6	25805400	31480000	33598800	31872500	25688400	38345700	46761100	46334800	33336200	38736000	44583700	44475600	36035200	39593200	28061900	23999500	32460200	48825700	40231900	37537400	39799100	42333300	36695400	34775000	35500700	33749000	34284600	34266700	38512000
Anxa7	5873900	5987200	6162300	5830570	5420160	5641890	5407950	4831870	6253550	5222340	6123080	5520420	6249010	6068010	6249590	6918070	7784160	7178160	7638740	6240120	5522610	6475600	8133230	6030020	8012010	7409840	5712870	6312760	7146790
Ap1b1	21132400	21308200	21849800	28493400	26268800	19903800	26640100	27514600	26208000	17630400	18771900	20684100	25415500	24353700	27388800	31225900	19301100	29039300	20912200	20922800	25593800	27291100	26261500	21537400	19130400	27420800	16567800	23703800	19547600
Ap1g1	4657160	5394690	5646100	8024030	7875970	6747140	6327990	8048400	7244860	5054320	5092560	6037930	7683920	4980000	8328420	8156480	5509350	7927540	5254650	5970420	7377530	8323690	7872710	5555840	5111630	8818290	4997710	8574490	6590310
Ap1g2	908710	863276	867499	1924390	1799830	743482	1167280	1510560	1667320	859260	815129	1033750	1604430	872390	1952640	1662360	952767	1611510	829576	929638	1108980	1887320	1527660	1066440	989814	1760890	748624	1749500	1183250
Ap1m1	5827310	6018370	5995030	6828480	7229170	5878580	6661030	7329280	7412460	5797670	5588420	6001770	7230600	5343310	7478020	7696650	6212470	6896780	5706870	5534330	6415810	7106640	7729390	7781810	6220620	7688280	6461920	6947190	5992430
Ap1s1	2741010	3378090	2246170	5275130	4522020	4659300	3936870	3603440	3409860	2664720	2707000	4184840	4503450	2750190	5473240	5547910	4591700	3700880	3658690	4241850	3448230	3593650	5928980	3054350	2909520	4073960	1786720	4901830	3138930
Ap1s2	820887	714404	1110210	1625460	1412180	1025880	2059850	1732280	1812280	683046	1253160	437420	1448680	1635140	1249350	1723660	869169	1660700	1207860	762952	2460050	1879940	1343620	1345290	1028250	1557280	1483280	1151960	745075
Ap2a1	71042400	86996100	81210000	86227900	92257100	59938300	76845600	85886100	95820200	71862800	69295900	68792800	90526500	73367100	105436000	105115000	76341200	92110400	83218400	70719600	93813800	94203000	109694000	88406500	84560100	98411600	69538200	99450400	77025200
Ap2a2	40581200	45880300	51605900	47616200	50539300	31231300	46235900	48438000	53777900	46385600	42162700	44263500	47456100	41425100	59885200	64296700	46514300	56793500	48509500	46031000	56567300	55497800	58814900	49311900	50319400	65691700	42416800	58714300	46367800
Ap2b1	48180600	53850000	48716100	58790500	63085100	34089400	50662000	51885000	61262800	44258800	37818900	40663700	55390600	42963300	64822900	68438400	45634900	56198900	47784200	43411800	58348800	58448900	65569400	50151100	50279400	63697700	39040500	56983400	44777400
Ap2m1	136841000	150709000	142340000	196580000	196212000	127368000	151331000	180374000	179129000	128363000	123907000	126270000	175738000	148870000	192127000	209688000	150483000	172489000	141189000	132546000	197030000	195680000	214938000	151968000	138644000	214157000	116608000	202216000	140598000
Ap2s1	24197900	21949200	23402000	27355800	29068300	16990000	24566700	26800600	31931800	23497400	20651200	20849700	28061300	23796600	31369300	33369400	21082600	24638000	19817000	19963000	28113000	31436200	31524100	35390100	28805700	26240600	21262900	27870600	22698800
Ap3b2	15596200	15176300	14644700	12441800	14697000	12502700	12350800	13089100	14041300	14385700	12701300	13173900	13718400	12279800	14475400	15089400	16895200	14656800	14245200	13800800	14531900	13925700	15569400	14833200	13940100	14848700	13516000	14723600	12413300
Ap3d1	10442200	10750500	10954200	9314410	10559800	6900930	9004790	8779640	10453900	10646200	9952950	9691700	10725600	8559870	11430800	11817300	11123500	10356600	9955900	10457800	12106300	10860400	12524400	10960200	10168800	11356900	9264620	11608000	9354640
Ap3m1	1291730	1278270	1287270	1278400	952572	1281980	1607950	836633	1057560	1240400	1434780	1283030	1923260	942692	1751040	1252010	1068000	1615210	1003260	1262660	1282170	1560070	1479110	1911250	1326810	1848220	891982	1745420	942042
Ap3m2	8043790	7453360	7459370	8707520	11209000	5972770	8843180	9524990	9488450	7179090	6895250	7408350	9444360	5656620	11661300	10090500	7339640	9382040	7144990	7133380	8289240	8995180	10465000	7538310	7635850	10245300	7182180	11431200	8166250
Ap3s1	4029830	4131025	4374250	4563280	4744275	5118895	3527240	4737070	5383880	3507005	2.49353e+06	5738340	5254090	6535695	4638715	5054795	4779935	4615300	4559145	4646820	4956100	4488520	5411720	5416595	5495645	4394995	4235760	6020065	5594300
Ap3s2	2194640	2047460	1850480	1599620	2198770	3375730	1396520	2189940	1820160	2843870	1948570	2184370	1657180	2718320	1053730	2961970	4211130	2227340	3573500	1989070	2475620	1364150	2868080	2878960	2598190	2096850	2401200	2237080	2700200
Apba1	6533770	7711700	7040610	5088050	5977460	4719080	5337140	7288610	7033930	6829220	7922950	7613540	8307800	5929010	7071940	6171590	6737310	6126450	7426110	7064220	7169460	6703860	6861220	7589010	6972120	6761500	7158090	6603590	7303240
Apba2	1006220	1301770	1259040	991454	1222030	362920	1129850	1203760	560824	1341140	867371	1047040	965332	1109330	949609	1665940	1139680	1041550	1168420	947576	929033	1167080	1230140	1108270	1123200	1429440	696053	871830	788375
Apc	1502050	1271790	1315370	1331620	1403790	1225700	1352050	1320500	1693380	1555170	1218140	1141210	1427930	1346220	1377120	1324210	1359220	1161120	1078360	1318570	1460300	1431170	1596440	1569010	1421090	1394380	1043540	1546620	1212160
Apc2	225941	124861	298851	357885	296759	153819	243104	304624	392819	199980	66439.4	81649.5	366687	248446	322627	155545	111781	251672	82700.1	224137	429950	369512	279115	178098	177386	385990	80435.5	433329	188580
Apeh	2256660	2365320	3229700	2443290	1671850	3646760	3737540	2435200	2179750	2491310	3828020	3768690	2355950	3368790	1810790	2148050	1826520	2952410	3301500	3359300	3391460	2770240	1129560	2656230	2007350	1677000	3394020	2356890	2669480
Apex1	2270590	2395840	2463110	2774210	4176880	3718140	4895610	4897460	5362750	3204740	3336020	5096210	3659200	5696080	5139670	5597840	2665120	7022400	3603790	5532400	5485230	3707860	3715070	2625560	1547520	5512070	4200440	4612190	3875510
Api5	4760810	4222360	3736830	5358270	4498910	4559800	6573630	5436960	5227310	5145080	5841420	7165630	4674660	6689440	5374620	5025470	4874300	7375860	4912160	6508220	6124260	4466110	4096630	4859930	4457080	6062800	5004540	6874890	4435960
Apip	860050	1024790	963649	825075	943645	1132170	1716440	1098480	1181530	1038840	1251660	1284270	854537	910553	1029420	941389	1093410	1551840	997990	1225130	1316250	1204990	724357	1381180	775262	857955	898912	1303990	606622
Aplp1	9278800	7295370	8764740	4619120	8674760	5339600	6630610	5548050	4274550	6563380	5477660	5613630	7335600	4405280	4476570	6468990	7095740	3920130	6214200	5210880	2108990	4594580	4113510	5807080	7870490	4929220	5399450	3995800	5977290
Aplp2	3324180	3498500	3353270	3946920	4868300	3333700	5530490	5717350	3839020	3650990	3967430	3884980	4999860	3585470	4073860	3279420	3146230	4028130	2709890	3334990	3049830	4417610	3685540	3168600	2857760	3280550	2754200	4074890	2953190
Apmap	5426910	4987000	5567750	5552780	6146480	5776430	7341510	6497080	7127560	5047880	6464170	5613500	5876010	6819810	6558410	7312210	5066720	8165670	6159090	6657850	7403520	7080770	6171170	7451450	5593100	7084260	5475390	5971990	6965510
Apoa1	17057900	12269300	14255400	21137000	14518700	22922200	17309400	24667600	12589400	17024400	13402000	13583200	17025200	25861900	19590100	10799100	12832500	13434300	8218040	13607800	13350200	15007900	17477400	6116710	18780000	15718100	10346200	13710900	17469200
Apoa2	5927380	4322450	4569390	9135330	5962750	1789130	6700310	14488500	7584970	8217340	6108350	6274130	8371320	11665700	12487200	6621250	3246470	8615470	2103210	6200760	8415800	7744890	10148800	3269790	7631350	11289900	5177290	9185790	6867740
Apoa4	1905280	1825490	2495700	2974730	1283870	3811630	3140550	2779120	1418660	2589880	2434020	2993140	3015130	3803910	2962450	1940950	3614150	805317	3174870	2051180	2020550	2029370	1886880	2522060	1808310	2407170	1794140	1435940	2304830
Apod	2358200	2810760	5038080	1229330	1854040	4404220	4389690	3285550	2650600	3608890	4312220	2842210	3032600	2040720	1634440	2322750	2183540	3301020	5271220	3375240	4620550	3555400	2078110	5093850	4028030	2031070	3999560	1538440	4217160
Apoe	11599800	10251700	13288100	15243900	11784200	15611200	11105100	16975600	15147800	12974200	11585700	12659700	14268500	16060100	13441600	12133400	12085200	14275800	14275500	11862200	12707600	15606600	12854800	9104910	11972500	14276700	11973900	11950900	13111900
Apoo	19622300	21751800	19610600	23593600	20907600	24111300	25121600	24217800	21334200	18295500	19721100	20889200	24248200	22495600	21750300	21792500	25064300	25330600	22589500	19640100	22260600	23271400	21482500	19993500	18578700	19192500	16064800	21267800	20484200
Apool	2445200	2957700	4415000	2819790	2145120	3575060	3327560	3894170	3564790	3808040	5857960	5449130	2830810	3997880	2971160	2560190	3493680	3929360	4204710	4447550	3865850	3565090	2836530	5148850	3823270	2148330	5479350	3394980	5373510
App	9863510	9943900	11107800	9441790	12046800	8378120	11081400	9706390	9228580	8898270	8100340	7207480	9185600	6400280	7381600	11118700	8638020	8437120	8623920	8268400	7014160	9836520	10330100	10836100	9731600	9825850	5920180	9786510	8269830
Appl1	8828060	8704890	7858500	6991890	7057930	7339160	6605940	7527910	7551930	7939580	6783850	7729020	7363740	7192760	7758630	7838290	9456540	7192300	8580170	6950780	6674980	6490170	7666660	7804750	8536650	6464660	7178160	6390400	7252990
Appl2	2892810	3201240	2306180	3571190	2840850	2738750	4813690	3249180	2006650	3131850	4772430	4643070	2956530	4539290	3683970	3223330	2831910	4791760	3234750	4883790	4321720	2614290	2560680	2587530	2787890	3362570	3913240	4156480	3784150
Aprt	1472160	1087040	2055240	753357	823321	1339240	1037340	1701810	736372	357479	548939	852447	643475	922275	1313130	1150190	1653280	251102	1623130	527240	805476	1060010	580990	846944	1306060	1072250	1731840	1044060	1103250
Aqr	545014	735740	1017210	824220	871130	594809	749380	763616	924493	717187	867702	1176920	548774	1038310	839361	437200	424875	758399	207551	692406	216431	677483	467961	400483	283536	453186	725590	664268	457813
Arap2	558715	509569	551420	576579	969332	642632	771990	637463	879800	262709	459202	610495	754096	696425	802137	811737	428906	412601	246427	335350	541647	481922	226202	406823	186219	847923	489189	1111240	594229
Arc	935750	1442130	515278	756349	1557050	988813	506331	954800	792276	781625	1272000	935586	1334350	374487	959191	610497	612603	465282	214643	551263	178349	955775	634535	280939	758249	472876	171095	1106050	1070720
Arcn1	7141820	6601800	7180950	7365100	7793610	6390170	7741470	6189950	7060830	6495140	6191860	6520980	5975340	5958560	6809350	7436050	7409110	6950250	6211540	6494360	7667160	7875500	6752340	8014780	6672390	7058150	7061900	7877230	6867630
Arf1	77989000	64697200	73764000	70643800	74952400	39574400	64658600	70133900	61397900	74379000	63065300	64239800	51129000	44938900	66312800	74176900	70818600	68442700	76451600	78911800	76748300	79694600	78514100	61448700	73575300	80676400	68826100	70714500	73448900
Arf2	2523400	1570440	3696090	2117900	2529390	1182020	2371550	1950520	2279390	2342620	1759230	1508210	761583	2216980	1079990	1327020	1261850	2064320	2499190	2370300	2171450	2193140	1254760	1398160	1672270	1571970	1586430	508734	1569200
Arf6	7943810	9112300	7221880	8004860	8185380	12557900	7773010	7619380	6043640	6899200	6956880	7469410	6283590	7844310	6163920	6330070	6921530	5805210	6274950	5837460	4964170	5072000	5360630	4994350	5366640	3868640	5274350	4580020	5561970
Arfgap1	3674950	3888660	3660050	2480230	3621760	4428550	3224710	2838020	3137600	3958650	3454460	3779060	3388990	3792380	3916080	4500030	4686730	3213280	3133390	3994520	3303470	2797360	4597540	2987800	4617920	3908270	3708960	3600170	3587050
Arfgap2	1008640	1116320	1313370	998516	716046	2215520	1244560	1690390	1414660	1504490	2353350	1406440	1529170	1687780	1157900	1833350	1670360	1536540	2239780	2710290	1858310	1189800	1175960	1071360	1501850	1133820	1052410	1473210	1152940
Arfgap3	1374600	1526860	1280940	993500	1004110	1307290	934528	1052080	1205590	1492740	1266500	1127960	1126990	1551350	1131020	879352	1230270	1154870	1349710	1387070	825524	1339970	1088640	1539210	1476710	1209490	1706190	1014640	1296980
Arfgef1	22390800	21018300	18784600	19652200	18065700	13271800	17927300	16656300	19501200	18453500	20544700	21602500	22730900	19314200	19008200	18906700	20231700	18301800	22265500	21527800	19152400	17912000	17983100	21752700	20939600	15229000	18598300	19019300	20225200
Arfgef2	2670590	2871980	2701300	2852080	2618450	2272030	2224120	2294590	2609380	2354780	2196520	2598850	2849540	2487550	2775820	2679660	3011670	3051200	3068130	2376680	2822310	2754380	2721920	2738200	2217880	2657600	2063190	2514630	2888680
Arfgef3	4871160	5093050	4379830	5213690	5729460	3140280	4246340	4624740	4944250	4111670	3412490	3218820	4520870	2596630	4109000	5196690	4295990	4080160	4644600	3891180	5439030	4975770	6114780	4638700	4145470	4140240	4208920	4737600	3808050
Arfip1	1386960	1482680	1950750	1400150	1058810	1281540	1902960	1539820	1929440	1687500	1662270	2360800	903681	1989360	1170140	1240710	1657780	943422	1676330	2381500	1471870	1217150	1185800	1870490	1622720	947470	2426520	1130030	1497690
Arfip2	4264550	4900060	3739700	4479050	5234810	4587690	3309530	4591350	4475310	4635060	4643050	4699120	4518280	4555470	5137820	5728030	2868150	3761180	4172200	5779680	4261650	4021550	4300010	4127180	4498210	4064140	4478960	4144330	4950990
Arhgap1	11877500	11507900	11036000	9370200	11890900	6034970	7826680	7632380	11161000	8594710	5613360	7924670	10795000	6544110	10759900	12272400	10862200	7182860	9395500	8579210	7399140	7954740	10077100	10428000	8288580	9289980	8552240	9434530	9996280
Arhgap12	1201630	1165310	1216400	1700260	2148730	951239	1870100	1284300	1759920	844687	854342	899304	887781	1192240	1180970	1797760	568944	1630020	749099	1100060	2049630	2328820	948551	862852	914906	2576510	1043720	1362600	844352
Arhgap21	924332	895252	666266	956010	735431	763833	547274	707884	1115440	718213	870018	938991	720674	874575	1069570	1308050	729418	1292930	685336	944859	1070620	815355	1122350	309906	585168	1058460	525705	900023	630214
Arhgap26	4290060	3929680	3270310	5850780	4983260	3052860	5556690	3922150	3791500	2988470	3803040	4222930	3118300	5270360	5528820	4758890	4414850	6512040	3596330	6204190	4615550	3680390	3429050	2621230	2794320	4273810	4210940	6896630	4547830
Arhgap31	908214	1359990	1282260	1514250	1563010	1175910	1451770	2039950	1303430	1252530	635038	1263050	2093650	991432	2689850	1752300	1217320	1831670	1760030	529613	1921150	1706560	3314470	1563370	912427	2380090	302556	3628150	1458570
Arhgap32	6939770	8151200	5908040	7979640	10058300	5420300	6364700	8040510	8203870	7319660	5413010	6191350	9534640	4955690	11155100	8220410	7056740	6413040	5033260	4349810	5691240	7019980	11106200	7304470	6001630	6671400	4185240	10808200	5363850
Arhgap33	397564	681584	597569	545699	1480810	245615	1082550	1120100	481260	788153	574624	709116	853749	289984	1704450	1080760	599941	1219610	659683	374005	929075	398960	1381050	1168740	731728	1213100	297260	1177910	514381
Arhgap35	4087170	4094470	4296930	5080950	5195860	3073780	4599040	4900120	5519620	3772740	3761600	3341830	5024710	3709110	5218940	5660320	3714700	4790330	3753050	3439480	5140470	5238000	5740160	4456640	3400110	5232410	3211570	4975520	3335560
Arhgap39	6561440	7276360	5612010	5565570	6064100	4762830	4139650	3747530	5269360	5117860	3745430	3823850	5106840	4745930	5311230	5534540	4963600	3164970	3673190	3840980	3653650	5080960	5708430	4805170	6930270	8051690	3136610	5327020	4537280
Arhgap44	6118380	5958590	5705250	5561720	7158230	5693800	5407160	5043170	5338280	3704370	3701040	4485550	5763340	3981530	6139370	5415760	5372100	4718920	5541180	6273490	4467910	5269150	6077730	4999200	5968700	6122540	4445750	6499000	7376420
Arhgap5	2149940	2194910	1962960	2517460	2253970	2138130	2800390	2447060	2325010	2138570	2411990	2254500	2446980	2223180	2417460	2038500	1917490	2965630	1840930	2577000	3287480	2321350	2404200	2354090	1837840	2185690	1841960	2532790	2005020
Arhgdia	31194800	28948400	35611100	21349100	20428300	33065800	33279800	39671900	39973800	49195300	47716200	48446200	47154700	39751200	35002800	33963200	36612700	28427800	40079600	41203800	24348400	33376800	29702100	47022100	51056900	39651600	60146100	40447900	54345000
Arhgdib	213289	98440.8	369662	29087.5	123761	249688	358104	206973	377331	823346	306447	397964	318703	226189	189197	175809	368143	110940	237714	199296	151375	161646	128878	262630	272935	56072.1	61684.2	91595.4	230604
Arhgef1	904311	639110	774201	831826	611870	610574	592987	466561	1481350	377259	632859	534474	303422	331849	612656	320167	260286	446765	673361	556229	421299	706059	457866	267518	524159	321471	503009	395838	360683
Arhgef10l	829376	888057	956319	1211620	1038950	966479	1420450	1231980	1032010	965955	1073670	958696	1207110	776811	1113530	1150460	312423	1299940	762760	1105110	1281770	1283660	987781	1242280	761430	1022000	708959	1028020	706761
Arhgef11	3220010	2429460	2874280	2903590	3564550	2891460	2897260	3020950	2948150	2660220	2978260	2471500	3261230	3082710	3861380	4294380	3396920	3302260	2374160	2719160	3339990	3645120	3400790	3145940	3077250	4123880	3000150	3646230	2824230
Arhgef12	6657880	6419170	5764330	5748490	6009710	7460460	6394980	5512470	7905930	6779820	7035070	7392070	8064120	6731380	6705120	6954640	6418190	7441490	6146700	6540360	6387360	6732220	5858160	6734310	6645830	6677570	6496880	6878360	6607300
Arhgef17	2059330	1568040	2697740	1409610	1892610	1447440	2031410	1602390	2379760	2468130	1575950	1484200	2047210	1726050	2171310	1720950	1725470	823337	1947150	1485620	1589880	1610870	1351190	2063740	2273270	2632210	1667030	1500670	1187570
Arhgef18	1823240	1213350	1507990	1109360	981797	952205	952957	835734	587341	1161940	826857	1255670	1081590	1029120	792706	1291860	1317160	813678	1518060	1623620	1809600	1129780	1019090	1175510	1012490	868817	1584190	620306	1630860
Arhgef2	9296080	9800430	7947940	7872070	12105100	5542200	7415010	8400620	8903210	7798140	6056570	5539960	11168500	4076210	11123600	8641930	7608230	7590300	6455180	5635610	7018980	8690890	13470200	7225600	7387410	12205300	4429820	9477730	6754460
Arhgef4	3426370	3943350	1611680	3024200	3625140	3201950	2536390	4104460	5453890	3066810	3127800	3386250	4683490	4220430	4720810	3656830	3689550	5126580	1886910	4080030	6010200	4310070	5383170	1724160	2836380	4506830	2459400	2823980	2643930
Arhgef9	3583000	3557740	4115060	3573480	3360550	3879710	3526710	2993670	4130850	3833640	3356740	2535070	3460060	3700810	2197580	3068810	4266780	2183950	3192570	3660490	2257700	2193230	3577270	2988730	4263060	2712700	2352540	1998110	3031040
Arih1	957365	1230830	844404	2143260	1562440	1406010	1302820	1723410	2272680	1047460	1484870	1008050	1992600	2187840	2205370	1266370	740466	1710780	874683	692968	1321840	1340750	1001310	1017020	646030	1490630	688062	1044030	975140
Arih2	26877500	24537800	22258800	21049900	23453400	24248800	15792000	28680000	21776600	23148500	21515300	30193800	21576400	24651100	21517500	11904600	16885000	13352600	27531300	26398600	19366200	16244900	19269000	21987700	25789800	18216800	27248100	15358200	26209200
Arl1	2784880	2784620	3577060	4297720	4320470	2561070	4204340	3598570	4666230	4097140	3856350	4017390	4242530	2964620	4620260	4206750	2522570	3799070	2988650	3444220	2519990	5139040	4527570	4610760	3677260	4208100	3243350	3118290	3131470
Arl15	5041950	4862500	4580130	5205920	6830170	3800740	5695940	5248990	4750030	3910870	3103180	2846460	4293850	3920690	5680170	5164430	5053940	4504500	3795740	4031220	4584890	5127710	6829490	4721710	5329050	6161850	3235030	4943970	4721430
Arl2	2408530	1798800	2886090	2015910	2137010	2592860	2190440	3243740	2770770	2576700	2457100	2311570	2947560	2769080	2172590	1293170	1123170	845079	2389500	1855990	2150220	3316650	887503	1775000	2244740	680246	4317130	2280930	2242780
Arl3	11532600	10906200	17090300	15367100	15812500	14497300	23391300	19477200	16261100	12041100	13449500	15531000	15908700	22370800	15984000	15516800	16632100	21018600	12953700	19245000	22574500	19259600	14315900	16217600	13733700	19860300	16235500	16938000	16337500
Arl5a	659955	679863	776777	1237080	887404	1120360	1066610	1374150	1346640	815620	918254	1124330	1336990	1032260	1418500	1057330	664726	1278550	599499	1094080	1648170	1063750	913472	1114320	1053490	1493630	1061590	1460160	976775
Arl6	966448	735363	1073980	1921570	1097690	1633650	1116560	2009640	1512290	894577	862487	997468	1614990	1316040	2146360	2051550	1028150	1676100	816829	1134750	1877470	1661710	1063440	1308620	1254290	1125460	1071960	1552930	871278
Arl6ip1	1856240	2060030	2289740	3878340	3727410	3095260	2168280	3254580	2556910	1549330	1478830	1902680	2511910	2381720	2618620	2912160	1535830	2763660	2044190	1763630	2921680	2663860	2344710	1923350	1726890	2546020	2171180	2104710	2117170
Arl6ip5	6637200	7901820	7790920	6293980	9883690	8225240	7894160	9113550	7147670	8964440	8317720	8553580	9758550	8870750	8637360	7526820	12357300	7926460	12256400	11234500	5872960	6477690	11182200	10427800	11348600	8775120	11062300	11765000	12872400
Arl8a	17377800	17405400	19697000	17426100	19575600	18241900	22166800	18460600	21707500	18484100	17987600	18461800	22537000	17271800	20945300	22043200	16405800	20825100	18070100	16926000	26090700	24178700	22525200	23528400	17747800	21337700	15423100	18063300	16181900
Arl8b	8920020	8875310	13082600	9889190	9190610	7412770	12861800	8927190	8955580	6315740	9400300	8965970	9778790	8540410	8323700	9445780	6816700	11543700	12200700	11511800	9375290	10998900	9998850	8035290	8455090	11637300	7844330	10408900	10970000
Armc1	5732840	6881490	6589470	5815210	5854290	6780750	6027630	6863780	6800470	6178750	7537480	6468100	7837770	7308270	6948630	5375870	4906260	6667270	7010330	6214940	6502850	5722450	6829690	5317010	6679970	7406370	5384020	6500880	6818680
Armc10	2947650	3714980	3811680	5264370	5253340	2839800	5820890	5164780	6496280	3885960	3740580	3218640	5675570	7499020	3653690	5989650	4475270	5408860	3782220	4298350	6296550	5926660	5203560	4741700	4287330	6841060	3203190	5465930	3566640
Armc6	1157400	1399700	1197690	1393100	1455610	1668920	1451970	717716	1004190	1012920	752894	842528	920189	883210	1136280	1258680	1210160	1353220	1065140	931767	961888	1528110	1473220	874936	904787	1762730	953344	1134950	1137660
Armc8	2008530	1875840	1990260	2439770	2695750	1455570	2058130	1816670	2850540	2130090	1562250	1987810	2400740	2090840	3129810	2103530	2215610	2422530	1459970	1778440	2206680	2445260	2834830	2010760	1911140	2504760	1027890	2757040	1864460
Armh3	2426020	1579840	2723450	727471	1339100	1134750	1622400	887841	1439480	1811780	1589350	1584780	1703560	923424	1413590	1105310	1244480	2274190	1792340	1644010	2887430	1714510	1312670	1998610	1946330	1268590	2127530	1261530	1595630
Armt1	1945560	1890060	1393370	1599800	1873970	610680	1548450	2520870	1783550	1234240	1750690	882773	1616040	1281680	1512400	2179690	1616610	1316100	1637880	1429440	2039890	1567310	1252130	988080	1550490	1256480	1085970	1220310	1778740
Arpc1a	19884700	23674200	20442100	30923300	31700000	18702100	24422900	30222600	29616700	15289800	14575000	16959400	24887300	19087100	34063400	35265100	18760700	34745100	20184800	18111400	29861600	33702400	33047000	19054900	20380100	46360700	14568200	28052200	20025100
Arpc1b	1144210	1164930	2134330	1329220	1307900	1607400	1952970	1772570	1711490	1130890	1085070	1516260	1698390	1620700	1456920	1591460	687325	1128000	964436	998213	1191000	2041050	1162310	1314890	1169480	1792100	903549	1236650	1156440
Arpc2	37685800	46436200	41401200	50695800	52604300	29379700	42042800	42841100	49967500	38070400	32371300	33317900	43714000	38577100	52708100	50431000	36480000	46997400	33744200	34424000	40633900	47794500	52462700	39588900	40539800	59298700	27938700	47134100	36727300
Arpc3	4774580	5820400	5244110	8314520	6690670	8739550	5180620	7562620	4990380	5275590	3827990	4590070	6349990	6869440	6668970	5108470	6644360	6254790	5669630	4592520	4765710	7068750	6203440	3907230	5494060	9307950	3732890	6481020	5441400
Arpc4	76047400	95185800	74659800	78846900	87231600	50184800	79944300	65699200	89193100	75821800	67036700	69934400	71562800	71768800	88597500	88441100	72323800	78693800	67465400	69373600	76908000	77939000	84757900	66710900	74334000	105081000	58458100	79720100	65939600
Arpc5	4294220	4904600	6581010	5417700	6045910	4179140	5110410	6001550	5330770	5207760	3827960	4217610	4288730	4463530	5356790	6000730	5578510	6344720	4762860	4756130	5181250	7697580	6130540	5313460	5616990	10145500	3734040	5030090	4521240
Arpc5l	11902700	12816200	8204840	12468700	11216400	14576500	9859100	12083800	12239300	11934500	13287100	12803700	11758500	14021500	12004400	11518600	14118000	12309600	10940200	12907000	10365600	9555730	10419800	10388300	14576600	8626060	12957600	11862500	14593400
Arpin	3936850	3464720	5077450	3522390	3343480	3534560	4625830	3696070	4199270	4099280	5100270	4691750	4814040	7143570	3744430	2741670	4071920	3798800	4687720	5403430	4519960	4455690	3450370	4249570	4490960	3034270	4929260	4757350	5309030
Arpp19	7737610	6379820	7805600	5101890	10106700	3098480	7427820	7146280	7273610	5674060	5162470	6432660	8542300	7422910	6895640	5956950	8112540	5330960	6706510	6631210	4642110	5412370	9115170	6692360	7524570	5488230	4850630	6758560	7223520
Arrb1	3637620	3697180	3828220	3086980	2965870	1704190	3374920	3444420	2975610	3538420	3894310	4032120	3029170	3068310	4054720	3344720	3358190	3316520	4053940	3525040	4573650	2223010	3199650	3145240	3140310	3501440	3295730	2566630	3583340
Arsb	4756460	3820650	3881180	7725500	7778510	6772820	4967970	6503830	6096060	3765840	3409470	3083070	6614250	5406450	7820320	7368240	4500120	5048620	3065940	2733390	4733960	6081480	5369700	4257430	3728340	8394960	2133000	5689270	3114480
Arvcf	2013520	1590420	2387030	1492450	2103580	1308440	1490370	1785250	1555050	2272740	1534740	1942620	2088900	1546110	1561320	1753710	1243510	1592890	1378300	1079000	1413900	2101120	1669670	1469300	1378320	1511210	1134440	1668430	1144740
Arxes1	1537830	1353260	1732740	1777500	1796420	1938260	2388870	1477210	2741410	1328980	1893120	1628930	1656950	2039710	1606480	1985760	1484100	1685490	1735400	1925300	2358690	2121460	1139780	1650690	1391500	1835910	2469200	1437640	1650910
As3mt	4436370	3218460	4758130	4479010	2959220	8790120	4045190	7060840	8178380	6391980	6151980	5182350	5842290	3998530	4726830	4433170	6179300	7730930	5335090	6717390	2857090	8592140	7369840	7454190	7220880	5923290	7732710	4546550	4204410
Asah1	3845250	3212220	3344390	5674400	4964130	4907360	4988350	3805360	6144240	2536350	2782630	3145740	3963270	4159560	4164340	4627880	3390530	4696210	3681470	3512780	3472460	4654530	2222260	3474700	3067950	3442060	3982220	3730510	3167120
Asap1	7587060	9382320	6315250	6791300	8199480	3761480	5912520	6679070	6740340	6167420	5102350	5204280	8659120	5366600	7756310	5936210	7185800	6933980	5686240	4935120	7042940	6552580	10559000	7126830	6894500	6629280	4033140	7643610	6581870
Asap2	2.23588e+06	2.66323e+06	2530586	2018780	2326000	1.49993e+06	2188200	1641470	1731795	1681101	1816583	1726891	2703795	1978320	1751820	1898965	1538854	1.83059e+06	1453388	1.44258e+06	1.4259e+06	2264005	2302655	2204992	2060200	2045270	1530289	2575960	1787946
Ascc2	384067	626656	404330	227761	468621	539824	351709	311248	542180	705047	443322	328378	567887	121356	599451	224704	552925	285154	278419	463282	479675	309417	410355	372097	771956	301965	458091	391734	173573
Ash2l	1044230	1173620	1286810	852576	1010460	2286940	1292220	938474	1536400	1413200	1499180	1858910	407561	1566940	1062140	737232	1217170	1559100	1259590	1534540	900250	164749	547109	904590	933832	898700	1318200	612648	1013610
Asl	5886050	5283090	6560280	5139650	4881530	5670140	4310680	5455600	6128780	6547390	6260990	6352960	4918960	8194660	5275280	6243000	4245650	5314230	7474600	6601530	6172400	5994590	3808650	5395480	6121890	6929410	7972190	4768190	6684420
Asns	7801770	7078770	7515090	7551050	7939940	9612190	7396840	8348760	8367420	7345370	6882110	6925390	7888870	8673040	8132810	8509370	7744440	7240120	8816590	6142110	8644070	7478900	7342670	6787150	7654850	8034960	7975080	7023070	8538240
Aspa	3273490	3615650	6059740	3892380	3676760	7794590	7711290	6509940	6765140	5403520	7815120	5194100	7574990	7063610	3491920	4016340	1627090	5573530	2811570	3584600	7840480	9091160	3974960	5865000	5137750	4351560	4689260	4728420	6994500
Asphd2	2181400	2428450	1577440	3564270	3118530	1588330	2216610	2788630	3356320	2063200	1601470	1277200	2311900	3022640	3038120	3053190	1770300	2608770	1875970	1655540	2156890	2976960	3485380	1731120	2034370	3974360	1233660	2420340	1831730
Aspscr1	1037390	1355670	1305510	1057910	1400160	1314660	1997250	2460220	1302250	2012130	1837770	1974050	1759660	772044	1431050	1629860	1745000	1193280	1415710	1715960	1139940	1940600	999545	1885210	1530420	1632930	1371710	1692810	1177230
Ass1	6024220	4810970	7655530	7739620	7664480	7472290	5921290	7562540	10924400	5245780	5977630	5050510	3939850	6540180	6502770	9949770	4166150	6796590	11106500	6820990	10936900	8147110	6359390	5470570	5698090	8399160	11484500	4415610	7577990
Astn1	2757090	3771780	2621050	2676310	3926300	1397660	1930640	3765490	3469420	3591790	2729660	3001580	4176800	2858250	4542760	4455300	4823950	2137570	3379850	2177370	2569090	2909130	4529650	3531120	4184190	3590730	2346510	3893460	3238250
Astn2	1460210	1305220	1136660	1886780	2349850	769737	1658250	1635400	1517990	1043210	1019690	997123	2324370	727654	1784290	1390830	1040830	1458210	991248	940620	1262190	973309	2268730	1240830	886422	1149930	774561	1981010	1208310
Atad1	4681000	5150050	5163170	10967500	9098560	8159580	9245900	10672800	8335070	5095150	6195700	6023260	7714770	8041160	7406630	7364780	4802190	9126770	4409670	5694540	8909090	9905030	6180090	5783780	4403770	7694910	4305010	7884070	5084700
Atad3	5911520	5289720	4845060	6781260	6501640	4630170	6339510	6817680	6583360	4648030	4510820	5309660	6345950	5687620	7243000	7695810	4630690	7827860	4287610	5120100	7079370	7540920	6358790	6274150	4634840	6764640	4320330	6732670	4719820
Atat1	5840810	5643970	6785120	7733850	8397900	6500410	6949170	6849060	8454100	4569910	5053020	5265090	6624810	6297580	8475540	8468350	3962310	6727430	4005930	5105890	8583030	9570020	6034640	7094010	5434770	7545830	4955820	7726980	5170310
Atcay	4221590	4760660	4160660	6393180	5529620	4803570	3956510	4662010	3804160	2747710	3055040	3102550	5031180	2852280	5725010	5037960	2824170	5872970	3960480	3993280	5160610	4622210	4173200	3176880	3281190	5433790	2693300	5432680	4465550
Ate1	2805940	2595260	3061440	1779460	2167080	2990860	2387280	2182440	2686800	3175160	3194720	2643680	2077140	2011600	1966500	1825170	2785110	1436580	2406200	3283320	2301910	2065910	1971990	2752300	2706840	1631370	4939760	1970250	2774850
Atg16l1	1954790	1973470	1920580	1408810	1603300	1157140	1437930	1319040	1518460	2085100	901017	1445900	1466560	1482360	1497780	1401640	1507180	1000350	1687520	1230910	1532740	853107	1500600	1796010	1762470	1122350	1565800	1253410	1518320
Atg2a	11028900	12748500	7928700	14032900	10179500	6594940	18300500	8189120	14901800	15161600	16673100	25287200	9990000	18309500	16667600	6972330	15355500	24812800	13048200	21966100	21313500	14262000	17373100	15366500	14516700	18749000	16579500	30813200	17071500
Atg3	4718220	4924010	5372720	3337120	4292410	3839140	4294630	3873360	1255050	5478350	3558500	4209470	3727930	4297170	3985980	3101780	4287590	4789940	5482540	5525910	4615480	4187890	4222170	6092130	5327440	4467640	5529310	4033460	5275810
Atg7	2095330	2682290	2306630	2355330	2346840	2060620	1989140	1536010	2135880	1782300	1939900	1778220	2336270	2027370	2238600	2058280	1778520	1802440	1568660	1562340	2140470	2092090	1978140	1699310	1824570	1461110	1469400	1995570	2345290
Atg9a	1535600	1582140	1619420	1563580	2177020	1628090	1401590	1037100	1728060	1217170	1139960	1211010	1784650	1327970	1383240	1267910	1297250	1263610	963011	1210680	1087360	1416270	1635350	1525510	1339800	1008210	976380	1297450	1268270
Atic	5235370	5556780	6149180	6296100	5507330	6038480	5681210	6933270	7367050	5509390	5289120	5410220	5041460	6392190	5197680	6323670	4814720	6866750	6311800	6056530	7729110	6557760	5751470	5552270	5368020	7952730	6968060	5708450	6047920
Atl1	20928100	20415000	20889500	18612800	24904200	15580300	19257500	18735500	20526700	15130400	14282100	13515600	21639600	15575700	21219600	22703700	17686200	17619700	18057600	15319800	18074900	22218000	22883700	20852900	22103200	21418500	17674200	22398800	19178300
Atl2	4631570	5456460	5248510	6162690	5478770	6305780	7955460	5251050	5818930	6333370	8651370	8817200	5697810	7382430	6432530	4444330	5587390	8814120	5568860	9750900	7027090	5317720	5739050	6037190	6027920	5251040	8040390	8430930	6711580
Atox1	20206900	17506900	25287800	27863600	22496600	18052900	29718700	29406500	31326000	17355600	17664300	22363100	29891500	38372200	18207700	26949400	17733300	28610000	19320300	20800400	35199600	35049400	27921700	26227600	17219200	32830500	18564400	26298000	21896200
Atp11c	2170640	1237580	2829500	723294	1444150	955988	3384180	3202090	2732570	795846	866066	1999990	3753080	1192920	3696130	3430170	825968	2129070	1364530	1979020	2241430	3753950	3369920	3370190	1403980	3194150	782851	2897450	1660460
Atp13a1	2748650	2881840	3164620	2540290	2844500	2369560	3073100	2451980	2777290	2792790	2655730	2772430	2933460	2836740	2476170	2872680	2815950	2305800	2877260	3138030	2919950	2546470	2736580	3096730	2612730	2306670	2844820	2854160	2982120
Atp1a1	179550000	281817000	188580000	347554000	326706000	165627000	268774000	301082000	270328000	192380000	225736000	224608000	297762000	210576000	317608000	260585000	195895000	354704000	212932000	221348000	244028000	203981000	400731000	193382000	200707000	219053000	193203000	407552000	278165000
Atp1a2	850483000	1227560000	1100310000	1413230000	1018920000	1171160000	1730090000	1771840000	1521360000	1214780000	1771930000	1481590000	1623130000	2047080000	1310750000	1433900000	934878000	1902170000	1412390000	1301530000	2027300000	1887460000	1442070000	1321040000	1281480000	1455540000	1441250000	1464710000	1624780000
Atp1a3	205391000	226617000	239665000	242031000	223075000	160727000	268973000	312447000	265338000	230405000	271194000	227522000	296748000	330929000	243300000	267817000	188257000	305153000	260706000	225975000	373561000	356812000	282079000	261783000	250228000	294172000	233716000	259216000	276696000
Atp1a4	2810380	5518780	3675160	5103160	3831910	2570950	3428350	4311450	3492030	2369200	2882670	2583620	5438920	3091910	5901130	3711160	1941070	7064820	4899290	4335270	7076730	3926560	8480970	1962240	2422430	4642390	1748970	7943950	4203780
Atp1b1	218350000	281494000	258702000	324399000	301365000	238681000	324370000	413249000	373921000	269576000	325504000	303632000	404421000	372643000	355681000	338162000	206836000	425654000	258157000	272827000	514420000	449434000	419568000	306118000	297617000	427454000	242807000	379975000	363754000
Atp1b2	68983100	98535100	74869200	121899000	73423000	173559000	133303000	116769000	103886000	106111000	168261000	157781000	125876000	182280000	97819100	115122000	83198700	172098000	112003000	134108000	154365000	133606000	81634700	101492000	95306000	98972400	136110000	121760000	131836000
Atp1b3	15168500	16089600	17552800	31180900	20512800	37458800	34702500	31121300	30784400	17593600	25328500	19807500	23413000	33919100	23800800	29144400	16006200	35973800	20646100	23577800	40252300	35543300	20049900	18512200	17047300	25410500	21768600	27301300	24104100
Atp2a2	87493800	96557100	100117000	92707900	99961400	58079100	113861000	78352800	74156900	80376200	95001300	99226900	98277500	77436600	89821200	78022300	89254500	117697000	82653900	109345000	91575800	80930200	113965000	90868400	90903400	80661200	77394500	117312000	98174400
Atp2b1	47715800	49164700	48364600	33945400	56456500	29864300	51933700	39476400	44226300	44929500	32554600	40392800	50664600	31898200	47327500	38872500	43845500	37692100	31928600	32643800	29251800	47332100	69836400	53719400	55731400	49980400	25349700	50016500	40979600
Atp2b2	21012529	26161555	20220710	26174260	27508075	15961235	30833260	26553875	23918010	23555437	29460845	27656205	28990350	25127195	29823700	22310170	2.44733e+07	38157130	21050125	26605775	27610455	23271245	34473225	26091570	23623910	21350575	19912465	36229690	27695530
Atp2b3	23440200	28106700	22117700	27997700	19672700	32008800	29021500	27237500	22636600	23706300	33875000	30784000	22960700	36479100	24855700	24505800	23271900	38570100	23765400	33264000	32929800	24750300	23901100	23164400	26542100	24979500	31331600	27658400	28769000
Atp2b4	22679600	32710300	24061900	19867800	20443500	19577000	10734100	19027600	21925600	26380800	19420000	21762300	15662000	21071500	31778400	34677100	33283600	14940400	27497900	18639900	22241900	16900000	24781800	23432400	28420900	22328200	28217100	21182300	23295100
Atp5f1a	321207000	396770000	408381000	512204000	486477000	376883000	531961000	579941000	528641000	437199000	511866000	532020000	574679000	583276000	518772000	501273000	390701000	603404000	460442000	473609000	604479000	560839000	563901000	488226000	421053000	550486000	425567000	600431000	558718000
Atp5f1b	624689000	722949000	691649000	788444000	770758000	659670000	1027960000	1084230000	1072550000	884709000	1004860000	979638000	1041070000	1285030000	997693000	974921000	733927000	1110130000	794155000	920587000	1112510000	1000040000	1014800000	978783000	983759000	995172000	909854000	1011240000	956112000
Atp5f1c	95897500	98749300	106001000	162386000	161866000	101160000	173164000	178593000	140601000	99081100	118170000	128482000	155236000	143578000	162106000	155169000	106147000	187709000	116196000	110755000	164479000	172497000	162313000	138027000	120475000	165001000	108073000	155949000	137026000
Atp5f1d	169249000	171612000	162206000	112556000	139347000	103679000	164041000	165103000	164600000	201653000	209388000	212661000	180889000	163127000	145542000	156541000	178467000	155305000	185372000	196340000	222483000	165871000	166695000	206579000	199101000	156830000	204978000	155691000	196799000
Atp5f1e	7938410	8735130	9065470	22860700	15829600	4684760	11714000	21867800	15024600	6187520	8199030	7919900	14564800	8567380	17418500	15893300	7789660	21813900	9085050	7745570	18145300	18673400	14626900	7831660	7065230	16913300	5363690	14328600	7695910
Atp5me	57427700	52319200	64344400	77481500	70156000	84230200	77481400	93994500	72604100	52062700	63560600	64068300	74382600	81174500	67175200	56551100	63029400	83550400	90976500	59161200	92792900	81904500	57152900	75788300	65845300	68958200	42597100	57640700	58846100
Atp5mf	24509000	27160600	30969600	55285300	46149300	45974900	51329500	56040400	48695500	27962800	34115500	37093000	46059800	61720900	56601000	40137700	32365200	63059100	25557000	34477600	57047800	58129800	48089300	41755500	35534700	51650300	32798800	60407000	43034400
Atp5mg	15547500	17040600	17428000	34435200	29031100	25937800	33751300	33590100	31217900	15665900	19606200	21892500	34916700	28394500	38076700	31560900	17276700	42195000	20113300	20723700	30915800	38886600	33339200	25597600	18069200	39322800	18648300	38567800	26634500
Atp5mj	5684880	7307330	9499440	26949000	20638200	19251900	22221100	26758100	20272400	8409540	9926070	11116500	19780000	19297900	23373200	17240500	9272350	25989700	9029920	10069400	23479100	23613600	16287500	12609100	8956400	21442700	9016120	21238000	10859900
Atp5pb	47561500	52460200	52675500	62852600	56171200	33331400	63976200	64325300	61952000	57266500	62083000	61789200	69106100	59662900	62874100	64017500	41672400	80299200	54488900	55696300	83737300	72011300	67671200	62659000	54081700	57766200	48808800	56957200	58610100
Atp5pd	81712300	85815500	92959600	90726100	93356700	102196000	105750000	120854000	97006300	101308000	112926000	108040000	107282000	124112000	97917600	87375000	96778000	117842000	97549700	96777600	103575000	101647000	94402700	85894400	97602700	78823000	101217000	101476000	108841000
Atp5pf	90767700	95078100	106965000	66355700	77671300	58295400	97496800	80280000	70808500	95265200	104209000	99482900	88432200	120301000	72769000	67010200	91842400	81795900	94503900	101710000	91948500	75852000	82071000	99922400	102016000	70796600	105361000	80836500	107787000
Atp5po	53835300	56965700	72479300	99201500	91085100	75299500	100834000	122358000	95967900	54881000	78176000	70800400	99209500	121624000	106848000	92452300	73884300	131122000	68309400	68728000	120043000	113081000	94542400	79731500	64321600	101343000	61388500	107495000	74313700
Atp6ap1	6103270	6054340	5839500	8696630	7348350	6575660	7658190	7273500	8832210	4536890	5168180	5798110	6867220	7923280	8343430	10057800	5776670	9359130	5614770	6334290	9393180	8130640	8220870	6567100	5638600	7935250	5728780	7651650	5085750
Atp6ap2	1708160	1270830	1582210	1926130	1386530	1367170	1597490	1514450	1653060	1818970	1080020	1927890	1635430	1334330	1295030	2137600	1753840	1548780	1137350	1955380	1623510	1859090	1195030	1921110	1188750	1602240	2219040	1322670	1692850
Atp6v0a1	43964400	56348700	44917700	59580400	61169000	32854800	50218400	53609000	62798700	41217200	44710800	41358400	59866900	55252000	69904500	69916000	45412300	61260800	48835100	51759800	71197000	62671300	73547500	56443600	56783400	66562300	45222700	68795200	53464300
Atp6v0c	859542	2292120	1987800	2814740	2649470	1329800	2049340	816496	2223620	1155920	1809150	1215270	4290120	2729910	3770410	3459570	1006840	4217420	1382510	843966	5696450	2866390	2381720	1910390	1037990	3674910	1135630	4319310	2293260
Atp6v0d1	73841300	82066000	73680500	85242400	98953400	54228000	77966800	78059200	94647100	70515400	67847000	70066900	93059900	89340400	101227000	96475300	81459100	79032500	76114300	73532900	87400300	87066300	108238000	91909400	95222700	91541200	70219000	99364200	80033300
Atp6v1a	77062500	87825500	87806900	109257000	112450000	84875700	102156000	119322000	111978000	89813700	95478800	99150700	113151000	109078000	127862000	139034000	92236500	126157000	96079300	92037500	116882000	132651000	132838000	102121000	101394000	138038000	87098000	135398000	120330000
Atp6v1b2	74214000	80871600	79915000	80823400	90542700	74293600	84464000	95066100	106221000	81590100	82183100	81926100	84401600	92123000	92021200	105697000	80686800	96403100	89078800	81290800	97216300	100811000	97015000	88886600	93286200	114991000	75835900	96386400	90738500
Atp6v1c1	33687900	39081500	38017900	31048000	39383200	31895800	33774400	37985900	33161900	38432000	32914500	35810900	37616700	30842600	34600900	38664600	40729100	32855300	37511100	33870600	34427000	35322500	38330800	34564000	38455000	37096500	33102400	32206200	34710600
Atp6v1d	9982370	10458300	8798390	14803200	14479100	12732500	11775300	13260500	13935400	9284240	7735330	8010050	13178600	12212900	14883500	14238700	9482030	12577200	8785940	8804420	12654000	12467100	10833200	9305240	9038150	11034300	8366320	12973900	10288800
Atp6v1e1	36437400	39445000	37656700	33860800	39097700	29156700	39656500	50497900	41715000	49305100	38024200	39601700	45518600	46929700	44444400	54278100	47287600	44608800	42505200	35613700	48983800	45303500	51770100	51098700	46883800	48317600	36087300	44791000	41908500
Atp6v1f	37626200	36927700	37955800	36327100	43690900	28972100	34154900	35090900	38560700	43814800	37581100	35530200	38508200	47118800	38667700	42957400	43047300	33322500	34465700	39026000	42986500	37987500	46070800	44632100	47887200	42053100	32985300	44277200	38124600
Atp6v1g1	14482000	11381100	14276900	8477800	10847900	8158900	11228500	9735610	5278420	11498000	12956800	11701400	4728450	9379030	6177470	11399100	17030900	9366320	12774300	13747400	10582100	8599300	8255470	12210800	13024500	7568710	15442100	10337300	13592000
Atp6v1g2	16817300	16955400	16382100	13571800	11207200	7582280	14384900	18154600	21996600	22612800	22568000	22985400	22033000	26585400	24960300	25825400	20668900	22524900	26469700	19641900	32333600	20695300	25602100	23028400	28128500	27550700	16111100	19548100	21683500
Atp6v1h	20152700	23146900	20419300	34503000	32743200	20355300	26317100	28925000	24486900	19477600	18502300	19088600	24345700	16964200	30828700	34078900	21495200	30546000	21223400	20093900	27410800	30186300	30019300	23307900	20852100	30278400	17369500	28610800	21144100
Atp8a1	7.874e+06	8.38364e+06	8.1663e+06	8601352	7.76416e+06	5719038	6954397	6.99034e+06	9146428	8229751	7858211	6.48852e+06	7.63806e+06	8370538	7.52434e+06	9230079	8559469	7.00681e+06	8676787	9.56938e+06	8234655	7.78352e+06	7.58169e+06	6.16364e+06	9929580	9618645	10196631	7478455	8058523
Atp8a2	1132760	1056500	1016240	569167	818816	1059080	767411	751807	948481	1316860	1145080	932855	962063	1021020	819440	980221	1025880	790447	1373300	1136210	994459	1070740	939666	1371330	1197310	778489	1865310	512438	1234100
Atp9a	4274290	4158980	3849900	6615100	6041170	3900810	6389320	5236380	6011850	4724060	3984740	4420480	6043710	5465160	5402070	6660610	3714350	5790790	4661900	4997360	6782110	5048180	4853360	6645350	4011870	5744160	4438780	5656800	4395820
Atpaf1	2476430	2737940	3018120	3160190	3172010	2571130	4586030	3663260	2752880	2224060	1798590	2858810	3861430	3447940	3459650	2407290	2058960	3343180	2425060	1662580	3599010	4200410	3443090	4006160	2654310	2308790	1744700	3101750	2981540
Atrx	1484220	1379340	1049490	1672930	1470410	746684	1263150	1021940	954573	992478	1014860	1165700	1146300	1153450	1751870	1002610	1367940	1326880	783910	1437680	1460500	1087470	1372530	1223300	851957	991049	801076	1403270	493527
Atxn10	15101400	11189200	12790200	8553990	8890900	13660200	10802900	14144500	15387200	14178000	13862100	12435300	11187700	13151100	9677580	11269400	11346900	10327200	18528600	14137500	15150300	13573900	8952300	14982600	15815800	11454300	18678700	8225000	13102400
Atxn2	2667950	2443210	2188450	2057640	2077630	2977930	1983690	2477510	1836600	2694220	2683250	2720530	2615520	1842240	2213420	2013780	2066430	1548920	2311250	2208570	2293300	2265250	1942040	2206710	2099660	1000960	2505980	2583840	2193430
Atxn2l	9434190	9145920	8538930	7747320	8928080	4609280	8174250	7715610	6438800	6963470	7066150	7450660	6158020	5883590	6089580	7011940	8205400	6762770	6997550	9330020	6486410	6766400	8097660	8761030	8795480	6843950	8387210	8344290	8270140
Atxn3	302000	353587	277822	105923	224497	401839	86070.8	268064	257406	377321	324940	290351	272316	271896	260823	152821	159934	113295	141460	132701	269982	26652.6	163668	151191	261743	72700.6	241063	153865	218123
Auh	7223690	9133780	8576240	17025800	10832700	13855100	14820900	16618400	13232400	7787490	12798800	11464400	16291200	16663400	13172400	12532300	6880690	21645000	8792710	9075770	19385200	16161300	11975200	10121000	7386250	12480700	8249780	14124800	10703700
Aup1	575023	569063	576855	849893	850003	739809	1010320	592015	978599	507483	464222	670746	907902	1147830	993462	751768	359031	1152280	555164	646646	996023	955508	809592	643972	677686	954406	586080	916395	724017
Avl9	3985370	4402130	3917440	5129220	5695340	4476870	4640520	4499690	6333150	4039830	4126220	3841620	5186830	4676770	5911010	5945970	3221720	4204620	4646320	4636060	6329540	5489290	5877770	4321900	3770930	3863880	4692200	5552940	3812600
Azi2	283572	345914	273345	289195	393469	186210	298463	149439	305270	301201	337122	434919	287409	315937	308559	138139	202232	172972	199758	366759	150881	398111	309405	382239	342202	379513	222016	537255	443868
B2m	890406	586203	1301940	2271390	1370960	1113350	1803000	3061250	1042910	507822	542001	562212	735188	816624	1315110	1421440	1022860	1487820	858333	607860	1163460	2170300	1104280	629295	230149	1723260	367679	1359310	1046160
B630019K06Rik	887246	407586	335928	356840	257155	588305	384625	1987480	1614620	442124	636722	400848	1023350	1185880	512077	1343390	214433	859617	949396	232861	1905470	940946	517185	350941	624690	506472	1020270	719176	477065
Babam1	2782160	1724140	1150550	3627430	2698000	1229580	2006210	1942190	1785720	1282140	1252080	1663960	2297370	1964230	1835080	3895930	1811230	3025170	2164270	1596450	1794130	2465830	2349970	1417230	1736540	3406860	1446030	3345570	1825410
Babam2	4339180	2734300	2460430	4638230	2362320	3074380	3053250	3205780	4519410	1968240	2633950	2263670	2465960	3177640	4647900	3093330	2690420	3883510	2592740	2424530	3361750	4591780	4431360	3260870	4161190	3615770	2034180	4679270	3691620
Bag1	651465	675099	1113840	935365	1139990	1281280	1208390	956661	548475	1190250	909017	965198	768157	1217430	1133370	1093660	1151530	1015190	1059430	1065970	742694	1033460	721802	641122	742822	868161	1270480	1161780	1194940
Bag2	1268720	1043120	1593560	895294	1208410	1099890	828500	682938	992789	962797	1564020	1498260	1102860	816939	1126100	1077550	1885580	959813	2055180	1173540	1145090	1052780	817554	1700510	1602810	1258780	1842450	660884	1312730
Bag3	714476	1111350	1187960	1318790	753550	2077340	2393040	1898050	1153040	1348580	2198930	2532720	1026800	2309020	866013	1418270	807924	2996640	2457270	1339940	1121490	1637100	449545	941729	601740	701594	1796240	1052860	1092740
Bag4	11083500	11331200	8068030	13322100	7430500	17721500	7666420	15130200	10568300	10462300	11203000	12291700	10691900	5424720	16018300	13326200	14656400	16199700	8008790	9528790	18625300	15424500	13157500	8753290	13313700	17341200	13617200	16759300	15439900
Bag5	1872930	2215550	2033690	2548070	3137730	1525850	2669610	2155330	2222300	2226380	2136050	2964380	1951200	1813340	2327570	2406800	1985230	2372250	2021690	1436590	1966890	2360790	2469470	1376140	1417440	1592400	2430970	1302180	962821
Bag6	7482950	8044230	7928240	9136230	8469620	9049090	7258510	7817150	9163290	6630440	5888520	6528760	9109100	8484750	8442180	8399950	6355540	9008190	4817610	8562530	6997740	9350190	7933140	7128890	6652690	8951260	6439740	7746700	5787780
Baiap2	22645900	22470300	20467300	24520600	38026100	17988700	27043200	29549500	29550700	21199400	12295600	18363500	27738000	20409600	35629600	24546600	24088200	26716000	16181100	18456800	15544800	19917800	32365900	20010300	22027000	27195200	12514100	29903700	19869200
Banf1	5552310	5400620	6374770	9627760	6111930	7612340	9783470	7852630	9219180	2589710	4433210	2526120	5754980	3611930	6089350	8189100	7052980	12645200	4336930	7103710	11212300	9829290	8749520	7634510	6946590	10684300	7216600	9968850	4785200
Basp1	364845000	343431000	407135000	111110000	262999000	247308000	228551000	248688000	295665000	279477000	267423000	286925000	232706000	167782000	187209000	280110000	218683000	195361000	295825000	295256000	243761000	174504000	321572000	329301000	351401000	292092000	327680000	225678000	431457000
Bax	973120	1079890	1300910	932730	1425840	816378	841959	952573	2237690	1842620	1295230	1288990	795415	1941980	1274900	859311	1429470	1353660	746989	1831660	906763	1401880	1131920	1805790	1075930	1091790	1253370	1168750	1402390
Baz1b	2306550	940968	2471280	1913290	2753930	1810880	1910150	1173490	1972880	1156390	1354920	2279650	1310180	1714100	1504520	993333	1185990	1734810	1118240	2640200	1325450	877820	741280	1233550	971151	1305770	1606280	1894730	1426850
Bbs1	545366	524047	672550	740509	898406	589318	537173	331255	834280	732755	629197	609160	590570	563795	384614	696019	626768	390107	886629	1027530	928167	500863	713508	651643	713131	374146	1419330	379974	874118
Bbs2	520233	511046	732917	482710	495407	415668	433172	374168	725976	247468	243411	375717	372876	384934	316223	471954	258273	326929	619192	335759	310099	501756	225100	453415	364391	649697	427583	134252	377150
Bcam	561188	515489	951523	723454	626396	1666640	725574	1417750	1293020	1258230	1577330	1812870	1505660	2167500	1178970	907315	827016	828033	3371000	1526510	788334	439595	357033	818797	510798	897751	902082	243375	1267900
Bcan	56618400	59948600	58503200	46457100	46574000	50633800	43575500	53900600	58797200	59043600	58843000	53185700	62377200	56940100	50607900	59790000	48523300	45904000	58730200	45519400	54124100	62005400	51680500	56362400	62425100	53734300	51831100	48872600	54026100
Bcap29	669589	959735	808472	841191	681344	941495	345159	1111710	968963	1296050	1172870	1203990	883095	948594	1053160	608899	783226	1246890	1036740	927359	931086	685526	1029430	913370	919964	837688	939126	792172	1045950
Bcap31	3498490	3697960	4360520	5392820	3535560	3162920	6405420	5653400	5731240	2892770	4601700	3859150	4823020	5953510	4836440	4888180	4011540	7181900	3233020	4718280	7587600	6458370	3830360	4599320	4086720	4601800	5078680	4804290	4186560
Bcar1	1107760	1520480	1286120	2013590	1721670	1617810	2996590	1672140	2301290	1820950	2179080	1884110	1393650	2258210	1768590	1117050	1264070	1400360	872064	1669650	796192	1540360	736429	1477210	651046	1189800	2155800	1877020	1606570
Bcas3	4136960	5069250	4669310	4613050	5338930	3357020	4106930	3948000	3806470	3352700	3375910	4272830	3543920	3630030	5152260	4981140	3826830	3747410	5010190	3381830	3807420	3379300	3886000	2230940	3911380	4138600	3412440	4321870	4244280
Bcat1	9646480	10960600	11925700	10703500	6090020	16847400	12642900	11989800	11332200	11340800	15595100	11610200	13471100	16216900	8327300	9858250	6291330	13509400	12332000	7702620	19008700	13370600	8093140	11042600	6122490	10265500	11085000	6712280	12918400
Bcat2	2090270	2148910	2389040	2072990	1622870	1949510	1982440	2239270	1214090	1555280	1521860	1850770	1677040	1740440	953966	1646890	2263800	1751330	2017230	2136300	1433900	1603650	1524640	1634200	1367130	1357790	918168	1318940	1223850
Bckdha	1808690	1295540	1996410	2174850	2113940	2402090	2901450	1909090	1994960	1879300	1751910	2341510	2375150	2239830	2301330	1572760	1569170	1912080	1437910	1902050	1486660	1966150	1604750	1904920	1737530	1846990	1710370	1766500	1939660
Bckdhb	3082380	2869590	2993080	1827600	2310250	3119870	3076850	1833840	2355460	2131570	2452560	3463120	2382380	2805540	1018750	2923760	2666870	2114400	2467360	2536970	3075680	2576230	2846560	2454890	1877600	3760290	2898520	2370880	2671160
Bckdk	2165350	1745920	2275450	1402690	1634560	2258740	1603800	1938430	1756170	2889850	2862250	2487070	2609570	2277250	2461580	2377530	2377110	2224200	3016850	2724110	2086970	2105400	2020640	1683540	2449220	2025140	1933080	1979910	2236940
Bcl2l1	3619790	2979960	4031440	1794580	2773900	4266310	3660630	2759500	2404110	3906790	3748880	4027730	3336320	4129960	2168330	1741470	3943420	2245350	4349480	4372760	2159050	2546720	2390800	3582350	3996760	2292230	4893880	3126060	4200530
Bcl2l13	9023560	8156830	7884320	4906310	6359980	3536650	8500910	7887830	4098230	6210670	8807980	7296090	4267550	4105620	5574410	6966290	9024180	7363920	9529520	8904090	7150780	7083410	7539520	9531750	8038460	7192060	8014710	6441490	7689660
Bcr	2634900	2581420	2226090	2465900	3917070	3238890	3270010	2587530	3472340	3500120	2047420	2652750	3158150	2734170	3744970	2996470	1910120	2859600	2708790	3290980	3029860	2313830	2559770	2782670	3526760	3380470	2358980	3083640	2662110
Bcs1l	3743580	4199250	3645030	4394830	5407460	2873400	4116880	4081680	4858380	4042750	3835850	3062390	4937440	4000410	3909980	4692520	3351810	3847320	3328180	2514870	4127750	4371000	3975450	3298140	3988880	4139750	3778960	4182670	4051470
Bdh1	14206500	15273700	18228700	21929400	20756800	16898000	23870100	24738600	16324400	12976500	13749800	16548400	21672300	15160800	21197700	20179000	14252200	19825200	13575500	15689900	19010200	22948200	22816400	18050200	11554800	22165200	11435900	22715300	14869800
Becn1	1636140	1494550	1295060	1101380	1300860	809798	1115830	970583	1450430	1618030	1689870	1990610	1683040	1215250	1632830	1732640	1757450	1501090	1530000	1610000	1181610	1256760	1675750	1605930	1580480	1035760	1501020	812221	1289320
Begain	8373200	9801190	5101380	5499760	9259310	5657500	3897940	6121960	5640490	7928420	5281460	4983970	7080520	4788290	9010280	6933380	8067040	4734140	5582610	4298980	4335200	5746810	6305270	5628600	8446560	6964200	5065890	7111500	6093060
Bicd1	382262	474624	476407	304304	363547	380795	406439	316010	539898	540720	573028	709266	456644	501602	436571	409236	253394	194334	473225	372981	286873	328150	232720	404888	480203	156991	447704	334489	441527
Bicd2	727061	377852	522387	537671	733568	411454	1484550	481254	1360700	499133	689632	606878	923690	723483	1132200	413143	228098	519988	301784	417136	924108	895077	499984	452696	734526	275076	607696	936217	862719
Bid	763867	538116	890532	129992	1082670	554674	262014	317533	349141	666875	579842	289961	286461	342099	179148	324373	821455	186344	803121	460780	475325	213740	411934	403229	552345	274113	850680	136379	417320
Bin1	61879700	68604500	68965900	62824800	71327200	32547900	65931100	65521100	68816300	55739400	63397000	50488800	62276400	48615700	59766100	69748800	65544700	72169100	60323200	57473900	78259700	73087900	72029300	73184600	72467900	79005400	55140200	72230300	73279300
Birc6	3209900	3059210	3303100	2364070	3121310	2532550	2811090	2465260	2759910	3235320	2940150	3195370	3510150	2410470	3174710	3186270	2871390	2843770	3142630	2574650	2501610	3001800	2946620	3594400	3151390	2850930	2230320	3176220	2571030
Bles03	1845480	2158290	1587610	5191100	3857490	3747860	3413640	3620660	1627680	1014290	1471620	1347340	2576970	2162940	3466910	2920610	1979670	2991530	730749	1724560	2823070	3694700	1397350	1577000	1404640	2888670	1421470	3324870	2012940
Blmh	22325600	26318800	30869600	46799600	41264400	27085600	43279100	26711400	40212400	18262300	24318900	23908900	37107700	39339600	34577500	36316300	17461200	42855400	26798800	39198100	34856800	43470000	31608400	23310300	19386100	26937100	24295400	38397800	27289500
Blvra	5121610	6235360	5592100	4537350	5080660	6105980	5765530	6565920	5079490	6002210	7844490	7093960	6037570	7222940	4878080	4886210	5096130	6094620	5720980	5913660	6188900	5479640	5781150	5969950	5849430	5059190	5695570	4696120	6532940
Blvrb	3195810	3191750	3672410	3027890	2874000	2556400	4735220	3023630	3614190	3556910	3924970	5068720	3139480	5244870	4012100	3307330	3765740	3541280	3439880	4289080	3555450	3559110	3349420	3139470	3303450	3242800	3557540	3360310	4733070
Bmerb1	2009830	1627190	2106860	628330	1292930	743602	1089380	729856	1063570	1443580	975265	861418	779604	943224	589273	1177310	1716240	773292	1647600	1269370	875696	1002260	1102910	1435160	1931070	1324910	2085880	1020710	1510100
Bmpr2	2283220	3295090	2218370	2040000	2719240	1448850	2475920	3124850	2308080	1772350	2284480	1428320	2430910	986977	2552720	3659230	2416950	1869260	2661960	2279370	2550460	2948380	3463080	2876890	2904570	2508630	2428190	3121600	3161590
Bnip1	1695150	2108610	2166270	1703770	1020230	984160	2339190	983900	2164730	2299770	2422430	2140330	2068720	2325720	1729400	1768340	2429690	1890310	1866830	2224830	1699350	1687680	1714930	2508640	2188600	2070240	2671230	1078050	2167800
Bnip3l	1101650	1976500	659156	1686340	1032270	2094430	982671	2195630	2155860	1935630	1421910	2091850	2270870	940390	2199040	1697100	1026840	1863240	1024850	1612430	1369870	877116	502705	1448750	572889	1643810	811131	1225490	1112550
Bod1l	2997720	3660630	3355310	5009300	3436550	4004030	3127080	2488070	5220380	3276780	4042850	4298900	5492730	5409040	3515190	4164220	3171480	3023780	2511530	2733910	4228800	4027610	2710630	4160610	3041870	2119930	3459130	6483980	2644630
Bola1	2878370	2687090	3051340	2779720	3121800	1820380	4588550	4792050	2460050	4431920	4325780	4450630	2775670	4512650	3631060	3574010	3557070	3283560	3444680	3667220	3795360	3413040	2977900	3828580	3532940	2983360	3722480	3621080	4412620
Bola2	2665290	2837520	3427070	1628240	1951730	2097000	2536140	3389750	2610010	2913340	2736140	2755920	2757430	3026350	2206160	2249410	2524780	2552580	3235810	2397410	2951050	3286930	2745290	2469200	2758470	2186370	2832100	2070570	2426920
Borcs5	815548	837989	974467	1202630	1331980	534950	783771	1734050	593267	1062220	923274	1036400	992929	667932	1270760	835066	520291	1327840	1312110	869776	838021	1516260	1159850	1096590	979509	1627540	850797	1378800	1218790
Borcs7	1199920	1443260	1651410	620191	823849	812281	466133	1239890	783189	1389610	943533	973227	807776	745544	644197	804386	1279100	911092	1390340	915757	1508220	855104	884825	1336200	1084760	760003	846477	705751	1045720
Bpgm	2288930	2240320	2267990	2654870	1821210	4077280	3191570	2443920	1482730	1820620	1678040	2013420	2109500	3070300	2300570	1384290	2537690	2083030	1580730	2937140	2232470	2339490	2278970	2297090	2303130	1980610	2427140	1567530	3115840
Bphl	4859310	5230450	7071600	9946500	8996620	6992080	9970820	9818370	9168930	4694590	6466660	6768680	7337780	9299050	8986480	7691210	5333310	12397700	6175330	6056540	8591160	10243100	6494410	6856380	5968700	9030320	5855350	8675720	7147440
Bpnt1	4582120	5362070	6284080	6934820	5529700	5508160	6432540	5694840	6757300	4782050	5333860	5502960	7531350	5040730	6274220	7440980	3367750	8110750	4721900	4635930	6982780	6923480	6044610	4307850	4253650	6596130	4845010	5732290	5464310
Braf	2140765	2567950	2565129	3936988	3.25297e+06	1.63705e+06	2951821	3.12928e+06	3526990	2033435	2340440	2121200	3593720	2372685	3235785	2990657	2149795	3.27641e+06	2.02006e+06	2602710	3341720	4.09274e+06	2952187	2562299	2930540	3.46955e+06	2225080	3.22104e+06	2.48591e+06
Brcc3	1288540	1306570	1324050	1949310	1923400	775173	1814460	1855570	2149660	1476800	1333660	1393450	2006160	1683020	2029640	1693120	1280710	1859640	910778	1364580	1253670	1657290	1865820	1283000	1338470	1568900	1253280	2060920	1190260
Brd4	1060520	1116320	956592	2289510	1484640	1808670	1747330	1082740	2631920	776607	1436740	1764940	1088290	2985170	1705820	2234130	1042760	2980670	1260830	1750240	1339720	793674	747022	1388160	1336410	1142730	1408250	3340870	1255780
Bri3bp	4482850	5450550	5165240	3731470	3409320	5494970	5567740	3799850	2700120	3606720	3283930	4123880	3743590	3149760	2997940	3785770	5607010	4695910	4879830	4467080	3655700	3764790	4257010	4234540	4477370	5079230	4748910	3699540	4326550
Brinp1	4141390	4276700	3037530	3891060	5433110	1974250	3004240	2915310	4046650	3046240	1959410	2099590	5049340	2207790	5702950	4035430	3949860	2485340	2815860	2136970	1946350	2943160	5426150	3744420	3506010	4223520	1720370	3861330	2772080
Brk1	5504930	3192440	3754780	4273590	6281170	892524	4528450	5143710	4279870	4244300	2872490	3824300	3950210	5919510	4765730	3664280	6368560	2906510	4735890	3735310	4046350	3858010	4145810	4396390	4994920	5235140	2328680	4635890	3638880
Brox	3313940	2777110	3395450	3088430	2788940	3162990	4707410	4167880	2655190	3032790	3192550	2592460	2513850	3320150	1940760	3937920	2988080	2532710	3464820	4386350	5434560	4770470	3583460	4526410	3400990	3639710	4296650	2582690	4172280
Brsk1	3961700	4042860	4555250	5349860	5111920	3458750	4388750	5090990	4228780	3683770	3987030	3000030	5683570	3545340	7029530	4044880	3564040	4878280	3270850	3257260	3987790	5462870	4932380	5188810	4702410	5332110	3367300	4916300	4002020
Brsk2	4699280	4894930	4129570	4468690	4974150	3751870	5280260	4379420	4607970	3201630	4019450	3927770	5786590	4370260	5017680	4713600	3538670	5763290	4814300	3992210	6009430	5380530	5156820	3690880	2715200	5174980	3673070	4389310	4648590
Bsdc1	1331950	1402280	2396530	1782300	2229000	1642180	1402390	1185990	1429390	2388100	1750260	2324810	1434590	1324520	1888300	1669100	3095830	1642720	2527940	1667350	434391	1228290	1586520	1459840	2167310	1283200	2215590	2163480	1895150
Bsg	36011900	35399900	37792000	25931100	33260800	28346500	34770600	29687000	27885900	34869300	33067800	39316600	35498400	30103300	29319000	30800200	35819500	31577400	31405700	34431700	26888100	29487800	36395400	37532500	32373300	30946600	24632000	37353400	34059700
Bsn	15038600	18744000	14111000	18068200	19832700	12882400	14460500	15532500	15796000	13978400	14411500	13606100	17737800	15178300	21088600	17936100	15428400	17603300	11957000	15113800	13780600	14110500	20983100	13180100	15889100	17223600	11179700	21148900	16612400
Btbd11	746503	842178	1162940	720044	700666	1155570	871929	140998	384831	336855	909981	624266	512352	963541	533492	378473	544991	117082	753114	836427	650379	510422	400078	730256	1124810	654181	895164	941627	1051960
Btbd17	5530460	7274460	9418920	9942400	8113460	7240820	8889970	9467140	6505300	4812970	7891910	7055610	12216000	8470970	7703390	4954420	5418560	11932500	6437190	6787490	9185570	11006500	9699660	9991350	6201000	5652900	4096950	10351600	7476770
Btbd8	3.74963e+06	4079510	3196440	3054330	4351405	1876760	2937450	3235820	3985080	3112630	2761765	2311380	5606780	1996225	4287845	3350475	3384620	3269320	3004100	2601640	3349765	3070365	6112245	2937270	2904439	2994810	1.73238e+06	4256295	3539930
Btf3l4	6809360	5850540	6635610	5112690	7539950	6165760	7373180	7215440	6638090	7107410	6304210	7420760	8595650	9114200	6981950	7263960	8769580	6637450	6072740	7068800	6905520	6200640	7035940	9074770	7626710	6801830	8926140	8183300	7414250
Bub3	5786790	5815740	5962670	7300810	6540830	6196400	8528160	6418720	7127460	6247900	6888360	8068500	5319600	7228170	6721650	7707550	6605250	8590120	6923620	7676550	6808460	6075880	5847810	6051640	6012360	7970160	6950730	7278630	5848170
Bysl	515149	551740	541015	375637	372001	557900	133135	321585	401778	497136	439249	634460	449677	532751	258859	442274	622720	386333	714674	749286	405478	223526	428043	611515	608867	424861	450461	420060	411048
Bzw1	4431210	4067620	4434470	4525350	4877780	3544280	4940320	4923060	3807440	4130440	3890930	3962360	4371600	3847040	4401530	4179110	3850430	3808970	3404050	3172890	2697160	4700680	4407230	4636810	3531890	4075350	3258740	4396670	3265310
Bzw2	1084560	891014	1345450	1385740	1580670	496536	1757170	1668250	1352550	1473290	1054850	1144090	1435580	1294040	1481370	1333010	1361170	1086260	777998	752098	948363	828478	1083100	1505630	1249900	927481	943955	1047160	1087500
C1qbp	55767200	65794900	58230000	37442400	43749800	58420400	47142300	48452200	42139900	57306000	62285000	60163900	33813500	61097600	32928900	42118800	66255500	40892100	78749800	70892000	32919800	48692200	37825300	59235200	65937600	38784600	69998300	40427400	58082200
C1qtnf4	2248100	1943440	1495230	1997400	2317570	2985390	1507080	3593680	2062680	3253330	2014960	1544060	2083870	1987560	3325010	1932420	1608080	1745440	2816060	2858200	2138540	1558830	1791350	2409590	1841940	2387490	1968060	2247070	2959660
C2cd2l	5292590	6632730	5639160	7148170	6301590	2173160	4953240	7122260	7846290	7002590	4502450	5171270	6145230	4550160	9359940	8910870	4928060	6472020	6048550	6222490	7090980	5962550	7571930	4671990	5953600	9089970	3917920	6566290	3914200
C2cd4c	4444180	4756350	2497340	2586650	3788220	1427750	1552730	2271480	4345380	4042580	2861600	3153430	3237220	2947080	3744950	6705620	5004580	2521920	5248020	3109680	2988590	2463210	3575600	2996320	4579440	3217830	5282220	3615960	3788350
C2cd5	7958280	5785340	7907880	4711050	7305250	7045280	6542660	8482000	5933100	8143100	7555710	7706730	6932490	6520300	7123300	6910520	5598140	5136830	7194160	7808250	5885680	7036620	8331110	5755160	6170660	3809040	7940780	7211180	7566550
C3	1498070	2574420	2644690	3711880	2076230	3544690	4518530	3345740	2684900	1117770	2747520	3792170	2711610	4568580	2859640	2084590	1632870	4045420	1796430	2816630	2836490	3193210	2225790	2064090	1746650	3666190	1534740	2401970	2367530
Ca1	1023520	1352670	1004440	2059740	1328100	2031370	2193000	2222140	1343980	1082110	1190530	1300260	1609450	2605320	2605210	4221870	1731280	1623170	1223180	1060930	2231180	1388910	1298260	1049590	1133810	1841730	601073	1153280	1618500
Ca11	1051230	933156	755193	1290560	1787180	941899	1352000	1193990	1158030	799171	469660	419920	1104750	1200120	1108700	251337	1147120	748970	595579	708387	867131	958275	1478080	957299	1077130	545219	498436	1431480	647997
Ca14	700971	1153510	1747690	1250220	928811	2465980	1387120	1569990	1105270	1698940	1169380	434110	2194180	2370150	905863	1177820	756889	1651440	962183	1117420	1766360	1988380	998772	1235810	1419740	1233140	594950	1094280	1430720
Ca2	49285400	77042800	73017200	109295000	74330900	69212800	100918000	106660000	98651400	70337700	90258900	74644900	89217500	108414000	88771700	89968000	51180000	127923000	60726800	56272600	133905000	149308000	78613700	63833700	73309500	104981000	56943900	73249300	87580500
Ca4	2812570	4859110	3642350	14822100	5288260	3387070	13657600	5381900	3003450	4335890	5924580	7640310	5590600	7702030	8999410	3908390	7075500	18248700	2834500	7450190	5136730	5893560	4165490	3610590	3613410	4083160	7029650	12022800	6768800
Cab39	6370370	6363270	6414800	8649280	8017340	7684020	7971200	10754100	8404770	7254890	7236100	6775830	8001420	7313330	8580710	7894800	6301490	8708740	6486960	6030640	8802170	8270790	6714060	6967670	6120430	8089780	6163410	7175610	6569600
Cacna1a	2681500	3682410	2469440	3974500	3376570	2641730	3997890	2496720	2515950	1990880	3633070	2800320	2833870	2511360	3301110	2127630	2570050	4350400	1939040	4078640	3289010	1766840	3265780	2562540	2500930	2389800	2208740	3873340	3106890
Cacna1b	3605720	3829200	2287400	2824890	4254200	2001990	1917710	2816170	3395020	3371860	2320030	1921990	3499620	2500220	3764810	2868310	3563120	2300670	3020810	2568820	2123870	2220280	3800150	2414580	3166600	2884420	2856630	3425080	2301150
Cacna1c	1136980	902770	858985	1782510	1265440	895773	1185250	947032	1044820	691948	578278	733201	1176990	920290	1495290	1075870	525947	827017	400412	430165	467503	1051170	708807	1006200	640778	1577110	348795	731637	472140
Cacna1e	6175090	7642470	4520100	5999340	8361300	4840880	4389310	4881700	5612940	6483820	4378830	4566830	4666190	3808940	7168630	6245170	5118100	4255260	4399350	4548210	4527480	4145080	7336670	3273160	6029420	6916130	3952800	7095170	5764710
Cacna2d1	17010600	19128700	13665500	12884600	19819600	10523800	11485200	16759200	17645800	16623100	12646100	11278700	15129100	13667900	18355300	18964000	18422000	11979500	17707300	11540900	12465600	13139300	19702100	15900000	18413000	16022900	15887000	13943700	13900200
Cacna2d2	4940140	3801830	8137080	5328250	3109750	6741130	5884760	6131780	6005020	4954600	10696000	6373550	4148350	7619180	3810720	4700910	3049190	6971310	8759250	9382460	6427450	5642780	1942170	4925690	4799190	2615170	10699000	5158760	7632560
Cacna2d3	7813900	7783580	5785090	9095320	16565500	6492090	14442400	11244100	11101800	8891840	6552630	6955360	10100000	5996330	10086100	9006880	7483860	7795550	8704520	8125940	7013010	8383590	13305000	7876610	9644970	12244100	4339400	8827290	7390280
Cacnb4	5877930	6705710	4407810	7058800	7983800	4687650	6779300	7367780	5597860	4169480	4283680	4216540	5932440	5644740	7601640	5705310	5735390	6988910	3447020	4821350	4649690	3968790	5871330	4397500	4566880	3943740	3042880	7658090	4624180
Cacng8	2241470	2695520	1936140	3083540	3390770	1592630	1399020	2292910	3175500	1968410	1360200	1263360	2579340	1872770	4225330	4664830	1533180	2922520	1229300	1040520	3963430	4625220	3213960	999756	2469560	8942990	965471	1967190	1422000
Cacybp	4533240	4115890	4833120	3991930	4375450	3675260	5081790	4431480	5034760	4377930	4342020	4393110	4965440	4579460	3608640	3507900	4469970	4313250	5821890	4593820	4341010	4591480	3139930	3586040	3424010	4562300	5618920	3852370	5083700
Cad	4894470	5357010	5525580	6859170	6509290	5451650	7185040	6255260	6110860	4576810	5053760	5784510	5183490	5124300	5766830	6043440	5644920	7018120	5225190	5588890	6760230	6522290	5660470	6610300	4621870	6574750	6432870	6037710	5908920
Cadm1	4362200	4108240	3881200	5035530	4746580	3209130	1574090	3407350	4843680	3976480	3545220	3912840	3854040	2941140	5872040	6351030	3498530	4157910	3579740	2879640	5007680	3858140	4693810	3256270	3540240	4717490	3304460	3574320	2975860
Cadm2	31601400	43673300	29268600	37776700	44159400	32906000	34333200	39709900	41440000	35635500	28450900	22396100	47459100	28162300	46557800	34726700	28234500	30158200	22299800	27739500	28693500	36139600	49652600	30278000	36588000	35340800	17405700	51710500	35303600
Cadm3	7501170	9236700	10550500	22256300	15021000	15486300	17942200	22886500	15625400	8811030	13529900	14440400	15541800	18014600	24034300	17010400	9043830	30534100	15495000	16742700	18688200	20397300	20261000	12402100	10364800	19917900	10237000	29047800	15655000
Cadm4	6790230	8223860	10194800	13892900	9882050	10864000	15875600	14230400	12930600	7734850	12147200	10426100	12684000	13047600	10533100	11972100	6634300	17420300	8274990	10198200	15747500	15195500	9959880	9712620	7836760	11434200	8722550	12719600	11512900
Cadps2	3.08444e+06	3.83897e+06	2171902	4.73053e+06	3.03778e+06	3.43692e+06	4.41534e+06	3001063	2.61827e+06	2.76677e+06	5.06065e+06	4.09633e+06	3.41517e+06	3.12001e+06	3.50662e+06	3.13685e+06	3.17883e+06	5937900	3626810	6640690	3760965	1.61597e+06	3.64369e+06	2115224	2663829	2.10749e+06	4.71986e+06	5.61073e+06	5.06709e+06
Calb1	66263000	106885000	73053000	184378000	88688400	220305000	236312000	133914000	69497600	98318400	244639000	254434000	53718900	252869000	136744000	110952000	190343000	345873000	127048000	312486000	137757000	137040000	77216300	60444400	70216400	91888700	232015000	263125000	163282000
Calcoco1	3553740	4184120	3710050	2453570	4934110	2470900	2956460	3199080	3284060	4266210	2847650	3312190	3706710	2793290	3589820	3352180	3337540	3077000	2497150	2720860	1563140	2404500	4447250	3854800	4415790	2472430	2318570	2833550	3013890
Cald1	3593600	3380230	4937190	2888770	1817800	2955030	3263670	3342870	2830220	3879790	5311400	5239290	3088220	3746870	2211570	2852680	3749610	2769790	4196930	4034350	2624920	2664750	3251780	3482460	3527700	2437890	3511430	2541330	3343960
Calm1	1777360000	2034090000	2117630000	1235060000	2079810000	1031250000	1668560000	2028500000	1685770000	1813710000	1851360000	1739030000	1769110000	1326880000	1410430000	1576460000	1752010000	1612040000	1944930000	1864420000	1099160000	1563930000	1944450000	1600670000	1969260000	1537910000	1624900000	1739890000	2006930000
Calr	43333900	45927700	49140900	37104400	40146400	31532500	47494900	43383400	41714100	45746000	48090600	49960600	45884500	34751300	41564500	40908800	38411100	47211400	45617100	50225200	44053300	43473900	44826000	42714800	45069900	43804500	39079200	43838900	40671200
Calu	8530455	7693705	10819015	5563350	5529690	7499365	8024060	5198305	5744620	8094180	8643380	9434315	6987320	6162465	5286330	6115425	9123815	6274510	8587365	9121010	6719955	6232455	6463125	10101065	8972075	5249035	10176330	7399920	8642820
Camk1	2843510	2294500	2689220	3008650	2958030	2662890	2572400	3308360	2713210	2042510	2173520	1979930	2454500	2522220	2769150	2146670	3189880	2693390	3688120	2150170	2648400	2520550	2203690	3179740	2528590	2060960	2687080	1892690	2654920
Camk1d	11916000	12484800	12527200	12078400	14545500	9537110	13387400	12549200	16148300	10761700	7865150	7470260	13475200	11897500	14205000	14084900	10858600	11877400	8388640	9112060	11698000	14890600	14763000	9539770	10947500	18991400	7755850	11369400	9784470
Camk2a	351575000	439858000	309524000	394844000	485950000	228265000	242148000	324433000	396140000	324121000	227975000	239970000	425639000	213438000	464213000	452331000	395639000	317517000	296765000	216793000	295745000	371672000	527754000	357422000	485446000	614232000	230292000	510507000	367992000
Camk2b	69532000	91578300	87658100	155942000	152107000	134044000	155063000	144267000	149098000	97630200	85559200	92343400	144430000	125183000	162355000	122589000	80169500	147058000	86320400	94558900	139490000	161802000	154056000	114357000	97548100	191294000	77918800	142316000	102571000
Camk2d	26907100	31320600	25962300	34741900	26237100	28796500	31388200	27470700	35253000	34606300	29727900	30395100	21810300	33070100	40164300	48191600	41790300	37130900	30684400	33852400	41152400	27817800	21375700	31642800	28311200	31373800	38884900	29108700	28176000
Camk4	5300660	5854530	5481180	13581500	12315600	8415380	15841500	9398240	7166510	7894350	8882890	9736580	8326370	7275860	10377900	6491540	6967390	16252000	5309350	12795200	8989920	5895630	9531610	6250890	5403510	8477780	6167730	13763800	8737310
Camkk1	2121580	2050760	1674120	2490490	2218610	2074450	1870570	2276990	3266540	1779190	1858700	1606250	3283330	3375730	2587500	2394640	1480010	2161640	1264320	1211200	2237660	2838520	2403130	1903060	2397320	3345250	1826800	2127890	2484970
Camkk2	5001500	5937990	5186700	7437620	9308580	5149020	7551400	7321320	6456140	5532410	4198070	3877800	7938970	4340150	8742480	4824870	7370380	6286010	4094620	4390500	3957770	4272710	9464860	5979370	5089440	4664650	2374520	8331430	5079790
Camkv	15528700	14570300	12683000	13371000	19278200	8717920	9425700	10800800	14542300	16607900	8591600	12824500	11361100	9843720	18110000	18609300	16649900	11251000	13100200	9159520	12949000	13657300	15715600	13528400	18052100	23560300	7829610	13595600	13589900
Camlg	1419650	1695820	2415500	3801210	3226710	2195660	3253900	4039090	5151510	2358460	2837440	2122940	3698650	3550240	2857320	3319330	2052140	5000960	3214050	2546140	5363080	4948230	4277700	3106870	1727850	5878150	1628130	4263490	2654910
Camsap1	3798820	3980600	3554180	2750000	3629660	2797340	2992350	3090010	3517940	4172990	3857180	3516950	3621050	2633440	3257010	3211240	3692730	2657250	4052280	3892800	3442470	3143230	3463040	4522830	3936090	3059530	4067890	3855040	3498880
Camsap2	3810580	3957920	3695260	2493160	3583410	3060650	3050300	3079220	3508020	3613900	3876560	4113650	4041760	3711470	3750070	3190710	3453910	3194750	3700730	3833350	3103780	3209330	4199930	3426290	4124770	3604450	3848080	3960530	4389910
Camsap3	3226930	3068950	3608370	3107160	3734850	2325090	3554640	4135550	4600470	3773400	3518530	3403040	4869360	4601600	4481180	4788820	3083040	3861970	3170540	3552690	5251330	4755450	4778890	5007490	3826700	5311030	4062660	4758150	3788500
Cand1	32262000	36375400	35696100	32366200	33305300	33441800	34267000	36671300	38595900	34468700	38858200	33504200	34126800	32917000	34211800	38502300	29372500	36072200	39368100	36394600	42283500	40490200	37520900	36182200	37949600	36399900	39678600	35951000	36047400
Canx	25074100	25246500	29212300	21260600	22207800	33015300	27486400	23977300	22957100	29075100	31780400	32724100	26875400	26827700	21715200	22710700	25828000	24236800	28260600	29345700	21684600	24355100	21565600	26446800	26655400	22194500	33097700	22435000	28613300
Cap1	23972700	25878400	26912600	25905900	31327100	18237800	28514500	25617600	28763800	22245600	20115600	19287000	26845400	20767000	27826400	26063700	23199300	25573900	23021700	20763300	22345000	26534700	31316000	24953200	25985900	31312500	17065300	27480200	23743600
Cap2	39962100	45940400	36588300	38586700	54347300	14332000	35317500	36044700	38396800	33825300	26248400	29021900	35761700	23247700	43244800	41099300	40924300	38222700	31990000	28431100	30724800	36485100	50355200	33593900	38457500	37810700	25012900	48578000	33959200
Capn1	732551	1160350	1032350	1252290	1002400	1594390	1629150	1356590	1219560	1003000	900312	1147340	1298790	1221540	1282390	559715	453289	1603580	791875	987939	1243110	864705	799686	766627	622285	1180270	612830	1155950	693321
Capn2	3367110	3862990	3460920	4418730	3561570	7066330	5072090	5456240	3591140	3627700	5251170	4679830	3892030	5020450	3691580	3480900	3355960	6220370	5783340	4428420	5772510	5029140	4363480	4528120	3729220	3950900	3360010	4394440	4761330
Capn5	3111530	2678060	4631030	2224680	2585870	2052850	2907120	2346360	2226160	2609490	2172660	2362310	2507220	1392430	2224420	2216280	3001020	1803490	2435460	2221500	2389060	3190950	2672330	3227730	2585590	2541530	1885820	2406540	2477930
Capn7	822632	719489	755016	1182080	869030	846132	1204360	1135210	1098810	631253	919333	582212	948533	772447	1009640	529528	992472	789346	546761	825935	460606	620089	732316	592182	832911	604500	529074	796361	613873
Capns1	3317100	3935580	3296920	3868920	3261310	6962860	4972390	4683250	4227300	4031590	4910020	5163610	4525920	7082240	4097590	3165220	4205580	5022980	3343910	4379180	4397950	3739830	2641110	3083770	2963830	3231610	4390400	3222660	4191370
Caprin1	4621370	4385540	5020590	3720350	4420480	3506050	5252250	3737280	5174310	3884770	3678130	4198080	4521600	5209360	3838070	4580810	4763490	4294800	4299540	4412050	3730880	4050880	4071590	5153950	4309370	3743000	4224080	3830800	3895770
Capza1	6907360	7218050	9189880	4963340	5238490	6745250	12824900	12982200	14219000	9576450	12860600	13393800	14001500	7801900	8837830	7071980	8465550	6589700	9912890	10590400	7793520	5724860	5839230	7673570	9232230	6305540	11754500	11712300	4998760
Capza2	124814000	143726000	143785000	137029000	164989000	53814800	102803000	85841000	117276000	67725700	69928900	68510600	106260000	89934300	106254000	111267000	89900800	118025000	87241800	94931400	94450500	118579000	114152000	99589400	91544700	147151000	79122700	128229000	86869200
Capzb	15093800	16460100	17375350	14030500	16128350	18731650	13309600	19025750	14468950	14478850	13104950	12756950	13269200	18152650	15616550	13116250	16290450	14313550	15530600	15126550	10303750	14819250	17090750	12283000	15776100	15235100	12988450	15167300	16792150
Carhsp1	4693880	3839750	7704020	6788430	8702400	5979680	13566900	9500020	8538280	6198960	5739700	5496260	7547610	8067430	5501450	6678140	3989690	7264980	5585230	5713430	9425410	10081700	5936690	7805820	5620100	6967400	4638550	5721490	6088920
Carm1	1642000	1847600	1579170	1197400	1756800	1200520	1801500	1505920	2191980	1816810	1660390	1674860	2037880	1618650	1987160	1397360	1630380	1425980	1719670	1673190	1373440	1943450	1740230	1671350	2171830	2049650	1857320	1633380	1522440
Carmil1	2188810	2345700	2184400	2059890	2195130	2206710	2966130	2402310	2550250	1617290	1853590	3183850	2430480	2854850	1893470	1610100	2351230	2176370	2059620	2285130	1850640	2316560	1734550	3081070	1883710	1529210	3366100	2413300	2975220
Carmil2	3120110	2863010	3436760	2761760	2508370	2075200	2060340	2869120	3850940	2815410	2684030	3099510	3495370	5032880	3058690	2512250	2162930	3822140	2556240	2814510	3978090	3310010	2727500	2902180	2913400	3507710	3002180	3879250	4261040
Cars1	11110000	10605800	9971620	7955010	8829540	7993430	7214590	8658790	8562580	9827550	9149360	8778860	9421030	9047430	7729460	8125350	10197100	7736140	8969740	8442110	8466800	7562310	9627240	9127200	8701090	8319030	9244970	7956030	9645910
Cars2	393247	611518	832044	458400	839595	578834	781466	331228	596436	365997	353137	273524	380027	563701	516728	248031	342560	287414	247486	678491	272675	362492	267857	329522	285860	417049	529625	317907	210998
Cask	3194327	3.18282e+06	3051896	3.81065e+06	3764742	2.71354e+06	3.43822e+06	3893217	3.39554e+06	2.89364e+06	2905918	2.93582e+06	3.41926e+06	3749835	4049632	3.58077e+06	2.88904e+06	3572147	2.85201e+06	3.19298e+06	3.2563e+06	3200452	3658930	2973577	2.79136e+06	2806119	2571408	3.96877e+06	2949716
Caskin1	10396300	10851100	9835700	10061200	10063500	9078730	9209780	10652100	11105200	10286600	12082500	10295200	12156100	15254800	11392900	11455500	8582300	11032500	12352300	10334200	14082100	12050700	12048400	9749300	11595600	11856600	11468000	11980300	11311100
Casp3	2611870	2369370	2145420	1108770	1823860	698682	1534670	1598390	891449	2651170	1609810	2419160	1255690	2167150	2312890	1895840	3156570	1644660	1635760	2670650	1661020	1277100	2072950	3129230	1716620	1853400	2770340	1781930	2172940
Cast	1566310	2429290	2191860	1126800	1437710	2429820	1810150	1388480	1669800	2902600	3977970	3189720	2122150	3025700	1147230	1475050	1508380	1749680	2239540	2587290	3552500	1597970	2316550	3323930	1952160	1821500	2821990	1365160	2761610
Castor2	1704480	1797800	1597830	1283780	1806600	1528710	1262140	2483660	2833020	2405420	1992050	2055760	2504660	1642710	2084540	1785720	1483360	1761330	1411340	1570800	1528670	2237120	1824310	2234120	1949000	1670710	2174390	1791120	1759220
Cat	1766480	1951030	2568840	2347830	2005820	4243520	3232940	3128100	1726130	2248860	2619600	2715480	2522070	2768820	2333190	2199090	2303160	2841720	2372150	2600180	2398920	2996390	1767810	2842510	2047240	2357390	2307270	2596910	2628790
Cav1	4597240	4863650	3965700	6223340	4455400	4086700	10244400	7576780	6857070	4970540	9391520	6418490	5393870	6074570	5243950	8413560	5330640	6131010	7730480	8505930	9786450	5379780	7694920	7857730	5454340	3723740	4333640	6501690	7966040
Cavin1	808086	967040	1022240	1460010	766874	1564670	1915170	1636730	1867260	1302160	2182400	1484920	1295410	2572540	1513480	1710020	1382930	1293210	2301010	1545740	1702870	1196390	1255550	1344980	1183760	1025670	1028700	1371460	1965290
Cbarp	1890510	1417560	1299510	1522630	1776390	1712020	1156650	1397480	2077470	1779390	1510700	1470050	1309380	1809680	1182020	1856260	1416360	1105800	1524780	1299610	1918190	1205370	1164800	1331890	1805720	1507920	1944190	1364260	1773920
Cbl	1244620	1332750	1231570	1667780	1830780	1097630	1509650	1506090	1385290	1105600	1093730	1066230	1469260	1517700	1649140	2242440	1546440	2033120	1151630	1030810	1803720	1415510	1426930	1080660	1473460	2008110	1133320	1746970	1823770
Cbr1	29879100	31416900	43477400	40834000	42631900	31283900	42994300	65627000	48573700	37647200	34647000	37132900	38346500	40652400	44518500	49555700	30940400	49446800	43862900	31514600	54581100	52411300	44180000	37067100	32748300	51028500	38963200	36191300	31206500
Cbr3	3580780	2994820	2897100	5268850	9868940	7739310	9194950	9701300	7870090	4285280	4798540	4880240	6099330	4897700	7551970	5357210	4053580	7447790	3739970	4806270	4841460	6197050	6665770	2724770	4640210	7770070	1825860	5371910	4403280
Cbs	1175230	962929	1431870	1285990	1233420	1149030	1669660	1615800	1219650	1021020	1336090	1910700	1266450	1346740	1360610	1744730	646724	1679060	1094160	1729860	1041120	1226950	856279	1284300	516072	1549600	1222740	1147110	966788
Cbx1	3639320	4726790	2807510	7483930	5376180	5048100	6281630	4219950	8905760	4321980	6526230	10154600	3375020	6807590	5687740	4640800	1542070	7972950	2611070	5628100	5050540	4487050	2435730	4108350	2642810	2411650	3639530	7464920	5156390
Cbx3	5263980	4989700	5197050	3408920	3603460	2888640	5428830	4605970	4258430	4954960	6220700	7334120	3049000	4828740	3995830	5398880	5645270	5011180	6256450	7381040	5949980	3715000	3516710	4112190	4373380	5288400	6754770	3380110	5343710
Cbx5	5006200	4333970	5209080	3072420	3781830	3096470	4566220	5101960	5574490	5133990	5297360	5726000	3800730	6554840	4030670	4908900	5495790	5201000	5370860	6762490	5166270	3984390	3905520	5244530	4254260	5058970	6805230	4055020	5015770
Cc2d1a	1616640	1224860	1497900	1105190	1476560	1575890	637640	1180790	1204050	1547300	1332470	1459440	1205100	1537320	1510970	1504160	1913900	1030410	1712240	1363130	854350	976731	1399170	1024720	1501180	1346210	1933630	912405	1477600
Cc2d1b	813424	815622	1076700	419088	631399	824373	728652	430956	566679	1106940	1099450	1143550	641095	1103420	810988	999091	902388	100097	1242050	493846	1687280	779762	602766	462009	1005280	680378	667635	637517	613704
Ccar1	5009020	4888690	4009100	7775460	7063870	6593320	8992500	7510660	7186220	4103930	4924350	5858430	6338710	8614960	7114600	6997910	5583830	10014500	4519810	7727350	6642950	5824780	5909930	4746670	2924030	6753930	5851050	7250210	5127100
Ccar2	4492480	4802030	4852400	6245100	5495300	4513100	6589920	6365170	6108710	3740730	5044540	5474550	4927840	6503720	6457060	7142040	3940050	7800690	4044090	6117780	6713410	5908670	5598940	4821490	3547510	7058920	5459160	7036300	4137100
Ccdc124	2255210	2400250	1919670	1974850	3078920	1969510	1939760	2398470	2543180	2645900	2316480	2535660	1702850	2295280	1995100	2590510	1718670	2415620	1726800	2524290	4959630	2860990	2920710	2746570	3690030	1542720	2957060	1735320	2659730
Ccdc127	865235	1527650	1580890	1810090	383932	1403060	2119200	1186820	2631740	2609190	2735420	2000680	1548950	1410100	400131	1861860	1798130	3183740	2737320	2563180	1477330	1853160	1558440	1913000	1796910	1447500	3302520	1913080	3264620
Ccdc136	1360530	1391710	3940370	852593	1214740	761101	1818360	966933	1387030	1606130	1890900	2556300	3815700	1330790	1059290	1073990	1081490	925407	889794	1173270	1613690	1872870	1501010	5082480	1278640	628949	1715360	1561560	1467920
Ccdc177	8027150	8886490	5298760	8447300	7898230	7617390	3296290	5261920	8926300	6451750	4823880	4733120	10228700	7716680	8291000	7142340	6656480	6031410	4489390	6626760	9504160	7028980	7961110	6426470	7312320	10066200	4631860	9301960	7476010
Ccdc22	6440040	7785400	5392170	7091650	6027110	5943910	4258270	5248240	6244140	4816670	5835020	5486680	4199680	4433430	5465270	6198670	3007830	5137020	5542140	4564680	3497290	4877190	3767400	5611280	4413250	4513650	3200670	4694040	2873620
Ccdc25	738069	1430730	734146	1039920	1174810	1048990	1180110	1184140	755124	1201720	1170420	1121400	855086	801025	1043650	709603	1338070	718750	945717	1265440	674788	930034	547740	913790	1052970	663211	597024	449144	1260160
Ccdc47	2550450	2802320	3584990	2604620	3639740	1287900	4009220	2848530	3596990	3046640	2361880	2755790	3529870	3865430	3172800	2424180	2928740	2356180	2341900	2370820	2303010	1777070	2325990	2981350	2470670	2172070	3069160	2397760	2759180
Ccdc50	1613950	1564380	1795730	1098970	1277240	786714	1557800	1677390	1748860	1778580	1891820	2230770	1422310	1429040	1244380	1027790	1260000	1222930	1589310	1653520	1605490	1563030	1239290	1555880	783842	503816	1567370	1557130	1665360
Ccdc51	1192750	1286140	1282130	1300990	1141620	3102780	1533520	1313340	530633	1370940	2010550	1776910	1642460	1630550	1266500	1070360	1699780	2104810	1346700	2169220	1345760	1326390	1229060	1430860	1421660	525516	1605620	1661050	1860820
Ccdc6	4344600	3724760	4297790	2979470	2658300	3253410	3242750	3344700	3857340	4189560	3978480	3739680	3229080	4434370	2991970	3524320	3619750	3180190	4577170	4434680	4385580	3449160	3261840	3965710	4275370	3952870	4158380	3283140	3255420
Ccdc88a	2899260	2842960	2560460	2725180	3163640	2066550	3005210	1953210	2180440	2714220	2472440	2507890	2132440	1773080	2193540	1630320	2243060	2114670	1779090	1930970	1958440	2057630	2129730	2578900	1851550	2188770	1921300	2551540	2273760
Ccdc9	747722	680207	394214	786363	689724	397393	444349	226898	574453	377775	470059	407050	341616	1387300	128170	268837	643375	653678	639744	666136	930413	486507	795731	939547	434176	418840	658969	871831	713971
Ccdc90b	632007	803353	850351	356918	377412	473552	793630	649521	474951	549865	754466	628638	499382	466594	546093	300642	469913	814111	223776	619983	637630	667845	254068	679787	639877	496573	434221	576088	318029
Ccdc92	1977670	2114880	1717390	2690990	2570140	2197280	2322380	2823080	2011930	2271260	2850360	2227460	2093080	4144150	2076280	1792000	1430190	2225430	1387430	3241830	2812800	2156490	1894510	2288740	1672490	1579490	2716820	2834410	1517300
Ccdc93	2014340	2226070	1644610	1684900	1437070	1953160	1675180	1583120	2089250	2011190	2026150	2191040	2209410	1962410	1572240	2001260	1786970	1888780	2488880	2124780	2015690	1686280	1793900	2275490	1975240	1714670	2036270	1541780	2114430
Ccny	4610280	4728960	5527260	3901470	6724400	3311920	6042630	5527530	6943430	6379480	4402610	4143660	6279410	4194700	6037190	8774440	6265730	5101740	7448530	5004510	4771420	5795570	6358700	5686080	5045700	4019140	4582540	4778670	4657680
Ccsap	4560940	6007440	3272670	5816730	5551840	2446030	3372890	4341260	6518970	4500890	3425000	4140090	4581050	3072740	7277260	4870510	3842280	4393390	4118050	3846810	4749120	3031390	6443690	3592690	4412220	5726990	2602270	5511270	4172010
Cct2	13172300	13537700	16221700	10705700	13102700	14236100	15369400	15897800	13286100	14288700	13940200	13893400	13259300	15035700	12588400	14232100	13923800	14050900	14685100	14426900	11815300	13876800	13487300	13660800	14758600	13700800	16486700	12950000	14143300
Cct3	22205000	22895000	26111000	23082500	22710800	22444900	24043300	24098100	26413100	25018900	25290300	25507200	24546500	26589600	22573300	24115600	20402400	26645000	27158200	26155400	28729400	26079200	23963300	25072900	23779000	25402100	28529000	24081300	25780700
Cct4	19831600	19695700	21874100	21215600	18731600	20873700	22857000	23145900	23352000	19564800	20302300	20162700	20240300	20022200	19932700	24081600	19786800	25682900	23140100	21992100	25255800	26168200	24285400	20918700	21865800	26950700	24790900	23705700	24035200
Cct5	14647600	13761400	15892500	12236400	13037400	12867200	15454400	15935800	15875100	16805000	15329200	16380700	15849200	14699500	12783500	12831500	13845500	13569000	16196600	15568900	13563800	14904900	13193200	14007200	14473100	14168400	17512100	13601600	16007300
Cct6a	18492800	18275700	21298600	17341100	18256500	14771300	21485900	21864000	23251400	21249900	21586200	20567900	19687500	22505800	18537100	20986800	17710200	20501900	19809100	21677100	25525700	20780100	20686700	22976100	20877500	22815000	24031300	18996700	20459600
Cct7	12087800	13510800	14518400	17130000	15781600	12154000	17679900	16010500	18995100	12446500	13173100	14603500	15041200	15965400	16106400	16800400	11279700	17475900	12455000	14335900	18083400	18928900	15726600	13350900	14494600	17803900	16949400	16511900	13224100
Cct8	33431300	34865100	38691100	39623700	38132500	39425700	42126600	40649500	46900600	36109100	37014900	37873300	42725700	41713700	41073900	41062700	30587500	45288300	41762900	39179300	44156100	45644800	38714800	40798300	37316800	46649300	41851500	43502100	40760200
Ccz1	1473470	1263770	1574250	2051670	2080320	827638	2496270	1635750	1905100	1250900	1082960	1303400	1690370	1626900	1606470	1878210	1778000	1891560	1224340	1197570	1954290	2304110	1795180	1820750	1672040	1889140	1505740	1974980	2008810
Cd200	8718060	7681910	7340580	9350420	12660800	4192630	8436780	14538000	12178300	9731550	8308180	8238510	9869310	10893300	13831900	18628100	10313900	11333200	12552300	9248760	16839100	14160300	12979100	8634430	9230410	14726800	15176700	10449100	9477880
Cd2ap	1636050	1389530	2377740	3090040	2690170	1338610	2867540	2546670	3294460	1554260	1914590	2262640	2419070	3512060	2820600	2719750	1923560	2467480	2430550	2387080	2595820	2484510	2106390	2918280	2121520	2440550	2794800	2484280	2344830
Cd2bp2	569549	422990	486442	592846	683257	725945	668527	925280	604724	980494	1084210	1353180	993363	1156330	854574	797093	601030	995056	710697	892192	406266	158713	975225	649911	563157	811975	1106530	1068200	1018290
Cd38	961217	961998	1028370	2192650	957291	2516790	3240120	2941650	2614600	1504050	2025650	2177260	1109440	2489790	801882	1862880	1409230	2551140	2729130	2023550	3343340	2630390	1094160	1741240	1615880	1663070	2563150	2130070	2469000
Cd47	18925590	18236845	20195030	22123800	26481950	9824655	24003245	21050520	28694840	22439670	19560385	21381920	30713925	21791885	32269700	29312380	15230005	27310895	17053170	22776965	27483105	22176755	29492240	26196160	19749235	25131825	23217925	31978800	20153770
Cd82	4844560	4907540	8040950	3717440	3995770	5406290	4503280	4948460	6541550	6626120	9003900	6271990	7111460	5863960	3833150	3090280	2988600	5456690	5181080	4020190	6625550	7579590	3686920	5634830	6921560	4947440	6147330	4329870	8687180
Cd9	15169000	12241600	22964900	12343700	12266800	13581400	19881700	9445300	17984000	15652100	18664100	16338900	16581400	17312600	9951370	12350700	7240780	15643000	9463240	10753300	20270700	19722400	10505700	17139900	14288900	14503600	10662000	12397800	17443100
Cd99	5844790	5043550	7442230	3071420	4946800	2626710	5803560	4025390	3349940	1562590	2671540	3215700	4755730	3136060	4314540	3571330	5397180	4270730	7242560	4193500	6694260	2506920	5105990	5273760	5163350	6028560	3781370	4034530	3863920
Cd99l2	1955530	2015430	2367640	1077930	392977	1903280	399444	1204190	2161820	2945630	3353000	2828380	2178850	2288870	1750550	1564180	2299810	1308670	3842960	2500710	1651330	1662780	1379130	3449470	3672540	1303870	4857510	1660700	2947320
Cdc16	2133660	2071670	2458820	1948610	2047970	1954890	1846020	1702130	2194490	1959690	1945580	1957020	1752160	1781340	1874780	1528570	1969740	1877310	1979900	2051010	2218630	2227840	1839420	2102730	1375220	1834400	1969190	1772770	2170530
Cdc23	2389420	2045890	2719580	2161960	2205800	2443090	1518460	2216420	2674310	1827930	1730550	2123420	2022230	2341080	2347710	2043480	1703760	2737880	1584070	2051150	2379430	2374000	1534010	1280230	1282090	3064130	1600950	1839460	1656610
Cdc37	8788000	8246330	9252110	7122320	8343250	7802690	7688860	7790860	7319320	8772480	8770430	9000560	8166200	9306470	7654810	8330860	9099640	7449840	10595200	8663620	8739780	7743420	8997500	7984120	9115950	7174930	9524740	6767530	9677870
Cdc42	24976100	24927600	33006900	30109800	29568800	24395300	34241600	32692700	27183200	25751800	28641000	26505600	28959000	36339100	30859400	28356700	31673700	34594000	26205700	29522700	35487300	37005000	30347600	28898800	30204200	30370600	31379700	32127500	34881200
Cdc42bpa	3591130	3982770	4865350	4341420	3731560	3802080	5243390	3612340	3729030	3912420	5153890	4819350	3845720	3285810	3521440	3253850	2980710	4543120	3672680	5242490	3213250	4413260	3492740	3709570	2916120	2853560	4231590	3827970	3708200
Cdc42bpb	2853260	3201490	2773570	2790180	2954170	2667370	2278120	2637290	2841480	2395330	2453160	2243880	2557110	2169290	2997310	2219050	2637300	2482240	1969690	2583720	2175820	2149290	2615470	2338730	2592890	2441460	2377980	2809220	2216500
Cdc5l	4617330	3901530	4674580	4026830	4103700	3163920	3407910	3789940	3594980	4575920	6192140	6715270	3736380	4885300	4705240	4601560	4624490	4845830	3879310	7067530	3601660	3213270	3808410	5055600	3333870	4434120	5967480	5030520	4735480
Cdc73	360587	405553	453925	467687	286335	432503	378173	191790	501378	366346	395937	613544	241086	299810	281405	443218	396225	522795	670034	659027	622016	263218	349130	319692	388574	337222	713967	654920	504958
Cdh10	3224860	3064820	2021530	2269890	3224390	1924800	1927990	2268710	1837310	3140350	2056420	1609000	2263140	2267620	2562860	2317500	4798950	1642930	2907370	2196750	1234120	1818360	3278410	2386820	3798000	1926800	2030340	2584230	2382920
Cdh13	9707240	7370950	8562140	6872750	10354600	8010930	8141100	10170500	11076600	11453300	8551640	9806350	8277990	9793050	9477520	13157200	10522200	5424800	11139300	8254540	7026050	6111000	8564890	9657730	9158390	9000100	11228500	6267680	8593420
Cdh2	14159000	16678000	16293200	15050700	16053300	14113900	14127100	12645900	15092000	13528500	13725500	14235800	15877000	12994700	16743100	16836400	13786900	14261900	17045200	13496800	13951700	15634500	16434300	15693300	14669700	16574200	13793000	15146500	15297800
Cdh4	533437	768303	430620	1373580	953003	832650	915383	1041460	1157900	521674	483244	597152	591531	1457480	1125850	1889720	719680	1463860	777018	950433	1044090	621732	1011460	588938	618001	1072220	924481	898209	481987
Cdh6	3110140	3725240	3453350	1643320	4508320	2667560	3017750	2897370	3280650	2754630	2482170	3085300	5191450	2976080	4075530	1440950	1578630	1692490	1735810	2244310	817559	3135010	3517940	4814950	3422150	793348	1123420	4391090	2130790
Cdipt	11275500	13519300	10419900	13952800	13365600	9981650	13069800	10337500	9261020	10296000	12510400	10719000	14326300	8929100	13654600	12897000	12450200	12000200	9947540	13495800	13821300	10161100	12479000	12149200	9136700	12552000	10210800	14373200	10852600
Cdk13	1342630	1378930	924622	1294330	1070820	1086750	546004	908209	719111	367834	775738	844868	622331	615405	756155	953067	1022300	1370450	1433870	1520980	383186	889358	674538	805561	743919	901637	1167200	1227090	1025300
Cdk14	2254360	2573900	1501490	1918620	1912490	1244300	1188060	1748510	1976320	1955610	1496880	1535590	1945510	1976040	2098710	2058270	1841480	1998600	667594	1323760	1715420	2494160	1989110	1543920	2078220	2387520	1295270	1312180	1353790
Cdk16	17406000	21265500	17050400	27350800	23175700	18789400	25081600	23315600	22975100	24473000	21965000	20320500	29943800	20671800	27834800	23376100	17946200	25937800	14016000	20585200	29447300	24392600	27621800	21433000	18778700	21687500	18553500	26655400	19838800
Cdk17	1099090	1079790	813982	1275200	1470380	801507	637703	722478	998500	1054320	880852	1060630	1243080	494994	1352640	1253620	840762	917132	696690	601144	639043	933955	1457250	906034	476856	874530	470024	1090000	924151
Cdk18	827884	625889	767412	1121800	887181	1355600	857481	981902	1719860	912547	740158	566316	811066	871199	1336160	1059500	1296380	912083	1251360	747613	1416470	1184170	582275	890740	1191400	935523	1472010	838705	1103520
Cdk5	8043390	8093220	9091180	8158230	9080550	6568040	7931490	8677130	8484190	6607450	6855320	7040800	8182450	8304580	8971230	9420020	7354870	9747360	8525950	7895660	11019900	10901200	10537400	8864920	8171860	10824800	8442900	8000250	8554550
Cdk9	363616	745564	445635	1658840	1093350	1482910	1121190	1417180	263000	832553	707563	1417910	1535210	1742470	1684550	1522720	447452	1072640	459181	937683	1338010	508089	724289	656172	380970	1508730	637644	1551280	556007
Cdkn1b	2029450	2290710	2049590	2537770	1222030	2172150	3308690	2634740	1936240	2314690	3385880	3867520	1997800	3868060	1831280	982977	2397240	4065650	731438	3554850	1722920	1614440	645382	1870410	1244080	1738910	3371880	2233280	2462060
Cdkn2aip	692060	632135	509307	706702	920083	492938	656516	378965	703634	468339	229663	172873	924103	735667	1054520	838913	687760	768720	566594	738927	419073	466568	429177	503850	438393	579098	631938	719552	722300
Cds1	1925200	3659880	1233280	4375730	1192970	1477000	1629200	1273920	2627960	238324	3651380	1967210	2217040	2757140	1494220	2859940	1604950	5573240	2659340	2836890	6170440	3414020	2308350	1537500	926332	2547780	1422410	4661190	2689850
Cds2	1173320	1660640	1832090	1336010	1459330	1297590	2574270	2754110	2843560	3037490	2849000	3136350	2898430	3051380	2348000	3187200	1940330	2629530	3586960	2275900	3694480	2968490	2866720	2836950	2348440	2591600	3633020	3149900	2052400
Cdv3	13444500	14491200	14223600	9593100	9781060	6174710	12392000	12438800	12187700	12509600	13318700	10278800	11818900	9697490	9070980	12802400	12547700	10326700	15425900	13198500	19134300	12368800	11886500	12695300	11822100	11399500	13866900	10283900	13168900
Celf1	1946490	1985190	1766690	5017820	4808940	2888200	4298010	3716170	1908630	1764280	2064370	1928780	2648490	2062920	3158580	5173170	2365970	4378440	1969110	1965990	2521130	2624270	2852170	2285730	1787250	3989880	1710950	4250630	1840420
Celf2	7744830	7817640	6252310	9452860	13118400	5925260	7689410	10079200	8415040	6173110	3869790	6717720	9140000	6025830	12629800	10912700	8624780	8964670	4750550	5516500	5577650	7337680	9302470	5391710	5953160	10612500	4272690	9653080	6608950
Celf4	1508690	1131920	1802360	1999970	1786670	2188650	1207740	2328890	1918140	1511910	1196880	1781130	1685840	1898250	2190240	2313470	1981960	1445480	1584700	1502800	2064600	1947980	2185060	1398800	1482500	2454020	1556360	1956840	1536930
Celsr2	1202530	861144	781761	1619640	1765080	866464	690120	903664	1172160	1004820	821452	693453	1281480	1048090	2119520	1458480	950216	1000880	618349	346676	1024410	460452	1461700	630389	341147	537463	639378	1122000	492040
Cend1	25779800	21787800	24764700	23219600	25553900	20899200	43352700	27361000	23367200	32257000	26239500	33409300	31109000	44483300	28489900	33756300	11094200	36836700	35113000	33503100	70762900	41267600	51490500	33620100	27221900	46282400	24800200	31532900	35373500
Cenpe	1322280	1241230	847841	1027730	893381	957583	939175	941956	1273980	729689	620490	585117	914656	1077250	899327	996990	439409	1115180	529482	737303	549933	1048430	1004510	526889	519564	522355	619069	709105	420624
Cenpv	2398630	2586850	1957630	3901450	3457060	1987840	2606690	3368010	3666400	2092380	2038570	3051500	2282620	3883640	3861860	3839270	2263500	4168080	1915600	2838620	4716800	3581680	3817110	1869840	794730	4313790	2215130	2552470	1644750
Cep170	7360040	6888760	7268560	5363400	5947210	6341440	6079690	4620330	5494550	6265110	6559180	6192740	5789510	5080120	5476590	6938000	7108460	5647440	6722960	7107680	6723410	5395890	5303840	7523790	6664530	5883360	7786130	5986140	7550040
Cep170b	8578330	8401320	8062740	7036630	7628110	6309510	6015110	6358700	7711830	7686800	6475040	6467170	7849620	6859850	7181120	7380080	7039320	6026880	7172370	6316600	7472020	6582540	7560220	7845430	6041850	6843520	7170300	7359590	7586130
Cep97	507894	638098	862547	450406	595902	473794	887521	926111	901264	697208	906839	735955	1135450	514928	709110	402909	583239	867172	665358	900386	1142420	1301250	818125	781619	805865	797556	637515	802066	902433
Cert1	531493	588979	497327	489135	390463	490127	222329	644822	411088	419452	266655	388844	418507	571900	568847	593865	535253	484242	502015	446313	690147	290532	616287	697474	734371	521042	480728	717886	340378
Ces1c	3522070	5519960	6856050	2515680	2437950	6335930	5341480	3710040	4110020	3629620	5735620	7093480	3735900	8119900	2943180	3934190	5703910	3841750	5021540	6595220	2640460	2899420	3117420	3598030	3442560	3969420	5346090	2578550	7131090
Cfap36	2135780	2913340	2886740	1580900	1679130	2965860	2267820	2927540	2585540	2995430	2553090	2826210	2367700	2576650	1856010	1882000	2849160	2401910	2345540	2599070	1989580	2191210	1737430	1972310	1873920	1889510	2304150	1248060	1825930
Cfap54	8812150	8999620	9803050	13765000	14301800	8016960	11543200	12761700	12053200	7912610	7976930	9196980	10725100	8996590	10597600	14124700	8900920	13526500	10570200	9069520	13795200	13922800	14283700	11145400	8517590	11337300	7984440	9539120	10584400
Cfdp1	4041200	4925090	3730310	2995270	2822780	3715150	3766990	2254280	3603760	3884620	4086590	4730490	2473160	4151200	2710040	2905550	3728960	3366210	4663970	4467610	4207790	2150700	1588620	2696900	3072870	1682870	5002790	2976880	4744320
Cfl1	172182000	173962000	170881000	150805000	159732000	117554000	181816000	188451000	167394000	187366000	165242000	178276000	163008000	216471000	164144000	164888000	192228000	185611000	172074000	186306000	199007000	198484000	199514000	182440000	188552000	186852000	178746000	193039000	182870000
Cfl2	9417960	7966920	10566700	12956400	9626210	12342900	14487800	11501000	11170100	8555060	9447530	10040500	11632400	16509500	8810970	12920500	7552650	15469500	7551640	10375800	15362900	14937300	11817100	9921130	9164850	12079300	9779120	12629800	13534800
Cgref1	626633	326907	693339	380176	233610	217436	337618	151981	479676	664766	458257	1112430	432846	412925	413657	430238	276402	169905	600835	380713	401295	308345	131959	344249	458136	574103	347159	524666	534739
Champ1	973711	699876	539577	969529	991515	935588	884311	1193050	1103240	1258770	1294790	1231580	781095	940172	1290520	1813600	1041680	1457350	1248390	1535880	1150690	1330190	777700	1198060	1282280	1376050	2000440	1093180	1072050
Chchd3	18372400	18675300	19532500	15128400	15079600	18698900	18889000	18135300	20830000	19610000	24165200	23615100	21273700	28021700	17939400	16884700	16625800	18004300	21147900	22638700	16494600	17373600	19102700	19819600	20442800	16965200	20592300	21664500	21246400
Chchd6	7699760	7680460	9333250	8641760	8651430	10368300	6432120	5417670	7820520	6168510	3685800	6273720	8870960	4843170	7453360	7045400	7035850	9242190	9004640	7124680	7452460	8292250	9309130	7941130	7433330	9367080	8089690	7245720	9450250
Chd2	368365	256200	430293	457735	474231	377366	331968	254225	441164	182169	385741	280899	276646	597377	474422	362054	305389	403541	122872	418178	327048	723193	182794	175446	337719	285787	197193	845083	379826
Chd4	3183210	3177460	3010060	3288120	2769930	3163340	3875560	2835550	3298700	2649180	2894590	3833100	2702020	2656890	3108430	2072910	2528730	3700160	2502690	3857410	3037530	2375590	2286320	2807160	2371730	3032040	2739770	3681670	2700040
Chd8	305968	186066	189671	335745	331507	199241	512741	275239	374826	130158	248554	400311	242244	411835	268339	240665	217127	466570	98694.1	372794	187773	341225	284283	252459	191402	343014	341621	392094	148881
Cherp	1262020	1079210	995264	1337940	1078550	1001370	1217060	1137630	1375760	539294	1205410	1173860	986936	1351860	1027660	1154250	1231190	1791780	1287570	1856620	1272680	910763	1547350	1221460	1021990	1515440	1000550	1277350	1364780
Chga	2176820	2404930	1993290	1326460	1434800	2266030	1864740	1199390	3330580	3808060	2876200	2765120	2495740	2979430	1848280	3042750	2064280	855200	4867800	2138910	3703170	2423110	1588730	3776220	3467630	1477650	4501710	1446440	2892930
Chgb	3416340	3291850	2793140	3106760	2200870	3813960	2197140	2324500	4109200	3160140	2690060	3442720	3360970	2948250	3058280	3288710	2783380	2867710	4161990	3664040	3025950	2643030	2341580	2668740	3838080	4159740	5878400	3397360	3556690
Chid1	808861	863605	952185	2404010	1813080	687184	2424270	1890150	1043180	599024	624087	806634	929960	1125540	1430720	1838490	1301380	919527	481100	962124	1272430	735522	409700	746053	586659	2114010	707977	1720410	1187860
Chm	1986770	2253890	2540650	2148850	2822680	1597830	2556710	2476920	2432170	1989600	1759470	1982560	2435980	1418960	3344620	1956390	1859650	2602810	1288130	1543750	1761590	2076920	2726120	2257500	1679020	2922380	1300160	2552420	1884190
Chmp2b	4803340	4013010	4666630	4819830	4892250	4977060	4224300	6484290	5584960	3547670	4839550	3964930	7302560	5785720	5179450	7548750	2622020	7407360	3353070	3641410	7223280	6303770	4488650	5285150	4246560	5687970	4399030	6090640	5906010
Chmp3	4664000	4939670	4861680	4130830	5231430	3785360	4864870	3104580	3099590	3093680	2979950	2896440	2605950	4361690	3017080	3594960	3724200	3597290	2541490	3672310	3879720	3182620	3942090	3348270	2908240	3001790	3338580	3562130	2968540
Chmp7	6720490	5174380	4370010	3188050	4159540	7476590	3797960	4953640	4929520	7454880	7133970	6677000	5297600	5664290	5308880	3194880	5330150	4913280	5556920	3973310	4052910	2251460	3924690	3536510	5062860	3046010	4405970	1635970	4484380
Chn1	2162000	1804620	2428120	1011410	1950660	983554	1130750	819041	1079700	1507580	1042610	1079150	1193750	746301	1208290	798965	1079070	782534	1571840	959022	1169380	1158880	1631430	1847550	1965220	1543230	1613190	1166460	1504420
Chordc1	4276270	5449690	6381650	5640350	4825580	3802400	5247790	4196930	4212740	3959620	4215660	4134620	4685300	2733970	3287980	3817530	3319510	5140780	4376500	3014170	5075480	5170660	4085410	4065860	3917690	4623830	3949120	4166910	5036100
Chp1	1985850	2541460	2970220	2229010	2247760	5035630	2594000	2583570	2189870	2383900	2452010	2531070	2829910	4625250	1789870	1584100	2675590	2058320	2383270	2142530	2449220	3052700	2335720	2380730	2315410	1631800	2150920	2138400	3314850
Chpt1	778819	1076740	1008820	1984950	595332	3799500	2276680	1222490	1381010	1051200	2304520	1933640	1178150	1984800	1057580	1010580	1073220	3003790	1206090	2524140	2547570	1163710	761100	1697380	727602	1011420	1807040	1861570	2208980
Ciao2a	371377	572195	588325	391443	282119	694230	326374	759069	887078	557662	964475	692257	554171	450199	254208	479553	407679	319137	725382	674344	981309	511974	700890	885460	1093040	422544	1267320	747023	906742
Ciao2b	1946440	2079010	1968340	1292740	1466350	1597790	1727090	1605550	1408280	1895830	1813840	2325610	1656340	1205360	1336970	1533230	1845600	1193400	2130110	2052090	1755400	1488390	1675220	1217610	2036440	1422170	2389510	1594510	1803320
Ciapin1	3576470	3730910	4173360	4170300	3233240	1084500	3213960	3631710	4047040	1819940	4267340	2616580	1360860	1575320	1261230	2519350	3171700	3549570	4051230	4103310	3182210	3402560	2662870	3508720	3543850	3793800	4143640	3595250	4106930
Cirbp	4818660	3292330	4326570	2134100	2889390	2353460	3716350	3244660	4076990	3942770	3266010	4012750	2822160	5101950	3308110	6507780	3682960	3633090	3538800	6090130	4513850	3035670	2370990	4918300	2998180	3443410	4889080	2672790	3178980
Cisd1	26632200	26517400	25853700	42796600	39440400	33786600	39439000	49889400	47703800	27665400	29569400	30953000	42392400	49569300	43875500	38365100	26926300	51167500	28111000	26511200	50158100	46681500	39915200	31965800	25743300	43331300	26010200	38736700	26987000
Cisd2	2158170	2732910	1546350	4099520	2113440	2782410	3501180	3773770	2768090	2347790	2175350	2908280	2683330	3118380	2518910	2929750	2874680	3208080	3053640	2529010	3306130	2275320	2311930	2697060	1878050	1700760	2283590	2723520	2740680
Cit	5273090	5359230	9030950	4341330	5136370	3743660	5742060	5661920	5038540	5672790	5444940	4692480	6784430	5138400	4735560	5557840	4783250	3877630	5179800	4572780	5650320	6954400	6193020	9810370	5780540	3135150	5530220	5291110	5213780
Ckap4	10417500	9935970	13955100	9538390	8852280	9599610	12467100	9154990	7749220	9063360	10905200	10484500	9712830	10031000	8921550	9795850	11864600	10131900	10991700	12700900	8230400	8656270	8672940	11626200	8597030	9331670	10244600	12237800	10142500
Ckap5	7146510	6779340	7205450	7180760	6929110	6918890	7635040	6921460	7055870	6676620	7595290	7280400	7321560	6905440	7139750	6098600	5798310	7205120	6825180	7827140	6724590	6706580	6117360	6520080	6445990	6383950	7359590	7492290	8167780
Ckb	686503000	891738000	890748000	844355000	853729000	830748000	1428580000	1194770000	1275530000	1280820000	1532520000	1474990000	1413950000	1326100000	1090960000	978852000	922528000	1491810000	968222000	1264700000	1281440000	1231610000	1276420000	1471030000	1246050000	1074150000	1245960000	1343730000	1576590000
Ckmt1	111320000	132166000	144288000	216970000	173798000	141622000	200656000	227651000	183880000	111636000	145791000	147447000	227226000	214241000	198411000	206132000	131208000	240520000	152693000	128780000	246392000	243046000	204097000	171626000	142537000	218829000	125454000	216376000	136308000
Clasp1	2503880	2569700	3401250	3650140	3458360	3207900	3636980	4062510	3995650	3218650	3441120	3242610	4229340	3725050	3651680	2947610	3046510	4140730	3265820	3022030	4159580	4642360	3417220	3354820	3024730	2757290	2559940	3944510	3094830
Clasp2	8070420	8181280	11056700	12195000	11604600	8696810	12466600	12209200	11356000	8379600	9227440	8610290	12111100	10635200	11222500	11215100	7573440	12532000	8985180	9350830	12564200	13285000	11112800	10006400	8986390	12001200	7411240	11675300	9668040
Clcn3	2273940	2548320	2551220	2370560	2299740	1623450	2014030	2541790	1963710	1741640	1716000	1545740	2479170	1794450	2113900	1599710	1751810	1793230	1617250	2259440	1692760	1948060	1772980	1579330	2093400	2145350	1645340	2004270	2187510
Clcn6	2972760	2477890	3193030	3534980	3537420	3583530	3723610	3727320	3552200	2466150	2286000	2178150	3798120	2879000	4087770	3363360	1928930	3118220	2605760	2312350	3514490	3806920	3459470	3057450	2224370	2126030	3192050	2450210	1932920
Clgn	250071	349509	201860	252456	344172	627285	657272	400695	271681	420417	632206	467653	493645	467415	132925	240606	395072	360566	512483	388640	589226	463557	242615	606614	243078	182419	274027	302628	431272
Clic1	1272750	1396470	1883680	2716520	1203910	2292650	2418270	2139520	1327090	1139620	1699580	2387560	1005480	2220700	1841730	1686750	2074760	2803670	1504870	2179760	2020670	1177560	703501	1113380	1169530	1874700	1900390	1874660	1796020
Clic4	7175760	7492800	14598200	7007190	5837980	5684460	14537300	9676010	11632200	10446600	11692700	14084900	13399500	14165300	7442140	7597640	5860020	13558100	8158350	10060600	14053300	17225600	8031430	14820700	11676600	12129800	9820190	10269300	11186000
Clint1	7231620	7455290	8617380	5783270	7893150	5323430	6897550	7248810	6296930	6863910	6399790	6296990	6620610	6461350	6164560	6908070	7345850	6920980	7579580	7674310	6180410	6923750	7847950	7023170	6862220	6947320	7022810	5778170	5779170
Clip1	7551710	8586450	7158480	5239840	5875030	5183340	5158300	6060620	6972370	6970870	6767500	6977740	7344180	4679360	7261250	5769700	6803300	6285180	7043620	6479370	6275060	5913400	6476290	6993540	7682750	5940000	7239520	6790990	7080480
Clip2	6492130	6288010	6057740	4736400	5769040	5934970	4691050	5853060	5908690	5970730	5504640	4854720	6278170	4559140	5584040	5478800	5645450	4495550	5833030	5131660	5035770	5286560	5447420	5980540	6298340	4913860	5519420	4753090	5405820
Clip3	2329510	2097450	2050070	1635680	1658100	1816200	1864630	1852260	1744290	2506920	2276260	2628360	2303100	1945330	1233110	1381280	2528520	1535790	2007440	2624490	1408580	1813880	1735950	2592090	2047720	1816550	2129860	1669740	2260130
Clmn	3114450	2793340	8051010	3609580	2123220	4392320	6473150	3383860	3180990	3312500	6476550	6500370	5320620	3740280	3099840	2291910	2752600	4686330	3310290	5902030	3691900	4878040	2735800	6525050	3663470	2937580	4926480	5569220	4746840
Clpb	6750600	6852260	6031590	4479710	5767390	6221810	5884240	6798330	7162350	8009030	7105470	7413830	7264220	7950340	6563990	5914040	6285290	6254490	6202260	6091650	5968760	5864490	5743300	5985480	6355420	6650050	6749320	5443950	6758000
Clpp	6763890	6540800	8563290	6589710	6808280	6939910	6975370	6654500	6270550	5969590	8404850	8605750	6664790	6693650	5391110	6600090	6602000	6294600	8361800	5502080	7357410	5942480	4527160	5648070	5951970	5347670	8399120	5324290	6252610
Clptm1	4527390	4521150	4949740	5602370	6889380	5802080	6448150	5627520	6221830	3669440	4397550	4005320	6560620	5058020	6649070	5137810	2456750	6436780	3061610	4337190	4938160	6252370	6490450	4419130	3995820	6762040	4311100	7695760	3449190
Clptm1l	1461120	1218450	1668960	989585	1364690	705690	2129390	1985260	930098	1148660	715097	577790	341265	534570	2360560	1286970	1347620	1037820	2214890	421954	966913	1590730	1153260	489472	272737	1009840	376021	1792970	572581
Clpx	1500640	1316360	1483700	1614600	1521800	1861930	2417410	1904210	1922320	1148550	1449960	1728370	2032840	2161590	2151190	1867860	1584620	2120550	1225900	1505050	2021630	2255670	1994830	1951550	1583790	1582420	1495410	2135580	1729620
Clstn1	4324970	4310450	4655880	6619250	5879710	2429450	5611950	7266200	8212450	4647540	4007680	3616570	7972290	5663130	5214740	4518940	2603900	5950640	2837650	3789420	4209240	5039840	5555290	5673960	6391700	4479930	3081810	8470460	3884120
Clstn3	341069	353262	175189	503098	443122	589846	508516	467688	585654	155971	474260	533007	172469	539206	344599	286750	129647	734352	147532	540095	552758	824479	273053	475893	387191	336697	434247	794568	300708
Cltb	68792400	64790900	59291500	39628800	51538200	35068900	47963900	41981200	37794300	52557700	52019700	47582500	44110600	44712600	43299600	61072100	64875600	49378500	73141000	60520000	56038100	47266800	62222900	62847700	59926800	44540100	53535400	44064500	63867900
Cltc	207910000	253057000	228718000	281137000	292184000	164386000	265357000	302953000	303746000	240508000	243155000	236712000	314462000	238939000	344030000	344692000	234296000	337088000	267985000	221117000	329198000	325760000	385746000	296538000	264972000	332244000	215512000	329884000	268592000
Clu	10875400	10599700	9917060	8475260	9685250	9061660	7641650	8843530	9742730	11628000	9348560	10245600	10477200	10062500	10804100	9538490	9377330	8801000	9301950	7335660	8943500	9141850	10994100	8174400	11843400	11339400	9409000	8307810	9272560
Cluh	3161600	3085980	2620760	3320650	3568470	3578710	4075380	3750490	3830400	2802100	2787300	2400190	4152250	3703300	3523370	3394080	2973760	3644910	3429220	3121810	3604280	4106650	3328960	4120310	3170430	3674490	3093320	3193680	2881670
Clvs1	5393420	5468340	5440990	4088870	4522610	5977050	5296710	4569760	3437540	4224090	5140220	5706580	4997370	3331960	5178160	3664640	4369650	4046080	4900460	6556240	4133290	3749480	5177110	5557350	5369520	2828620	5629230	5381990	5128300
Clvs2	924458	830966	938819	788561	1158830	1182380	450153	1687360	1420100	1516010	1160460	1000100	1179230	753828	1543330	1308860	996827	887668	1365730	914341	626332	1773090	1462140	979893	798436	1141220	923368	1472460	1166140
Clybl	3207030	2406040	3080070	2910950	2098910	3739000	3369930	3320990	2248350	3143470	3794260	3902810	3538670	4738680	2561560	2808730	3736600	3091760	4180560	3322360	2863780	2839680	2609020	3843390	3002340	2359120	2831970	2034090	3578350
Cmas	6209850	6132250	7042900	5176700	5405740	4317330	5269300	4603620	7390670	6051810	6843470	6136690	6393080	7243970	5184820	7746470	5965040	5215520	7774690	7360730	7302910	6025980	5855400	9662550	6225650	5577100	10253100	5482940	6551650
Cmbl	1859440	1723830	1550040	1806800	1376760	1528630	1578400	2394390	2825650	1741130	1663620	1447240	1376800	2667750	1763280	3730570	2192200	1691250	3005930	2058040	2663750	2279650	1769680	2172040	2148160	2570600	3349390	1130400	2646070
Cmc1	6396510	7045420	7021930	4288320	5055910	9184690	5809390	7598220	5829020	8326610	8716870	5900380	7468840	7756800	4397330	5295220	6006660	4901480	7364470	8116440	7962080	6664670	6699170	9348300	7122850	4505120	8997560	5735460	7668620
Cmip	2077060	1900760	1651660	1108590	1552340	955428	1475820	1096080	1387860	1663840	1148240	1502190	1511330	1485260	1267490	2014360	1784340	1087450	2016690	1506610	1521060	1418940	1678710	1835360	2265270	1581280	2626910	1237550	1877100
Cmpk1	65821000	58070000	80496700	77235400	84739600	49084500	97609300	91373800	80941600	66497200	58405000	59879000	81920500	90591900	71463200	75648700	76457500	77654500	62736500	71887800	80771600	85354900	78855600	74908000	66781400	77858500	64023400	81573300	69706300
Cmpk2	4088030	3759880	5185660	3301700	3594340	5299180	3200850	4550210	4459000	4050110	3612520	3758400	4219700	6184090	3291470	3206540	3703920	3703680	4451790	3134070	2513900	3691340	3605820	3829260	3577240	2438770	3540260	3219370	4048260
Cmtm5	6358260	6341140	9314040	4753080	4227230	6294190	7280210	6458620	6143200	7378920	10783600	8531110	8609720	6764410	5038210	5533690	5734000	9455320	8325640	8364370	9196070	8324060	4713450	8555960	7877230	7212010	7945240	5157950	8106440
Cmtr1	400355	516172	431992	502695	525084	692836	785713	406491	822170	473799	461559	524796	574968	459689	731967	771095	207037	674445	312394	483294	848500	760477	410440	95109.2	190759	670164	316851	282141	172670
Cndp2	16128000	16286900	20212800	14998300	16684100	20809000	19466600	16705200	17960600	18935400	19602500	19673700	17449500	19843200	15996600	16721000	17483200	16775000	15847700	17667100	15266600	17089800	17068000	19122100	18936300	15637500	18971300	16644800	18967200
Cnih3	301632	181464	320090	543783	496269	619088	387933	305829	840160	631010	420237	254465	657641	341193	470678	654853	414201	608216	384734	535340	501070	821758	612595	324234	307313	551951	325029	629272	439945
Cnksr2	7212450	8198590	4293660	5312250	7255660	4126110	3287210	4470580	5238050	6142260	4240260	4529900	5192740	4089630	6886530	5260220	6601150	4253810	4165360	5050470	3452970	4091950	6448790	3717750	6347010	6735960	2945850	5799960	4376110
Cnn3	2156900	2206090	2853020	3641370	1792370	1865610	2478240	2341410	1701700	1620300	2270320	2683420	1584470	2762100	1990620	2268180	1595330	3141090	1295070	2345350	2308650	2807710	1636590	1720390	1446540	3081930	1757070	2638790	2662330
Cnnm1	1464900	1653470	1223980	1913670	1752190	1786450	1507260	1293320	1789740	1272200	1365170	1286790	1611100	1428790	1798920	1403020	1289740	1531950	773921	1452580	1368620	1326780	1124860	1133200	1081410	1251240	1300870	1430140	1577970
Cnnm2	1063840	1014980	1088860	840528	971795	1027760	1026430	1344180	1020520	1269590	1119280	1097910	1067670	952358	1004540	1118030	875372	1136290	1139610	1081040	1359510	1252270	1303250	1481340	1087330	1416460	991061	936887	1178760
Cnot1	4029720	4053760	3398180	3920100	3057220	3613720	3812650	3669200	4259980	3629590	4140820	4675210	3805180	3351770	4369540	3844430	4054800	4716410	3811480	4579590	3957480	3550260	4326790	3723960	3239680	4659350	4487740	4598420	3368930
Cnot10	1248120	1143760	1029830	993251	1182660	978598	612627	1179350	1619900	924949	890023	616080	1189710	1506810	1398660	970776	495379	1260170	434832	1132270	674344	1082280	424818	1271900	1183700	1341450	1276530	1211950	948671
Cnot11	613311	674566	615108	899635	853293	476338	787270	1042120	981853	690221	705874	669164	719657	292457	698715	652728	414764	730778	390488	777130	601578	467824	385775	559298	350172	896202	621964	740330	703176
Cnot2	793413	514109	677416	1017890	1287590	299593	1130790	1473600	1070430	537775	457619	701700	540994	763696	907372	554464	320455	977862	443156	698419	915362	924652	988231	1084230	442375	1377280	686688	1073090	730653
Cnot3	1896060	1896430	1879950	1549110	1764190	474383	1533120	1386530	1749330	1902490	1857540	1927960	1367430	2037580	1614860	1396750	1604990	1616440	1702490	2007150	1471640	1552460	1680110	1824060	1427420	1864640	2023820	1780290	1873550
Cnot7	743682	542948	805862	774086	1169160	921925	1480160	1247130	917543	667222	295352	834089	794394	1039440	1064310	1153370	1022550	912963	341916	795422	526417	1021440	779230	556704	320505	635679	477093	1333750	547543
Cnot9	660658	721019	699952	699913	1055850	1250290	1039500	1192830	806003	831554	602858	1216870	947045	1270190	1234270	546796	613778	610489	497711	751204	324455	836886	427239	591225	445013	847495	643381	781697	576730
Cnp	243596000	244363000	501605000	314004000	291312000	400896000	559072000	471927000	473580000	327484000	493965000	348419000	527620000	432033000	266076000	310758000	169297000	445544000	285332000	279459000	622629000	699649000	304111000	456081000	390979000	445221000	287375000	347975000	520288000
Cnpy2	3680560	3203440	5050870	3211280	2842990	6958220	3592550	5247150	5284050	4773230	4940440	5048020	4727250	4300300	3549250	3546780	4416110	3546220	5426620	3744690	3335690	3453950	3027540	3644860	3002900	2839050	5536690	3770360	2791180
Cnpy3	4064000	3786850	3232010	2424730	2675420	2186260	3078480	1554210	2322600	3315430	2730830	2957680	2799720	2512990	2753980	2387660	3042690	2301800	3971190	3261430	2796490	2491470	2985380	3434800	3256680	3017860	4116100	2894530	3528100
Cnr1	5840060	6475950	4011740	8807460	7136320	2539390	8929990	2992670	974492	2209130	3398780	1670480	1430360	2582940	2840140	8471120	7305010	7701050	5605080	6203690	6813530	4875480	5553710	4606330	6901410	8676510	5588470	6383110	5479610
Cnrip1	7740810	7382670	7584990	13199600	12350700	7115750	10192000	12396600	12686400	8037980	5490930	6719100	11652900	9358960	14239000	14529900	10937500	11471000	6803050	6015890	12905700	11807400	13316000	9070100	9022840	14506200	7188920	13189500	8450620
Cnst	4038000	2368590	4317510	3528820	4231600	5209480	5006360	4728650	3902070	4395480	3503790	5739540	4071040	4079300	3567200	2880500	3177600	3373150	3847180	4718430	3429910	3944960	3620420	4899910	4130520	3802990	3931400	3383380	3649080
Cntfr	12101400	13232000	14254100	12226100	10351800	7347810	15775900	12106900	6125990	11366000	13721600	10529700	8134270	4818340	9119720	13222200	13002700	12549200	15044500	11087200	14820300	12035800	10429000	15733000	11220200	10351400	13182000	10227400	11236500
Cntn1	114220000	116162000	134324000	150354000	140505000	92912300	135509000	144858000	147297000	116682000	112198000	110642000	151767000	130849000	146238000	163303000	111694000	130830000	117866000	108858000	146844000	160998000	142462000	137571000	126532000	163979000	107089000	143794000	130656000
Cntn2	4407460	5245080	5649260	7748280	6543950	6752790	9535360	7236410	6867290	5337360	7022580	6072270	7686240	8230060	4906730	5762520	4356490	10147000	4869550	6497670	8880410	7911150	6962220	5748460	5665650	6023280	4508750	7625720	8370590
Cntn3	3640590	4024020	2760490	4478630	5532940	2051560	1921210	4556070	5948390	3557600	2385420	2441800	4695580	3092670	5472870	3912070	2947740	2986660	2462660	2395390	2694230	4164960	4738150	3321160	2834970	3597350	2514040	3888130	2231510
Cntn4	3247960	2622510	2791830	2685920	2747230	1797430	2009740	2809000	3228170	1951480	1937460	3008610	4689200	2709940	4016740	2745510	3441770	2297990	2332020	2187490	1704350	3127340	4223600	2866330	1612650	1912030	1408010	3792180	3143470
Cntnap1	11975600	13552100	12922100	21084800	14858500	14145800	19775000	16940900	16382700	11934300	16098000	11668100	19397200	13712700	15098200	20727900	8041530	20948600	12478500	12949300	27214200	23340800	17869300	17666200	12777200	21735300	10838800	17190300	13554900
Cntnap2	2662740	3190970	2570610	4240950	4249490	3218220	4636070	5143670	4784620	3059430	4278270	3127380	4745340	4484870	3941330	4375840	2572890	4956750	3506860	3510700	5987350	5635380	4690200	3188500	3436620	3935850	3390170	4304420	4427900
Cntnap4	1158340	947419	1687610	2138400	1511520	2125860	2049790	2263940	2435010	1445870	1493130	1782870	2006150	2070340	2094020	2257460	985741	2245690	1897050	1931260	2938930	2507070	1766730	1736280	1272590	2307360	2043640	2343640	1818450
Coa3	4440190	5094590	5451800	6474380	5739110	7495630	6661100	6547520	4297930	3001570	3865470	4174160	5886360	4387450	4332060	4007320	4006050	7915010	7143250	5328450	5805280	6658260	4517790	3030710	2480860	5299170	2033210	4447780	4441480
Coa7	2196360	1502160	2299140	2487080	2895790	1652800	3236690	2117300	1985930	1625490	1375970	1355780	1277380	2198470	2136210	2473060	2137420	2225670	1682490	1413120	1834180	2322630	1717670	1890930	1400130	2049890	1141050	1473460	1934720
Coasy	3116080	2612300	3156530	4292500	4242900	3436390	5091180	4692810	3812770	2882790	3236540	3142270	4655580	3429480	4678340	4074420	3255230	4576700	3707120	2832200	3760090	5591780	3921300	4537630	3516640	5333020	3537370	4550120	3397000
Cog4	4200970	5742290	6265840	5023640	5018590	3565550	6251450	6124790	6920490	5866020	6103640	4430590	6981800	6075920	5772410	4227290	6078510	6726770	4949030	5597630	5857610	6531720	5945490	5713200	2583270	3697320	6012610	3579190	5925690
Cog5	962891	1132520	1255720	1016370	1433330	2348020	1621650	1406500	1760930	1088770	1205460	1141680	1710380	1294860	1392360	1335610	1091410	1167380	759920	1094820	1531000	1318250	901671	1008190	773839	1566850	920988	1012030	1208500
Cog7	1040740	1171090	1140360	1513770	894992	769390	1433470	1333870	1692720	882460	1292610	1333460	840053	1549390	729385	1092300	438890	1283460	1202020	774243	1886920	1177230	1313310	903734	678103	1220260	635683	2217790	786097
Coil	617880	662242	495790	803911	1266570	468114	1145670	827087	975764	676662	755162	775829	817516	635971	1007700	902600	600095	1157490	658918	480504	1214680	677081	394486	872899	425324	686472	653464	789895	410298
Col4a2	7206700	6663260	8456660	10662400	9189930	6926610	10372100	12124100	12688300	8175270	8496360	8717770	11469200	10391700	9952240	14018300	6089270	13662600	8659800	8606720	12388500	11175200	13475700	10170700	6493160	10366200	7435800	10647400	8344690
Commd1	672439	644370	518786	693781	713425	475534	558773	476605	400292	369512	453563	501843	557607	660624	492730	410555	348195	321637	427357	543944	426355	506696	627423	388606	392723	448410	451486	625070	384007
Commd8	752494	725476	487019	936329	1006230	607774	1271470	822513	1053000	664275	621453	459944	1145420	971697	755015	763377	444268	899859	351003	435508	666208	733999	719182	523301	361152	552127	754442	790483	247165
Commd9	474090	453509	636892	136455	311214	369939	260397	434677	250890	323650	245709	300390	506692	470478	296093	340655	578290	184154	461971	328628	440242	277062	342489	474725	326014	221573	443112	376416	387259
Comt	6095850	6530450	6498700	7518930	6313250	5809490	9147160	8835190	8380960	6018910	6189470	7379490	7710570	7420890	7637990	8704920	6127920	9735430	6766980	5835650	9388120	8680290	6125960	6050760	5449210	6139290	5256590	7641310	6386840
Comtd1	4424500	4093280	3114170	1987730	1890050	3731200	2216090	3322770	3263670	2971660	3963830	2530810	3630880	5292700	1927740	3090450	3812730	2765070	4241740	3839130	3265320	3341790	2325860	2680470	4096100	2780280	4465970	2922340	3956100
Copa	8196190	8279900	9327420	10234300	9218480	8107200	10314600	9634610	10111600	7425250	7757700	8409520	9749480	8060690	9685370	10665900	7261340	10148800	7676950	8622500	10209700	9885150	9548230	9377060	7474970	10690400	7758570	10178200	8509990
Copb1	7487240	7857190	7155420	7420970	7176980	6635250	8059160	7562020	7966470	6518280	7303950	7481930	7472160	6402380	7230510	9083590	7276900	7414950	8040570	8031780	8674830	8283020	7492890	7900860	6661930	7668000	7287130	7903460	7113430
Copb2	6273780	6205720	6954040	6753360	6889230	5744590	7434870	6846030	8161740	6606940	6519590	7443110	7884090	5919920	7347390	7361890	6036080	7827880	6816930	6573510	7247960	6734970	6735380	7605220	5981170	7720960	6575660	7803550	6209880
Cope	1040740	728003	1280570	826142	870719	707536	1277160	742530	995921	673619	738705	1092410	992598	1138510	993753	476433	945033	349967	682939	780712	670698	651143	413219	897667	375601	874931	971345	973410	684678
Copg1	2170620	2281080	2481170	2558490	2328550	2756940	2333380	2579970	3122860	2018880	2055330	2324500	2585860	2705150	2926670	2625180	2178120	2462250	1897160	2334110	2118440	2599340	2529260	2640460	2232880	2650790	2393960	2690570	2199240
Copg2	1807950	1782940	1920770	1640130	1949390	2347170	2219380	1557460	2023510	1566660	1581500	2056910	2097480	1962970	1905530	1413380	1398080	1749680	1734880	1803930	1536300	2019270	1516350	1947060	1846960	1489310	1587050	2475190	1742050
Cops2	12813800	14005900	12669100	16476300	15328900	16664500	13789500	18942900	18071100	13656900	14070400	13519500	15724100	15277900	15771100	16752300	12491300	15865500	12435700	12369400	15487400	16448500	14339400	11877200	13012800	16264200	12966300	13443300	12483700
Cops3	10382600	10153100	10124900	9907320	9678990	8978470	9966930	9857670	11136200	11204800	10550100	11090500	10392100	8862980	9560250	9920660	7967640	9070380	11010200	9099580	12154100	10514100	9839650	11835000	11610400	11210300	12713200	9308110	10778000
Cops4	9937380	9474230	10102100	10262200	11109600	11400500	11501500	11338100	10582900	9470280	9335040	8662790	10020000	10656100	9677440	10461300	8725970	9349880	9156980	8704940	8515490	9713910	8376190	7952250	8423550	9241470	8729470	7747340	8688220
Cops5	7138630	6843930	7968310	8890470	9165070	4215930	9962950	10112100	9285040	6309310	6437490	6764280	7511830	8609990	9681910	9050490	5167640	9686990	7236790	7209850	8425620	11124700	8834300	6909460	7244280	9208640	7631210	8562890	8268620
Cops6	6544720	6610860	8054380	7347600	7703670	6170560	8067550	8878940	9077270	6139990	6022530	5526360	7713820	6894640	7876840	7405920	5087230	8105830	6458690	5377150	8593300	9680940	7966360	7262380	6969500	9183560	4917410	5805840	5862850
Cops7a	5897270	4522890	5886030	3294350	4053720	4013750	4829790	5882790	5068320	4931460	5114340	5055860	4501200	7207090	3284760	3707730	5552140	4562920	4988990	5113790	5112780	4560410	4242600	5325730	5802900	3136510	5582120	3206010	5050230
Copz1	6866770	6186840	7095460	4395750	5751930	4413430	6392070	5485130	6251440	6342960	6285530	5954270	5397650	5993580	5441640	5529250	6553100	5865680	7070330	7673740	6814820	4141810	5708740	8064210	7156760	5699950	7194420	5009570	6250720
Coq10a	1510890	1296540	1698970	2219160	2041050	1447550	1695290	1145090	1776560	1651030	1672500	1672190	1565550	1994250	1870120	1338280	1084400	1715520	710672	1424040	1819240	1612580	1637880	1452700	804842	901678	1069980	1524300	752430
Coq3	667144	652894	619894	673472	662371	912658	559816	882265	755725	720084	832179	728652	800261	699245	677353	815030	298134	839158	763992	482386	759680	694795	288752	362651	509403	711037	394627	722620	696929
Coq6	1163740	1430200	1181100	2198560	1213900	1709440	2065150	1397640	1371120	1169320	1129500	1008530	1292410	1474870	1391670	2168560	1240230	2031490	2143810	1624280	2070610	2575330	1174920	1030410	851176	2532450	1326520	1697470	2849130
Coq8a	701561	679136	908274	639899	1025500	685052	904225	739052	962269	875643	701204	864763	488111	1234830	489732	800681	644327	1290070	290513	1171520	536985	821388	524553	521783	721063	1168160	489360	899000	889321
Coq9	5743460	5756900	5546350	6553730	5849970	3460640	6890820	6915140	5294600	3561850	4964800	4351830	6413670	7077470	5313990	6463500	5681920	6827530	4916020	5537900	6045520	5867550	5528210	6112210	5669720	6920360	5240120	5584670	5719330
Coro1a	30235700	34832000	27941300	28035400	33385200	19611400	18921900	22643300	24239600	25157500	16386500	19033700	26391000	22767100	30789500	31008000	29094100	24729200	23854500	17669600	19602700	22863900	32951200	22834400	26817900	28989900	17355100	29361600	21163500
Coro1b	3162580	3776960	3917080	5497070	4261030	5171740	5057500	5394160	3638200	3459200	4030820	4003000	4444130	4655520	5204740	3346690	2855500	5579430	3186470	3915630	4741160	4898180	4193060	3459140	3009380	4659860	3154450	4474020	4302930
Coro1c	12060400	11545700	12812000	12536600	10610900	11940600	10018900	10285200	9834880	12414800	12449600	12464700	10354900	11064400	10549600	11590200	13326300	11986000	12621300	13964600	10193400	10736800	10638100	9789220	12117800	10987400	13775800	11211600	11985000
Coro2a	3878210	4065320	3505960	4058140	4694310	2497230	3333780	3582880	3463980	2886140	2685860	2924500	3743580	2853940	3804340	3833080	3259180	3782850	2816130	2230690	3271740	3831540	4833240	3014180	3102410	3328260	2879590	4569600	2852470
Coro2b	10860800	13176600	10160100	16906300	17349900	9975560	13298300	12013800	14293400	10755500	10580700	11386900	13279200	12297000	13915900	13455300	9365520	17407900	10454000	10860400	11841700	14933300	16342400	12124600	10888800	15289600	7967290	16752800	11548300
Coro6	645649	957516	597722	398072	295427	1206580	473755	466952	151636	714006	686428	506080	1036450	851985	381821	507975	438890	516265	634100	398902	722282	732790	594429	805565	491058	236038	483788	357764	651006
Coro7	3534800	3687820	3819600	4391880	5491920	4166560	5730190	4057190	5059390	3649270	3116870	3429750	3884090	3457500	4991960	3644270	3083360	3344320	2806030	2446810	3345470	4786330	4702890	3854180	3302650	4762240	2531850	4509320	3596720
Cotl1	25076300	24733100	32000500	22248600	21515800	18305600	26977000	25535900	25127000	22041400	25487100	20473200	17665700	19380600	18893200	34506700	28626300	31411900	35955100	34890300	29046000	28044100	23583100	27953000	28192200	32491100	31492500	26043800	31535900
Cox15	992314	767322	941693	818566	854578	969277	879897	729741	944642	976617	918410	1323600	827774	1138690	710895	982527	1063040	1218420	570589	1161720	400369	959094	861701	1360520	778099	750043	987667	1102550	965496
Cox20	2487670	2740300	2751650	2004650	2140510	2788010	2483800	2858660	2097560	1146320	910122	290838	316327	578262	1778370	2057910	2474590	2399900	3089690	2836280	2761260	2647690	1936250	2708560	1538940	2176380	2160900	2077420	2751670
Cox4i1	94899700	94462200	114176000	122529000	114071000	97620100	133051000	144956000	131554000	99144800	123761000	102894000	157767000	167777000	139542000	138025000	109088000	176535000	129372000	114988000	180598000	161432000	162693000	124423000	115335000	133760000	91987200	132654000	133170000
Cox5a	11743700	10559400	12676500	15269600	15470400	22072500	18515200	24833300	16475700	15445300	18762100	17252500	23813900	22220800	18533400	13486500	14572400	22850800	16354300	15810700	21228500	19061500	16923100	12902800	12707800	16103600	12782800	19386400	16953800
Cox5b	106886000	128566000	120102000	101028000	82409800	48018500	99171100	83193500	60626200	65679100	105294000	98934500	76231800	76084700	73664400	87638500	96342500	108179000	128092000	115184000	123245000	122730000	103503000	97351600	103849000	93620000	112020000	127135000	140916000
Cox6b1	25555100	26254500	22901500	27572900	30280000	30995500	35065400	46817500	32895900	36521300	34082100	33347700	39581200	56850100	31263100	27232800	35293500	33661900	30488900	36740200	40593500	34495000	32479300	38635900	34134000	28088500	32315500	31223200	34919000
Cox7a1	720476	1207070	1470100	1734390	661201	2664550	2255120	2066020	1465040	1201770	2413610	2413730	1509540	2092040	1431630	559698	1181800	2385730	1385570	2000680	1540600	1839350	604724	1228830	808393	751566	1602940	1505440	1422090
Cox7a2	26051600	27513500	28070000	33712600	32370600	45052000	37330300	49766100	35822100	30103600	31226100	30295900	38464300	44834800	34567100	29849200	33827800	37164100	27970600	27783800	39267800	41193000	32382900	34590300	28159100	31924800	26056400	31819000	32223600
Cox7a2l	520296	795156	768472	748992	600303	850341	722595	1118810	710960	771535	962657	909370	1006190	1151150	643783	679398	746092	956567	669597	836928	824442	731334	611770	457248	677593	655264	621568	497268	762605
Cp	8188360	6808210	8942660	14602700	7599340	10083000	9148360	9055450	9578950	5961170	10240300	8880100	8813740	12923600	10403700	8660150	6871150	5378040	5067080	7005290	8182900	6723020	6451650	7254060	5729730	7191840	7630010	6559010	10701000
Cpd	2241130	2248320	1884480	2348940	2691560	1625650	1911700	2047450	1996940	1494830	1528540	1102330	1881500	1661220	1833760	2787600	2267420	1966380	1578320	1379290	1969900	2089130	2549940	2127050	1747060	2572690	1650100	2156790	1687360
Cpe	6800180	4731640	7240300	7811010	9142960	5601140	7974210	9274780	10942800	7383630	5109600	4985310	8287060	7832850	9078880	14238500	6147540	9032730	8287300	7063830	9022640	12092500	8047140	8100550	9186920	15920900	8966410	8384840	7129690
Cpeb2	1153260	948216	1024120	831783	1489610	810415	1412670	1180170	1341420	1455090	989194	1027190	1158470	1372240	1469270	1248890	1051830	1100790	1465490	1175680	1200980	1437230	1738360	1667480	1222870	1178990	1272340	1363840	1518000
Cpeb3	1594660	1756860	1494010	3340260	2884800	1626320	1896810	2723640	2226440	1390470	1717970	1776610	2436490	2596950	2718440	2412080	1392230	2220900	1143760	1666190	2514110	3000710	2272220	1480370	1494400	1859480	1195050	3077100	2643010
Cplx1	79917800	95181100	82222500	98164300	100404000	53620700	114959000	105183000	92346900	67580200	74810800	73462900	125715000	95472600	101102000	88616700	84235400	110756000	79036200	92527800	113261000	105878000	103028000	84027500	86169700	109924000	66545000	106360000	111210000
Cplx2	29549300	37939600	38211500	26054400	33524300	27694500	16903200	21416400	9818590	37252100	32480700	34596200	22579300	23382400	31103000	20584200	19359400	28316700	23956000	35011400	19827200	29949000	34386300	11051800	32013800	33699500	30253900	41127600	38349600
Cplx3	1509510	1244030	825084	788561	1287240	504664	293100	1190730	1216970	2028180	1099840	1022320	2253820	1088030	1822930	1011270	1698510	766757	1387330	530333	781076	691628	2178020	2126180	1792910	1142520	384247	2184310	1177640
Cpne1	3596340	3532430	3756430	2579850	3102690	4904840	3257690	3164730	3694790	4059900	3332340	3299130	3186670	4175370	2800640	3154430	3484090	3489410	4144800	3518580	3270020	3451220	3250910	3319710	3630570	3721130	4284760	3034690	3803390
Cpne3	3293130	2916980	3197250	3026600	2656330	2129390	3904130	4087750	2513310	2790690	2958890	2675730	1877880	1856000	1611910	1889760	1883990	2395050	2721030	2656360	3149040	2505360	2197890	2051470	1796860	2627710	2100350	1861580	1197190
Cpne4	4155620	3660710	4780010	3093470	3687540	4164550	1824310	3317250	3242270	4130350	1576240	2335900	2404430	3399100	3563390	3569250	4413180	2297390	2869270	2779700	1233040	2955130	2859320	2810220	3873640	6437000	1897460	3045480	2561840
Cpne6	20573500	19628900	18546700	19661000	17922000	20327400	12101500	12865300	20396900	18553600	9969070	11582000	10902100	17727100	17217900	27712700	19101200	16679300	17247400	15075200	17033000	26460500	15838200	13577700	25235000	46452500	15514100	12595900	16876500
Cpne8	4213930	4495580	4388750	5749800	12567000	2538540	7369640	6574630	8470760	4849740	2256330	4006850	4953570	4346200	7666210	6239450	4820400	4620480	3550610	4364220	3179100	2015540	7392760	3524040	4759980	3362750	1702150	5764070	3714070
Cpne9	4653170	5072090	9886270	6557600	7144240	5919980	12486900	5849370	3155270	5557790	5792510	8448060	6771070	6017900	6584610	3554130	7695860	5382750	5316450	10549000	3606960	4641600	6160410	10245900	3429380	1864910	3967040	13468300	5345350
Cpox	2914810	3834390	3394410	2165150	2289170	3566310	1888390	3125890	1884500	2973360	2674180	2875870	3240500	2054430	2649900	1941630	2500920	1467210	2154530	2311550	2677400	2263030	2705450	5165520	1669020	2930270	1188580	3434260	2721600
Cpped1	1676870	1030940	1156110	1237790	1613880	2852820	1698130	1545300	1329890	2440170	2263740	2387670	1249660	1148880	1207990	1819280	1747920	1727610	997643	1525890	1295060	1471790	1914630	2321680	2259770	1359660	1016760	2407000	2315210
Cpq	1318790	1095440	2199080	2733820	1761100	1360150	3111010	2785000	2344560	1012320	1063200	2045840	2008670	1695260	2209380	1676740	993108	1742320	876338	1245930	1155320	2578710	1525880	1187970	1090710	1831620	915299	1757750	690927
Cpsf1	944052	1055110	845379	1373570	1152800	1166750	1467010	1150830	1544530	1018620	1360670	1845460	973487	1573880	1270180	1123150	991891	1300450	509394	1166270	649969	1168550	705200	622703	649087	850310	978248	2027020	981127
Cpsf6	1533250	1540130	1448940	2118450	1599170	1207840	2128610	1511240	2171480	1160450	1275600	1600340	1508810	2146510	1923170	2690000	1746160	2685810	1193810	2182770	2180550	1624720	1637040	1488020	855475	2015630	1349110	2178960	1608070
Cpsf7	2393970	3419690	2231890	3258660	3246100	3291650	3322680	3421850	3219750	2559590	3297130	4085120	3130070	4584680	4084900	2949870	3552400	3555860	2733070	4247890	2618030	2401430	3098210	2962200	2646780	3545460	3057810	4388760	2930710
Cpt1a	1709650	1625490	2257120	2256280	1942790	1729800	2653540	2217950	2069080	1634880	1813880	2001950	2264260	1897340	2157420	2089720	1832520	2414630	2065960	1659180	1931520	2549360	1796810	2753910	1485110	1737810	1242890	2119650	1608210
Cpt1c	5305360	5177410	6075360	4648000	5581440	3963020	4506910	4242180	4476430	4562890	3413260	3346100	3691990	3254530	4401350	4833850	5109010	3820870	4980900	4796610	4257050	5416870	5212190	4533640	5218240	4655130	3754720	3741380	4285660
Cpt2	1042730	1167150	2657660	2105630	1486530	1312190	3196270	2566330	1286710	1201570	1768850	2098070	1715800	1857260	1485670	2857400	2090460	2973090	2210600	1424960	3240260	3378300	1807840	2447770	1540650	2170310	2278820	2182640	1846950
Cptp	1178700	1426680	1371470	915039	712901	1434500	215223	1124000	1267510	1553990	1776570	1010960	1021510	1510960	247013	659834	795380	484198	1612310	1927570	1868750	1519190	1182130	1954280	977510	926488	2660240	383445	1692910
Cr1l	1074750	1145930	839887	739899	759833	1077140	610158	668923	1225560	753893	595982	559179	513086	990246	491418	402578	914040	510152	982735	552949	263338	290093	374101	551364	446904	272243	509427	418214	870523
Cracd	1520440	1184570	1130810	1102170	895165	759346	811628	772262	1123370	709827	1192860	690609	670753	955770	649550	1328680	395283	616121	1332520	1513120	1785480	1078220	906342	1153050	718319	883056	2388360	670587	1081160
Crat	3766830	3636090	4031360	3400450	3329780	4637470	3842980	2912060	3121800	3284560	3220550	3527070	3161660	2722360	3140230	3594300	3461720	3272150	3574730	3451280	3413390	3632930	3309070	3450270	3340080	3231480	2883250	3216180	3190210
Crip2	2293050	2086740	3092170	2545450	3884300	2131690	3153170	3327120	2448560	1635590	1521420	2558850	3305720	2481370	3119920	2450340	3632520	2369600	1535460	1779230	1587860	2090980	2869130	2155050	1870100	2229240	1189570	3608110	2087980
Crk	2325680	3129080	3450360	3175900	3032690	2037460	2713850	3061100	3321270	3433620	2554380	2596630	2417150	3865290	3084350	2374550	2239510	2545920	2146010	2497500	2077170	2911840	2579940	2618710	2804070	2652080	2193440	3040330	2507580
Crkl	6705600	6287830	8207530	8592340	8104710	7627170	9755060	7776940	8117350	6832110	8849480	8025260	7430580	13067500	7307270	6945820	6468630	7670020	7531360	6426620	7467220	7972170	5657440	6654080	6656150	6281150	8321700	6838640	8106650
Crlf3	369757	520604	203726	547604	244055	536076	397691	403232	127815	494182	705297	793984	369040	334254	496868	573579	415029	695525	480208	606679	494375	527328	625611	506108	556952	614322	502862	698440	616507
Crmp1	72765400	65653100	87821600	103979000	110465000	60448200	111473000	111852000	108137000	73807400	69442100	73728800	111397000	90814800	113655000	123204000	67154900	102285000	72044900	74953900	106641000	122303000	123379000	99104300	85809500	151592000	71963500	138768000	85455200
Crocc	1881710	1339250	2810380	1147080	1885770	1771490	1050100	1171270	2318850	2125520	1531420	2836070	1061320	1733610	1839330	1683490	1992890	1316820	1904860	1954490	1466510	1444830	1697790	1507540	1978790	1640130	2586820	1407730	1603040
Crot	2648910	2777060	2334530	1963440	1877430	3231810	2447910	1311580	2065620	2947820	2342730	2855010	2991830	1335440	1699390	1394520	2615060	2080040	2812070	1908890	1953760	1819030	2148360	2299260	2349380	1377390	2261140	1778590	1787510
Crtac1	2165540	1814660	2155590	2224470	2050320	1905070	1870300	1670240	2241470	1415340	946035	1103150	1652280	1347760	3151530	3248340	2011360	1543540	2079460	1644090	2047950	2251390	2248290	1672750	2247930	4057570	1576120	1737630	1761150
Crtc2	391617	438740	513114	76142.3	144669	416182	294884	242949	490950	444411	384921	483678	477829	381238	269934	229430	684466	372036	597311	480254	432172	258146	525489	466343	640883	330907	740387	294311	521557
Cryl1	5070160	5430800	4761340	5781560	6200710	5206890	3810770	4725350	4662560	4663340	2922220	3959480	4566770	4985700	5945110	5234870	4576200	4667130	3654870	4335290	4461770	5337330	5650290	4658470	4848430	6789150	4097380	5486230	4032380
Crym	27478700	17297500	36809700	17272800	23505500	16178600	20764700	19623600	18381900	27907800	8726520	22192800	15499000	14607300	23354100	43970200	25328300	23053600	22478500	26096200	22231000	28909800	18141400	23474000	37785600	49442000	14737000	19731400	16261300
Cryz	2907680	2779270	3407760	3198490	3009060	3429870	3877370	3560370	3694810	3381790	3260120	3608750	2816930	4631840	3102330	3646510	3175000	3800920	3563200	4317220	3775260	2970670	2816140	3625790	3213340	3128830	3502040	2728070	3454490
Cryzl1	917095	871248	932571	1910080	1388530	1232560	1446130	1206520	1018610	598514	422538	583848	861643	852072	1260670	1201920	577635	1119690	162857	665265	445775	1192890	817174	752028	518998	1161030	580623	1103730	642162
Cryzl2	546102	891596	1742370	4517990	1266370	2100210	2118360	1438950	1410870	793099	1354180	1396010	2689190	1911460	2390660	1486360	1295150	1461990	1350430	987856	1369540	1255860	476451	1422630	329640	1243040	811552	1749890	946204
Cs	127034000	154252000	134863000	153110000	143241000	110256000	161536000	185532000	136166000	129132000	154232000	160270000	164371000	186284000	150567000	145643000	131285000	170576000	147730000	143052000	180095000	176702000	161824000	139893000	128515000	153704000	141106000	150873000	182908000
Csde1	7359780	7095970	7364920	6489570	7514810	5562730	7173830	6855210	6532410	7274410	6358190	6365570	7631220	6748600	7031130	6431440	6999450	6294990	6250080	7157580	6318510	6894480	7046970	7851900	7375470	7100430	7274000	7458130	7363520
Cse1l	15615500	17664400	15658500	21172900	16384900	16851600	17295300	15741900	19364000	14969400	17519900	19219700	19144000	18131800	19015600	19361000	12989700	21620600	16636800	16905400	21959900	17088700	17566500	16014600	14607800	18891800	17345300	18433500	18244000
Csk	1262160	1371320	1573920	1376080	1511120	1626480	1742240	2432780	2195900	1941490	2280230	1810520	1735730	1559740	1928960	2296770	1613410	1825450	1370240	1975310	2255750	1970530	1507390	2444810	1705190	1752780	2221940	1489870	1447410
Csnk1a1	3340820	3396890	3131180	4698790	4554930	1957470	4313080	3877030	3258190	3133570	3593960	3298010	3707310	2609230	4693510	3725100	3204470	3668550	2261290	2871590	4399200	4034490	3507960	3121110	3106100	4652790	3349620	3992410	2208310
Csnk1d	4666050	4937200	3628850	2296300	4168670	4867330	4635100	3946870	1960530	4066810	4420730	4755160	2574340	1991770	2719370	3961560	4471870	3607710	7311270	5331320	4207310	6693720	6195330	7330260	7156460	4314920	5925700	4018670	5631620
Csnk1e	2859000	2673560	3121310	2327290	3169530	2406310	2796270	1905020	2734470	2640670	2189760	2122460	3670800	2375590	2932910	2806960	2787830	2520910	2283740	2600620	2268060	2754950	2783140	3366300	2595060	2831190	2205080	3202590	2271910
Csnk1g1	711275	1112740	912234	1140880	1615920	641557	763169	681184	1188600	528437	745987	533718	954099	699620	1196550	560390	532116	1170630	269623	793773	694913	898404	371210	913317	940892	850981	398177	890803	441373
Csnk1g2	451976	256555	254947	1300750	1029810	341489	704919	794430	729328	139076	280159	369573	614425	468154	886626	710044	112798	1169940	342214	153369	444640	1017510	945344	394595	192310	854045	85214	1002080	309100
Csnk1g3	1655020	1561750	1596950	2919140	2983320	1980470	2641310	3109910	2614720	1612110	1826440	1696500	2827800	2364920	2537280	2945680	1282960	2844130	734653	1101510	2192730	2485520	2230440	1611700	1113100	2703490	1098520	2968760	1411060
Csnk2a1	12841700	13989600	12400900	15637500	16969300	15366300	14263900	16025300	16077100	13738300	12990600	13321600	16532800	15650300	17739600	13695900	14915900	14711600	13216200	13823400	12926100	15156500	15898300	14285500	12462400	14946000	12393600	15953000	13795200
Csnk2a2	5974250	6384160	5318870	4381350	6747120	4991910	4512570	6459370	6628570	6611830	5274640	6061780	6592590	5011040	7075560	6046440	5664960	5568160	6013820	5086610	4791890	6278220	5310320	6871280	6700910	5446210	5511010	7220910	4212270
Csnk2b	42568700	45246000	42320900	58646700	58289600	30215000	50977600	56397500	60517700	40944400	37293000	38217400	58778700	53710800	63034900	69199100	46143200	66166600	43915800	45080100	66465900	57144400	64709500	51859100	43445100	56731300	34994500	58801900	44501200
Cspg4	1789490	1623210	2136990	1688980	2033750	2361320	1798740	2081940	2166090	1691010	1663850	1709240	2296970	2061340	2072120	2318090	1537970	1549150	1352930	1671100	2051900	2193810	2280240	1814200	1974520	2154340	1838440	2026170	1712820
Cspg5	23623800	23370400	17236200	19798600	24746000	17708100	7532950	17889900	22798600	23330200	15434300	15393700	18900900	9627690	22423800	23427900	21917300	14357800	19151500	12596100	20073200	15669800	22401800	16376000	16264200	13871100	12506000	19026800	15271500
Cst3	33457300	32734500	30812700	17172800	30109500	25119400	28758900	30945900	32157200	31052100	29065000	27759800	37826000	23915800	33768200	27388900	29964200	28691700	37016700	28975900	29720800	30969700	36968800	41356300	35054700	31351100	28183500	29000300	32111400
Cstb	2139910	2698200	3989170	6097220	4430820	3887720	5736640	6626460	4685650	5113830	4733920	4673860	5265820	4508360	6002780	5522170	3328600	6624390	3191590	3038770	7648760	4891540	4479280	3385740	2380570	5011440	4668330	4985360	5299140
Cstf3	795637	759758	606016	763815	1196230	767696	1043580	682619	666480	1077900	1222990	964971	868354	1111770	1309450	913353	1099510	1235050	832027	1216630	801690	692481	836343	960558	807771	823862	916399	1254210	950029
Ctbp1	11025765	12688800	11602465	13861655	13983915	16261300	12794065	11572975	10201915	12813230	9370600	11064120	13212860	9058220	14674800	13564515	13011015	16650550	12061865	14493230	11235910	13646000	11704715	10690845	12196790	15081850	12798740	14905320	14374220
Ctdp1	346916	611306	182460	901337	727242	647732	739740	307126	685803	171075	170764	359046	414458	452061	315521	253179	369928	646721	254650	462001	665811	241069	313458	333037	398847	451258	279944	734870	455103
Cth	1446180	1259730	656896	1302330	2332840	914618	1725310	831936	1648590	1111000	879554	911172	1717830	2617810	2205170	1190660	1836460	1903500	1507910	1287280	1684730	2384090	1992380	2438050	1878250	1959300	1765410	2481180	1522190
Ctnna1	3488180	3931450	5222630	3425210	3126820	3658100	4880590	3810210	4073960	3814720	4424330	4529650	3422500	4229630	3565100	3795900	3658300	4067510	4449600	4261020	4619940	4287390	2739520	5095820	3698410	3201890	4362500	3245790	3856380
Ctnna2	16066900	17864400	16571200	12866700	15151900	11036400	13036600	14344200	15527400	15626200	13196100	13391400	16859000	13705600	15759600	15551100	17430200	12819600	15757500	14073800	14240900	15568200	16446300	18359200	17392800	14512400	14262200	15053600	13318500
Ctnnb1	17657200	18089700	20520500	17305900	20062200	12722900	18216500	16477500	17862400	12817900	14063500	14815700	17888900	14659900	17656400	18985800	19005200	16987800	17549400	15889700	15079400	19078500	20932400	18287700	16161800	19054600	14284300	19788600	16738500
Ctnnbl1	1730360	1453530	1141350	1981430	1983460	2984550	2414560	1210900	2171860	1128120	1607610	2165970	1612740	2687500	1900180	1601880	895375	1903410	943439	1743820	1414960	1621060	1331720	1467450	440462	1706160	1282460	1924020	1066980
Ctnnd2	25629500	29314900	26170400	28466500	28308400	23451900	25555700	27340400	26838900	24842000	25525900	25473900	29551300	23546300	32847200	28927700	25181400	27445800	24386400	23567500	28027900	28082500	31002700	27262900	22777500	29929200	20859100	32054200	24559000
Ctps1	1424670	1348320	1678880	1877540	2120060	1688150	2360960	2137520	1970540	1712480	1931950	1749760	2083350	2280190	1909450	1822730	1528380	2257410	1861630	1516220	1942450	2615610	2161340	1838710	1596950	2669650	1930200	2000270	1686090
Ctps2	1336950	1629020	2030120	2452720	1563820	1782000	1979610	1435560	2613590	2037370	1759450	2148210	1746220	2545880	1183130	2018520	1327370	1475930	1827190	2424390	2264280	2120990	1013520	1811180	1464840	1492450	2634970	2377560	1599580
Ctsa	790554	609249	786973	1484750	1615030	896706	942454	1452470	1340850	451147	383863	389211	1032430	921219	1418560	1923980	898527	1841970	590975	689724	1003530	999867	1032110	614558	637143	1637040	425848	551376	678479
Ctsb	3809660	4174960	3926970	3857370	4772610	1322060	5324960	7166770	4975740	4236030	4813460	5039410	4457610	6170180	4257620	4256890	5747870	5147560	6846200	4219000	4766540	4987580	5525770	4258310	4478050	5401820	4238020	5188160	5754970
Ctsd	20256800	17595500	24297800	36946400	29406400	31146300	28435000	38655000	35597800	19087200	18934100	22597600	32445900	33023600	31138300	27883300	19849000	33619700	17105100	16867700	27084800	31233200	29423900	22152500	16261200	27927700	14601600	30143000	18734000
Ctsl	610145	651307	544460	547733	495492	299577	777304	519861	483051	645804	255533	433127	783031	741316	490472	409306	1060150	535846	703383	637968	800217	289710	801149	1162860	547487	376973	412931	450347	644418
Ctsz	2156920	2390130	3039490	3367850	2206980	3017440	2996550	4447050	2900780	2110760	2130970	2617470	3013530	2641510	3260730	1852600	2076620	2376150	2652490	1893290	1600030	1800120	2227490	2111100	815036	1544050	972399	2175010	2328420
Cttn	30779600	31594400	31317600	26181000	34377700	19899900	30309200	31625800	25656600	33733700	29727100	29849500	29547600	30053100	32777100	32359200	32656100	30739400	30555000	31469800	27982400	31843200	35970800	33078100	36566800	39277100	31210100	33460100	32880300
Cttnbp2	11553500	11857300	9648820	7988090	11263900	5999480	8308440	8370680	7528850	8984770	7640980	7370120	7925530	7611760	9666140	9368550	10547200	7388610	8153540	9474650	7132280	7629680	10348900	9154200	11212900	9500120	6440500	10469700	9009950
Cuedc2	1524370	1720310	1655130	1576820	1845350	806306	2038850	1551670	1874000	1720150	1547520	1356470	1870190	2240750	2082880	1294150	1823000	2504210	1005510	1782910	1313450	1737920	1532410	1638010	1542280	1618880	1347430	2105230	1883060
Cul1	3820140	3687740	3390160	4651600	4037700	3452670	3888420	5344440	5329510	4055360	4855960	4184540	5087220	3899050	5340500	5746410	3299430	5121920	4401040	2949950	4978470	5273490	4492050	3594120	3596330	3629470	2835860	5035150	3053190
Cul2	5723590	5608050	5948710	5265930	6757580	2526340	5494670	5122250	5753740	3430360	4101400	3768130	5002170	3422430	4467610	4842600	4353540	4050160	6223410	4523390	4735050	5252440	5370540	4615860	4684910	5523220	3874170	4432420	3437210
Cul3	6113210	6438970	5626750	6786620	6825190	5844110	6469300	6750450	6026960	5445520	5762970	5509660	6208180	5437310	6646990	6998320	6154130	6922660	6029450	5119630	6505320	6670160	6419470	6064230	5855950	6750600	5265360	6299820	5361650
Cul4a	2216800	2575560	2223140	3305820	3067890	1284180	2627180	2649930	3015020	2024150	1894580	1828200	2302010	1667890	2923960	2818960	1877520	3079560	2216920	1529860	2435860	2754620	2286970	2107150	1815950	2744510	1338120	2108500	1836650
Cul4b	10061800	10109400	10774300	9405650	10864800	4159190	11464300	10003900	10339000	9888610	12162300	10776500	8937020	10960800	10042700	9908580	11296900	11872900	9159040	11516500	12384600	10266800	9882590	9909870	10849500	11338300	10382200	10860600	10550500
Cul5	6919790	6999240	6427850	6151010	6355190	6871140	5663100	6061900	6056680	6513580	6081450	6760010	6201440	5631200	6030350	5810590	6407600	5265660	6535240	6420470	5479340	4998900	5875070	5727450	6591020	6046250	6092310	5332970	6471510
Cwf19l1	299783	502144	393574	564321	431270	282764	325309	161974	506430	309150	340333	332425	421687	554062	629465	828402	355638	321520	276854	554124	770696	284224	414343	391368	638820	628669	596346	402451	527636
Cx3cl1	2178170	1767970	1369750	1224550	1942410	1933710	674281	1881660	1591580	2182390	1397640	2043870	2201080	751623	2333610	1926250	2122540	1184050	1174900	1108530	860037	974973	1950790	1266960	1674580	2174440	566050	2663970	1970080
Cxadr	5431940	3698480	5310210	4953010	8040150	3953520	5840500	5454850	4827520	5119230	3821540	5475360	4374700	2735250	7357680	9787990	7834640	2753560	3812590	4306450	3814460	6043810	5843870	8844290	4758800	6689270	4863710	7757480	4037300
Cyb5a	7450870	7081840	7999150	5191320	7680900	4987730	8005460	6980720	6819990	5982140	5201150	6301750	7279220	5162630	6445250	8226110	6365730	6700260	6875790	6395120	7776920	6143960	7882490	7981150	6492910	5703590	4286250	6394210	5787700
Cyb5b	17765500	17626800	20351300	16455800	19367000	6431980	19844800	13253500	24712100	16057700	13171100	12937200	16480500	21072600	16403000	24060800	10508600	24614400	17029000	14401700	32451700	21238300	20791800	21750200	17146200	20378000	17994300	17516500	16511300
Cyb5r1	1485920	1846190	1690580	3586260	2204890	2960540	3213510	3722980	3501370	1392260	2044950	2070180	2261060	2562390	2988270	3061330	1558180	5426190	1292230	1617680	4570360	3965780	2975880	2145790	2350220	5188170	1829110	2825790	1920510
Cyb5r3	10247200	10391900	10699100	12620800	11770600	12180100	14209300	11157500	11886000	9234530	9500400	10847900	10385200	11399500	11550500	16380300	10711400	12687000	10942200	10852400	12300800	11268600	9865390	11512900	9541920	13069500	10711600	10829900	10587500
Cyb5r4	359900	488356	513126	871452	668231	472391	549220	1046150	811478	366619	347677	605537	929563	935728	1300070	552399	262092	1006490	408040	338459	512580	706006	517599	347147	477945	716304	170666	1018800	580823
Cybc1	429467	367095	461307	974049	671963	508018	1023500	842155	876457	475369	609618	549869	703530	570826	722278	893955	269261	1151690	328572	452360	1438510	1035210	543688	613934	225777	910696	249053	679015	537110
Cyc1	60114700	79176800	61858300	88192500	73880900	84381500	90628500	110685000	85330000	78731300	88512800	84813700	87705700	101112000	87007500	99525400	80211700	117996000	74509500	80710300	127707000	112986000	89985400	94039300	75109300	98180700	57615500	96012200	88603000
Cycs	39479900	38228200	41295100	45988000	41405200	20959600	46163500	61828100	52709400	34718600	44255900	40962100	59393100	84650700	53963200	43203300	35467200	55556800	33312700	47522900	85168600	55709100	47850000	41651600	25630000	44976100	28182800	51791000	56781700
Cyfip1	6027620	5943990	6412240	5547215	5441305	3908935	5411140	4586275	5682300	4476490	4570955	4780540	5321650	5070110	5250735	5065330	4922820	4588755	5785500	5061490	4612100	4833305	5337780	5155335	5207650	6538815	5281825	4889910	5763450
Cyfip2	31790700	33974900	27126000	28813600	32714200	22491700	24254700	24291400	26943200	28461800	22559300	24453800	29546100	18152300	33755800	30973700	28209300	23986200	27084700	22255100	21634700	26457100	32049500	28851200	29176100	32597500	18756000	28678400	24375000
Cyld	2782630	3068250	3506130	1916250	4055880	1720030	3039860	2327790	2941720	3838760	2230390	3226280	2600710	1684080	2942140	2291910	3292990	2082190	2805550	3034220	1858490	1929870	3612070	3750130	3658610	2107470	2100950	2737740	2491710
Cyp20a1	472752	518393	745420	1382350	934895	881371	1146600	1194350	1200860	624159	755525	809081	974558	1073320	1006710	1091610	511514	707998	459275	625706	932053	1033560	698836	837904	878426	908509	542840	1069290	719832
Cyp2d22	1211670	1610520	1296300	1781080	1228740	2187250	1807950	1479730	1984830	948975	1830050	1852310	1302860	2277260	1607550	1742160	778926	2028860	1221810	1600800	1737170	1788200	697629	1138270	577821	1124590	1657780	1288760	1107460
Cyp2j9	484385	433180	496656	1036980	624360	1011150	1007850	661833	706426	359129	727659	668694	899167	751880	778938	863982	458683	1177380	1017060	1027100	1003090	982974	372437	736539	374179	646400	522754	768349	1022080
Cyp46a1	4641210	4738370	5109620	3675800	5640110	3516590	4253990	3987320	4343840	4296040	2831280	3329570	4919440	2371860	5388180	4372740	4148820	2566580	3272350	2714460	2835300	3521050	5631760	5568010	3923360	3060270	2528560	4288490	3417450
Cyria	4186960	4148270	2836910	5816070	7005850	3334010	3703130	6399400	6836770	4329550	3075400	4602250	5102010	4623370	6028250	5526460	3434880	5186780	2571610	3886600	4309540	3784600	5292750	2884300	2885410	5034800	2415270	3583370	2734460
Cyrib	10988185	10615905	12332235	9350315	12386350	7648700	11090525	10846815	11081560	11259060	10543215	10862245	13129710	9060585	11959645	10844495	11482770	10197255	11722425	10063435	9743955	10007545	12696085	11730205	11350045	9.70956e+06	10536025	10218305	10494520
Cyth1	23151200	21148200	23493700	32465600	34750400	27947300	34408900	23416200	19404800	33256500	17117200	22390700	25083600	15490300	30110600	34630600	22307400	42243300	17220500	23450200	22563500	26705600	31423000	29629100	21811300	37826400	14179200	31062200	23330600
Czib	4113760	3547790	4080710	1803970	2575430	4084850	3397510	1168490	2626970	1592680	1350540	977795	1830090	1121420	847901	2323980	3334750	1180860	3504050	2258700	1379460	860894	2525180	3691310	2680460	2122310	2158470	897012	2565280
D430041D05Rik	4530140	5376430	2822860	5567590	7675800	2091160	2451180	5942870	2837350	3721310	2518880	2966510	4504690	3269200	7822830	5218900	4285200	5352630	2617620	2942860	4078600	3952180	6748420	2756870	3356680	4346710	1882350	7029750	3265480
D6Wsu163e	994488	846488	1170290	818660	1084450	626911	996665	941248	971855	1778470	1147180	1490810	1247420	1470520	1626820	827559	1579380	1095890	1528630	1125630	1473070	1143460	1099440	1578840	1199600	1051050	1227480	1444330	1042500
Daam1	2826790	3503050	3777700	2301720	2692940	2092870	3162850	2489450	2842470	2713080	3178630	2958920	3048940	2729190	2249420	2139920	2190510	2744920	2324410	2618960	2910650	3212910	2823100	2782660	3170180	3079440	3141290	2199200	2747250
Daam2	2106360	2327290	1966660	1952680	2248020	2682120	2619750	2347900	2794850	2295680	1854630	1799520	2477180	2207350	2171590	1311030	1585040	2322860	1243150	953146	2470060	2654090	1847840	1924870	1928620	1465010	983250	1840270	2138890
Dab2ip	2528830	2749430	2420050	2494720	3704240	1939550	3261860	3084580	2852940	2185130	1850930	2047690	2736980	1499330	2609100	1905790	2024950	2039890	1118190	2414330	1301160	1653610	2733810	2273030	2562040	1615160	1836940	3087670	2038110
Dad1	2094170	1167030	1896950	2243950	1606830	2270960	1672470	1509160	1933360	2275990	2392480	2497750	2331990	2028950	2177190	1980620	2510520	2059700	1654890	2663770	1902510	2384500	2088920	2925760	2566250	2018020	2281350	2075040	2434080
Dag1	1621710	1677430	1914660	1921950	1328500	2264100	1660810	1499570	1561560	1793990	800102	1846220	1649680	1145230	1021370	1291680	1074420	1907780	1886210	1539910	1568380	1280300	1435470	2095470	1376710	1666990	1189120	1636970	2015150
Dagla	3545160	4206630	3307910	4675750	4416690	4209780	5166100	3416340	3267870	3533910	5266800	4372410	3770650	3898540	4324440	2206750	4443640	5270170	2971440	5482870	3228450	3822370	4492470	3604040	3445740	4311570	3268080	4990380	4702960
Daglb	1026580	1068190	1177150	1623500	1215870	1183780	1044040	1060620	1043670	898017	962207	980582	1320660	685230	1400880	1128670	610655	1250470	497658	793208	918696	1534990	793472	1027210	612707	475255	627857	1052900	419422
Dap3	1652710	2083700	1349800	1359490	1740410	1430290	1646490	1226330	2369220	2322550	1444520	2302730	1313310	2049560	2316900	1296830	2292010	1884400	1742650	2202680	2765200	1790170	2197300	4075120	2805400	3258190	2070100	882976	1975110
Dars1	20683000	19281500	24704100	20817300	20733300	26128600	26035000	18949800	21155600	20739000	22234000	23929500	21824400	18740500	20029800	21465200	22822000	22858100	24717100	25061600	21655000	23792600	21483600	22866100	20993200	23350600	24142600	24871400	22208000
Dars2	1405980	1097610	1073230	2588100	1431310	1803540	1571680	2822720	1493230	631475	631778	1632360	2950380	1483320	2733350	2714400	1404470	2840010	1222530	898148	1780850	2763440	2331080	602546	1495790	3041390	1398690	3234030	926407
Dbi	82064700	65249400	134993000	89089800	52434300	80697200	113845000	85761400	72949400	76382100	117166000	129884000	74606400	148761000	71285700	72229100	91782500	145281000	106277000	137145000	147243000	98056500	59770000	93419000	96265200	88870400	138859000	108091000	99177600
Dbn1	33180700	42104500	32963900	49599300	50313200	29367100	29186400	41508900	36891000	30136300	24317700	26356100	41000500	34550200	55647100	48084400	27279600	40708600	32199300	24151200	33143000	49185600	53073700	28248100	35307000	62742100	22210300	55792400	31498300
Dbnl	25226600	28827800	23858200	29216900	29976200	28463200	19909700	26770800	28193400	26282800	22578300	25501200	26890600	30110000	31113900	37524400	26240100	27886900	33838100	26904800	27294700	25036600	25550300	20268700	26164500	28453400	21887100	27400000	27435500
Dbt	7790500	7004380	8319340	6502300	6381430	4870490	7385720	7645670	6832220	6180810	7242320	7988830	7039620	7642110	6748090	7704800	7359800	7171030	7725450	7739670	7059430	6869780	7061720	9156830	7623160	7747140	7635290	6031990	6731470
Dcaf11	486608	486289	451980	611997	753351	488696	529681	398712	899577	579995	739047	825103	694788	693866	791473	570806	532197	595804	1138120	499202	277178	447562	477973	360229	467779	623382	531210	657142	421838
Dcaf5	2443300	2236730	1868370	1116500	1375980	1347560	1851670	986845	2454460	1167880	1914250	1988850	2291360	1378640	1842330	2346070	2693890	1731310	3120240	2410650	1651390	2149360	2405160	1859460	1829500	2075770	1920470	1688180	2304550
Dcaf7	1680160	1292680	1865260	1373670	2190120	730110	2099550	1720340	3350590	1979030	834651	1446410	1538580	2206610	1363470	2055250	1628730	1411980	3336010	1595170	1380380	1822800	1463130	2082780	1614400	1500360	3040650	1563190	1798960
Dcakd	2446820	2378940	4493310	6262070	3500870	4600170	5981940	5002730	5371460	2125410	3718640	3352820	4753250	4963400	5501360	4375210	1843610	7748360	3431830	3661870	6003210	6783320	4783620	4045730	2839050	7479810	2386100	6728930	4258100
Dclk2	3003200	3574030	3398800	3104940	3127850	3294200	3525810	3151680	3075770	3305650	2697920	3271530	3161650	2991680	3161610	3405780	2956420	3349630	3206620	3854000	3872990	3907270	3546070	3999170	2577360	4557610	2890590	3276630	2678460
Dcps	3040840	3141910	3053710	2453700	2174520	5234780	2763270	2920280	3003350	2602830	3855820	4669410	2336040	3634430	2997040	2610960	3160180	3904630	3298570	3929380	2717430	2622900	2392110	3143240	2871570	2775910	3589130	3251720	4076330
Dctn1	16577600	17661400	19856900	17027800	18300000	15252600	19151000	19115600	19520500	17890400	18972600	17643900	20042300	18095300	18342500	19728200	17023300	19774400	20608300	18435600	20614400	21433300	20266600	20855800	18291700	19778300	18498600	19681700	20463700
Dctn2	35209700	37288400	37549800	40354900	44640200	41052900	51152700	51456200	55753500	44172600	45493200	43743300	52347900	51958600	48115900	49623900	35581200	47158000	41065300	38896800	45705800	53750300	46737800	51422600	44933600	50115000	42793500	52345700	39755100
Dctn3	6459380	6807690	7298380	6542180	7178940	7459270	8192600	8688150	8013630	8021150	7328850	6850970	7796670	7439090	7431250	6317960	7185020	6492510	6554570	5967770	6947990	8233520	6695180	7608140	7539020	7467330	6452370	7168410	6377600
Dctn4	3983330	3411570	4280560	4895540	5602140	4644670	6128940	6618960	5997830	4673800	4175490	4388700	6560950	5714290	5993400	7758380	5086270	7934540	5006300	4315340	6592530	6797240	7210930	5136860	5416820	8166340	4451870	6246220	5050970
Ddah1	25211200	24796700	29494300	29270500	30621400	17503100	36736500	31648100	36176100	22608900	27222300	25477600	30082800	38019500	33638100	29366500	26634200	37377100	28454700	30930700	32379000	36424200	31124200	30881300	25452200	27079100	25618300	31184500	28334300
Ddb1	13762000	14690900	14518200	17217800	17717700	12939500	16190900	16613200	19321300	13235500	12780500	13269400	17806300	15092700	18285100	18107000	11645600	16772400	13034100	14472200	16976600	18467000	17659300	15522100	14772100	17348100	13170000	18285700	14893900
Ddc	3475810	2012940	5424850	2894920	9985680	5673070	8983530	9545740	11029700	8622350	5808120	6712140	6726420	4043220	3419720	5310190	2644810	4624330	8903420	5856850	9677300	3556600	5063170	4359440	5522350	3694190	8350100	2507360	4857790
Ddhd1	1602890	1260900	1780080	2490580	2359380	2312490	2825210	2840520	2907390	1569890	1405090	1631920	2934940	2076410	2717810	2698880	1282780	2458190	1543890	711520	2431020	2556080	2120410	1891330	929569	2443390	891264	2117800	1364910
Ddi2	420390	457061	277543	266205	366162	702297	399624	507525	440138	661225	587848	604517	665438	481709	432656	240479	467634	341906	97952.7	406103	206907	343981	456372	582651	627327	377246	602907	370349	473159
Ddost	4806940	5000340	7372320	8232480	7970170	5855740	9028420	7104060	7284020	4737310	4633830	5791930	7681650	4795670	7402580	7266700	5371150	6766060	5262960	5182570	7348770	7950200	6914950	6142490	5118600	9011050	4304600	8855900	5312120
Ddx1	12927400	11476800	11319600	12136600	11587200	12350800	12561600	12626900	12562800	13172100	13284700	15490700	13252300	13833300	13637500	11862300	11928800	14346500	14333100	14299800	12831400	12583400	12690500	12767000	11875300	13917300	13666100	13091200	13278600
Ddx17	5580120	5415215	5070995	4928160	4538170	6022370	6014740	4646020	5566835	5378115	6380665	6927625	5103815	7542135	5706585	4625530	6454630	5784685	6318710	7366795	5450335	4812130	4673265	6255920	5564130	5339490	7997700	6584150	6235695
Ddx19a	4012850	4057780	4679710	3527230	3939800	3130610	5000140	3696110	4875520	4737070	5595760	5131870	3516680	4910020	4273550	3937910	4217890	4005400	4116800	5365360	4308300	3903080	4424510	5013880	4359650	4157130	4990950	4971790	4466950
Ddx21	2043270	712809	290869	2925880	574593	1375590	1571830	2116810	1865810	1528130	1125680	421617	2404280	647240	1514550	1047030	662647	1762520	1837390	952597	1162480	1440060	878924	1666210	1194590	1011440	540025	1101660	1462820
Ddx23	2580430	2271140	2196800	2140980	2155930	2653680	2600140	2477350	2270500	2805450	3187900	3790540	2324590	3007050	2224060	1501110	2980180	2228390	3055340	3701230	2538490	1865530	2438300	2953370	1859870	1726310	3238500	2306760	2480700
Ddx39b	6363150	7651760	6310570	11600200	8605870	10458400	10453600	8317290	9892460	6123910	7547950	9491580	8101660	8334360	11742000	10060800	5488620	13719900	7089930	7802880	11710000	8325080	6231720	7232940	5889240	11348300	6755200	11441200	6977700
Ddx3x	9363670	8506660	10426700	10056800	10581400	9101750	10571900	10585300	7541010	7850220	8884840	9484600	9604750	8437180	9318240	9653560	8511040	10259000	10082600	9904460	9043940	10385400	10165400	8519280	9809230	9721760	9579850	10143700	8943750
Ddx3y	2329110	2474220	3457710	3437520	3349980	3294460	4521380	2764120	1715320	2344510	2425120	3459110	2337910	3074890	2316270	2046890	2502390	2402480	1134370	2999850	1404260	2490410	1102460	3502360	2562380	935163	3442520	3301460	3826600
Ddx42	4623990	4172650	3856820	4053960	4976100	4501430	5273450	4357880	4359300	4741960	4185680	4849520	3986180	4902990	4580970	4542120	4696150	4924410	3982910	4801570	4600770	4208520	4653850	5334390	3322720	4460870	5176050	5966260	5594860
Ddx46	2606060	2981510	2515010	2547410	2232850	2604870	2620070	2122780	1438200	2583080	2533700	3021970	1815460	1918520	2410520	1898960	2595840	2677970	3635250	3410170	2459630	1826590	1854440	1935260	2200920	1893710	2979790	2958180	2787540
Ddx5	51924000	50624000	50002200	52899900	53418000	55858200	61960900	46293300	53032800	50125900	53460500	61701800	46863700	63329900	53253300	56154300	55781300	61866200	48412100	67684200	52033900	47442300	50281500	52802000	47547100	51881100	58723000	68047200	53382800
Ddx6	5766450	6079350	5588200	5294140	4970450	3956970	5489440	3962830	5414430	5961610	5038140	6266610	4739640	4465410	5086830	5223730	6020990	5809220	4173980	6312010	4195220	3496290	4168960	4459650	5493880	5204710	5981910	5704540	4250910
Decr1	5857700	5376570	6714260	11878500	8366590	10808300	12273000	11655700	10102000	5071570	6534950	7847130	9123190	11807700	9903790	10890400	6182570	12945700	7294190	7669030	10473400	12048400	8594920	7776970	5357960	10117100	6206750	10786900	7294330
Dennd10	1853210	1478770	1735630	1014370	1274090	1432970	1544640	1399690	903648	1197610	1286340	1189040	1010280	1148050	938536	1576280	1792220	1384130	1727580	1939340	1320160	1480130	1801410	1629330	1578890	1221270	1763120	1015170	1737970
Dennd1a	985075	1154540	1011850	1002760	1101780	703685	1038590	608088	761576	1832140	1484140	1177050	1190140	731361	1133150	1538100	700450	638518	1114360	1251890	1573380	817791	1321000	1555790	1200230	1264620	1210150	1081460	1101400
Dennd4a	1249300	1270600	1330920	1128750	1028880	1101200	1612020	1585080	1645650	1551510	677499	1381550	1225090	895922	1495730	1709840	1343110	1505550	937304	1614240	1262880	1300320	1669430	1838100	847532	1958420	783312	1343600	1561950
Dennd4b	471982	650134	590993	984259	1201150	702123	957234	1588990	986830	491898	960180	867152	971166	767716	1054420	593790	129478	977757	588398	612895	922634	938387	1087410	601452	429205	1464650	522857	984517	1006650
Dennd5a	96899.2	604603	540975	816804	809492	696007	780618	985159	1067490	716342	744355	670604	901402	743760	594203	594041	549496	1507820	378027	350993	1076900	1103470	932863	664415	633687	510861	317023	637585	729297
Denr	7824180	8574020	6815360	3838210	6082150	9256030	3725220	7098110	6179170	9829400	8144690	8190870	5586110	7368610	5849170	5155110	8313680	5476040	7912700	8646040	4742460	6504180	5101890	7372200	6533620	4503450	11026600	5423720	7395750
Des	890088	1149580	919384	1733790	1227960	758155	1519060	1016570	1184620	1904710	1676790	2254760	802762	1247200	602389	855512	1186860	1331140	1679150	1080110	1413390	1187730	1152910	790021	898050	1101790	638230	811583	1220630
Dgkb	5522580	5838660	4317710	4373930	10510300	4121610	5703000	6414240	6770280	6627390	2573170	4996630	3464440	3554830	7631670	4387000	7023040	4975790	5912430	6212350	3118080	2951060	6216700	4022060	7293020	5509100	4356560	5518340	5494450
Dgke	1268290	1239550	1290150	2895800	2594890	1203290	2687810	2632680	2800560	1639860	1373520	1361460	3013210	2657320	2942890	3170760	1923660	2940550	1208930	1567540	2774740	2213560	2837910	1652920	1656040	2948110	1769470	2486030	1731360
Dgkg	3012610	2480840	3679290	3933770	1504880	3591370	2516350	1932070	2562670	1721530	3446010	3649170	1328020	4001390	3892080	5335290	3576630	5911170	2802710	4751130	5308660	3641350	2449660	1623840	4003950	9112390	3747990	4286690	3237150
Dgkh	2080730	2217970	1670600	1211300	2098710	1148310	1469920	1297140	1961150	1997250	1165210	1728020	1825920	1070730	2152300	1510810	1903070	1189350	1525860	1342190	911703	1523630	2146080	1672200	1898640	1936430	1209060	2112230	1545550
Dgki	4142510	4509110	3971660	3087940	5318700	2860620	3620170	2583840	2813620	3492540	2313890	3182620	1878270	1522350	3189430	1862300	3056370	2825750	1734090	2397340	1919150	2292240	3118020	2689230	2814610	2973630	1594510	2902120	2304350
Dgkq	1150260	1143220	1246190	850750	1105990	1258860	1051320	1515330	1185340	1161710	897252	1080570	1314410	1572650	992262	899740	814113	1263010	1074300	1329220	1584900	1548390	1132810	611101	873592	1974860	1223810	927419	1093330
Dgkz	5034190	5855600	3407740	3560570	4618490	4918830	4321580	3214910	2912690	4521590	6125200	5394690	3284830	3208000	5147830	3176900	5176900	5329330	3228860	6120080	2899400	3032320	3901450	3553500	3867810	3096630	4477290	5507110	4556860
Dglucy	266977	406896	422577	370495	748410	584845	505272	816300	862526	312281	664775	808047	480346	438523	240482	243580	537993	601105	602608	635651	675204	757790	659843	266427	373451	355886	848639	523582	455610
Dhcr7	2264960	1761750	3538600	4555480	4808730	4021430	7375580	5279790	5274810	2601410	2504260	2232580	5689870	3040530	4714040	5055530	2308710	5127050	2120450	2962260	6132580	7752240	4741830	3783090	2384000	6167620	2379670	5364390	2830360
Dhdh	425342	733976	473831	654137	611351	1101010	725908	446975	1006710	711427	606832	690577	536015	1065910	621032	567890	425851	734276	532602	747949	671664	709083	563249	594132	634988	544076	831098	707024	511792
Dhodh	1684160	1935350	1892050	2154620	2076190	2457060	1767850	2320580	1836960	1756870	2112460	2005200	3022230	2860370	1829580	2414860	2278430	2281720	2166010	2485780	2466570	2506460	1845610	2292450	2782750	1847150	2680850	2818110	3146850
Dhrs1	6562350	7659730	9813470	7689630	6835430	8412150	8998340	6777720	5153590	6324360	6801410	6445110	7218560	6519290	4992760	6192010	6512290	8452970	7610680	6507710	7049020	7422280	7328150	5750640	6423450	8461810	6981300	7792830	8198600
Dhrs11	205900	310877	199551	193196	171261	397155	183936	52951.8	111725	185486	176643	395827	115290	351546	136044	118309	270629	120775	235127	402164	61922.5	142686	125937	135252	251815	34380.9	291709	101753	444147
Dhrs4	1894140	2071090	1906430	4482910	2329530	4128990	3559910	3422020	3866810	2063750	2652140	3432490	3209060	4812160	3878900	1975640	1557170	4767860	2247290	2329130	3740000	3641740	2108730	3242930	1948090	2612680	2400590	3048090	2673290
Dhrs7	2125870	2078920	2585660	1688270	2514830	2599480	3027450	2282550	2130100	2581020	2768720	2655810	2734610	2803650	2203150	1850500	2029140	2219410	2112700	2098040	2025980	2265230	2418960	2429930	2132780	1870340	1831280	1974620	2894170
Dhx15	6526130	6257630	6286950	8142000	7306420	5269490	8533540	7008440	7756290	5363650	6408040	7808380	6754470	7739090	8048950	6822740	6187670	8235900	5858930	8100030	6641980	6270080	6524480	6337060	4868710	7895810	6178880	9228380	6817060
Dhx29	1638950	1361630	1566710	1021370	1321160	1037730	1480540	1137150	1394410	906220	816493	881562	1166570	712423	1125780	1083860	409358	807055	634423	753610	991408	1209570	984834	781505	1424410	778133	1000200	966403	507471
Dhx30	3084950	2544620	2651140	3028990	3530330	2301820	3681310	3274720	3254130	2687050	2745220	3122670	3265390	2835540	3169000	3516600	2873470	2717710	2330640	2987100	2452960	2618580	2965290	2549030	2469740	2595150	2427750	2882750	2683700
Dhx36	1229350	1336520	1122960	1059480	815456	784534	1090320	752900	920579	840314	797390	700813	790751	791186	916254	833872	661485	754594	640980	742679	1042500	731667	508049	1036280	784218	705544	981581	693758	633659
Dhx9	15241700	14538700	16185200	21938000	19945800	17970800	22770900	17734100	17837200	13886800	16772800	18962600	15187700	18016000	19273700	20843100	17452600	25137800	16647100	20812900	19284400	18470200	18125300	15413200	14056800	22403000	17596100	23471600	16583100
Diaph1	3024260	3669350	3008900	3753530	2924470	3148210	2375650	3315550	4266560	3679400	3007570	2882040	3099070	3055470	3217260	3698360	3425760	3177070	3896240	3197900	2786320	3059280	3303520	2421770	3946610	3615810	3446740	2927000	3315230
Diaph2	1532910	1948570	1709130	1585460	2799970	1660330	2223710	2250470	3382170	2750970	1966210	1826780	3047510	2042630	2781640	2324590	1656610	1411400	1607100	2148110	1454400	1508680	2467220	2046470	2329550	2275530	1764140	1973650	1698120
Dido1	754944	726667	351689	691794	312869	339962	304098	148918	497206	480703	546544	408679	170503	282027	783596	261275	1014940	705494	526608	655579	864414	303746	1063050	155703	356783	230520	633232	569131	623645
Dip2a	3096250	2828110	3386980	4687450	3646050	3371710	4695710	4211360	4180490	3182010	3599390	3226860	4698270	3799450	4066160	3933190	2448510	4485230	2331290	3120850	5906190	5541470	3696270	3610260	2960020	4092840	3414680	4040100	3774220
Dip2b	3531080	3983190	3616870	5590100	4725730	3995180	5745420	5187120	4452130	4029970	5206330	5062310	5621510	4306730	5499250	4046270	2855600	5598970	3391020	4500700	5750330	4886070	4903550	4775340	3414900	4202720	3567210	6605620	4128630
Dip2c	7409530	7536560	6913330	9978990	10050500	5449400	8654040	9640970	10544100	6009080	5882800	5584250	10078700	8971390	11035300	9178370	5423160	10377100	6850270	5831820	11390200	11692300	9399960	8017830	5645840	11233200	5982490	7871040	6973840
Diras1	7002220	7432930	7890850	5577590	6470510	3038090	8699390	7870610	6895390	6601080	8262140	6955740	7783980	9081880	6941570	8030730	6470920	6067740	7445980	7232840	9204340	7633050	8395360	8048800	6781770	3442330	6617920	6090030	8238730
Diras2	26718300	21233700	27063700	17803100	26954100	13503300	20768000	16370100	15892400	17807800	14049800	13181200	17485400	8603310	15516200	15791400	21119400	15251900	14551500	12096100	12957200	16671300	26720900	20426800	16049700	17253000	9595270	18611100	16487700
Dis3l2	3534400	3445890	3851490	2125780	3351770	3049720	3207820	3093000	2792410	2876760	3084820	2811760	3123330	2201130	2618820	2274400	2257200	2787160	1846840	2262890	2597890	2253480	2723430	3041420	2651130	2460110	2876960	2488270	3712170
Disp2	805510	825546	771055	1200430	1004970	547057	880749	1046270	1249840	729559	648923	578381	1065200	1001910	1146470	1278980	834496	703971	662414	721905	1503020	1705470	1179230	1247430	1032420	1181950	753917	912433	705818
Dkc1	751449	982789	852310	1202830	1038530	883647	983795	1145800	990308	899676	938314	1128860	1255300	1085570	1298500	828747	740802	1090410	712540	1116490	777524	1040340	889453	1211980	1121330	855177	825105	1063690	909061
Dlat	82640200	111516000	100241000	140296000	126337000	98286500	137013000	130900000	149860000	105768000	146189000	134719000	166319000	176611000	148864000	151459000	93285600	197942000	111569000	126179000	194985000	175022000	152575000	125268000	122793000	186569000	111938000	177212000	155050000
Dld	78427100	93410300	88200300	139616000	120251000	106228000	134100000	146693000	118474000	79359100	101185000	100499000	129897000	128493000	121088000	127573000	71132400	173109000	101142000	103999000	148369000	144288000	141599000	109845000	94297900	152730000	78544100	136738000	110401000
Dlg1	20042300	22970400	19272400	20922700	22797200	16353900	19616900	17322400	19577600	21231500	20724200	20338000	21973700	20510800	22748900	18948600	19642300	21015300	20457500	20445700	15419100	16265500	22731300	19176900	21945800	18005500	19884800	23121600	22942500
Dlg3	10719900	11261400	11639800	9206300	11656400	7043840	7932130	9569510	9694490	9946470	7158910	7912030	10613800	7903980	11086700	9200220	10923800	7386560	7568020	7517530	6330960	8170280	11853100	10827200	10824400	10735400	7076910	11776300	7899880
Dlg4	65919100	79321000	60567100	57506700	83648400	43157400	47858200	61904300	57422600	61950900	50420400	52889800	65813600	47318400	79974100	71317400	72105400	57874200	60702200	46146700	42135700	53671400	94206100	60593600	75029000	67327100	45148000	78308600	62674900
Dlgap3	8754950	10268600	8821490	7027340	12942300	6035170	8545040	7337040	7046280	8144680	4947610	5770490	8251820	5808040	9148890	7060870	9503930	5192470	5270710	5257820	3261610	5712660	11470300	8841480	9124590	6832810	3274670	8884020	5641000
Dlgap4	4957300	4896270	4149830	3972140	5291390	3374470	3252800	3268500	3204140	3187850	3259770	3518930	4325700	3058440	4435030	3937710	4460680	3395110	3646280	3792060	3007110	3214100	4621180	3375400	4072750	3738850	2828070	4336470	3421700
Dlst	32756000	37027000	42571600	69451400	56775400	42675900	55694800	62316700	55442200	32566100	40877700	42145500	62508700	58929800	58526800	57698600	34333500	77088300	41502400	38093400	65644500	69150400	66234300	50900700	38202400	67426300	30828900	69502100	46963600
Dmac2l	1357330	1424010	1525980	1808580	1481520	2269320	1895290	2829330	1762470	1348990	1868670	1227160	1896190	2665900	1562570	1703410	1771570	1754180	1714270	1304730	2304300	1875110	1257990	1145110	1367190	1402010	1675390	1262860	1607430
Dmap1	1005200	876690	729741	1126510	1079700	590529	986098	815849	596360	1136620	1047890	1197740	1241900	1583270	1390710	731443	887499	1126780	951889	1742680	1146600	1001490	859051	1133580	1309960	1054220	1497070	1181800	989309
Dmd	2493580	3053580	2885270	2899530	2743150	2971770	2443550	3147420	2639880	2500610	3026570	3699750	2933750	3674700	2343180	2777330	2914970	3138560	2459080	3401120	2761140	2734310	1959620	3257660	2670310	2971160	2705710	2531990	2410920
Dmtn	16740300	17451600	16310500	17384300	25405200	12440300	14691400	21516900	18457000	17207100	13401700	12868000	20602600	14651300	22467000	17716300	17194600	14288200	12796600	11604600	15464800	17685900	22941400	16421300	21420000	20189100	11707600	18825600	16376000
Dmwd	1889000	2025840	1890260	1888200	2217450	541127	1586240	1039840	1622550	1188180	1192790	807992	788606	1450130	2393460	1676100	823185	1350250	1130950	1620930	1119750	1542820	1902780	1998050	1866810	1827370	1311580	1987720	1524740
Dmxl1	1772870	1870260	1588850	1753670	1912650	1538970	2037430	1664470	1676860	843952	1232320	1402660	2021740	1597010	2124610	2268830	1180810	2486500	1558340	2266900	2157770	1813250	1514440	1725080	1667000	2557740	1291140	1740360	1122550
Dmxl2	13104300	15015300	14770100	17543000	17662800	10717200	14394900	15231300	14438800	12920900	11702500	12310600	15375500	10830300	17850200	18333300	12246300	17200100	12041200	12344200	14576500	17978300	18639900	14476900	14874200	18395200	10651000	17381800	13064700
Dnaja1	8628640	8826960	8609880	9395050	11241100	7512040	10147900	8857130	7849740	6976520	4697730	4680280	7910260	8555300	7311940	6426790	6191180	7383560	6289590	6265150	7008770	7782070	6940620	6907560	7546370	7856150	6819980	8169470	8188910
Dnaja2	15204900	14502400	14865200	12011200	14064700	6721520	12776000	9683420	9883840	13342000	10950300	11297300	10595500	10547400	8833500	12156800	12065900	10918100	11205600	12618200	10810800	11737800	12800100	12997000	13765700	12393000	12646000	13496700	14490300
Dnaja3	5250240	5343610	5671840	4191150	4894570	4208640	5656130	5706180	5126160	5647970	5169150	5157420	4624570	6093120	5482770	4998260	4824450	5066720	5078160	6307140	5410810	5785890	4417740	6275090	5566200	5083950	4468620	4347110	4202450
Dnaja4	3611630	4132300	5226870	2196330	3261870	2902520	3160740	1905730	3103790	4214760	3038060	3581820	3724870	2847520	3507690	2413200	3723580	2967220	3782250	3420380	2235920	3026190	3854520	3641920	4428640	2613650	2769740	1025830	2872440
Dnajb1	2462490	2256800	2479780	2247220	2022990	2576590	2293900	2512100	1847890	2273500	2273380	1864870	2484610	3479540	2367390	2213120	2102160	1597450	1806250	1868890	1520100	2112830	2020400	2192880	1953330	2323110	2203110	1733970	1922930
Dnajb11	4417390	4185090	4552020	3068450	3865880	4104990	3968250	3823500	3962200	4138960	4448060	4342930	4223550	3051970	3504450	3006350	4086910	3358490	4121600	4462770	3234850	3428030	2963080	4377830	3579230	3292050	3565570	3431500	3205280
Dnajb12	1088370	795745	963807	553104	889656	415397	582136	763677	675526	857907	651026	1237900	663263	1010080	665387	776871	867422	447543	570891	918689	504036	487276	647682	937496	481205	420364	643543	512591	443365
Dnajb14	330841	407742	330667	709997	606853	397966	440528	684940	829327	480857	480375	547250	569198	762586	740324	695732	343407	953611	257579	388163	667354	742832	498547	411657	155588	820116	449294	874747	442411
Dnajb4	3663710	4277150	3767880	3882060	4829800	4373270	4604400	3926070	4549120	2204230	3254910	4742550	3769630	2813420	2228070	2817860	3433500	3557350	4123850	3191740	3001490	3508020	3287050	3527160	3139120	2267390	3165230	4388850	2509430
Dnajb6	7494720	7350830	7075590	3619980	5630630	3754020	4400760	4996790	5122160	5891480	7475770	7408330	5727990	7564040	5731770	6332120	8021530	5436930	7113020	7730350	6875840	4694590	5665570	6712440	6758450	2322340	6269810	5212580	9581190
Dnajc10	1392890	1246240	1067590	1421840	1290640	1041360	1789450	1485360	1626500	553949	987818	599180	1225770	870529	1631700	1125590	993483	1150750	784961	745329	1067960	1722790	932922	797890	622120	759337	893061	1141920	769564
Dnajc11	2514750	3596060	2649360	3435720	3586020	1687190	3175560	3199280	2769500	3134590	3035220	2650920	2183830	2235990	3279970	3526180	2873340	3770350	2856320	3417470	3704930	4016700	2752200	3183390	3047120	3724530	2925520	3779160	3369560
Dnajc13	2096620	2144310	1556580	1755340	1593310	1628150	1858030	1323930	1694160	1162410	1257140	1058830	1459700	1143690	1864050	1752740	1301010	1307880	1169440	1005220	1423810	1230390	1219770	1587050	1340360	1955970	1153280	1744450	1214970
Dnajc19	964973	664734	1024800	687003	1050080	749830	1067420	1636540	1480800	873654	1041680	1084120	1363360	2153940	1402290	1479230	1694420	953221	969456	1492200	1415450	1674890	926517	1414250	808693	1177260	1137060	1530020	923556
Dnajc5	20274300	30662600	29197000	24716700	30037100	38142700	26038900	50595500	37412000	23134600	32695500	27589900	29283200	33053800	30277400	29404500	16268600	26699700	33459900	24397700	23060500	35966200	24689200	12927700	20949000	21173300	25391900	36146600	30383200
Dnajc6	32886100	34806200	36171900	32263200	35408900	26001000	31370400	36512100	35698100	34838300	31120500	33723500	37560200	35961000	33707300	37792200	33689700	35399600	36074800	32110100	36231000	37566100	44053200	33392300	35709700	39188800	36003600	38343200	36486700
Dnajc7	1407990	1597280	1731890	1236960	1188830	601796	1335640	1192110	1649240	1721770	1087350	1627000	1222030	1617300	1055020	1292100	2018360	1167460	1841270	1712350	678216	1039390	834799	1984550	1799780	1355600	1964440	1435130	1817720
Dnajc9	662956	671719	574753	544559	578630	630927	624052	565513	638361	700463	1192940	1162990	696529	1363370	816491	629701	720566	1220470	456197	1487180	820280	498029	431990	514877	604276	604391	1241170	526520	934113
Dnm1	53916775	63722705	57966365	72170390	7.38869e+07	5.54253e+07	60819195	7.63784e+07	69673798	5.64952e+07	58520820	57756095	7.31557e+07	67774035	79823770	72875365	55378680	78317595	58612410	5.5163e+07	75217000	79766050	7.97279e+07	5.7989e+07	63596438	83250865	45970600	80023730	6.26373e+07
Dnm1l	25855600	28150700	29298400	29672400	30650300	24491100	28930800	36038500	30871600	31415400	29107300	29434100	34386900	32626800	35279500	32896700	27357400	34140600	31754900	30202000	34720400	38095900	35610400	31107700	31718600	36448600	27469300	36910000	29970800
Dnm2	3350280	2273730	5042210	4007480	3855260	2919310	4731590	4800550	4631470	3747070	3430130	3446560	4700450	3927090	4777450	3986880	3827320	5008140	3534100	4305900	4806540	5767330	3974420	5194530	4542080	4969650	2780880	4687890	4292720
Dnm3	33564500	38703200	39760800	38972900	39996600	43060500	44687400	50084100	44128000	35774000	46137900	41444400	41414200	48579900	39805800	44231300	32401400	47254600	39760500	41610500	50504500	49542400	40868900	40098900	37814900	35585900	43311600	43266400	44589100
Dnmt1	444306	364806	269891	1114260	626872	614379	793037	393726	810842	325680	632525	730195	479899	458012	814772	652942	338972	985942	329111	815971	896628	684541	174922	548307	284253	626306	362031	1034920	577350
Dnpep	7510440	7058310	8175200	9999180	10844400	9802810	10831700	10715300	10128000	7295720	7701220	9978910	10205600	9335030	10372500	8952250	6586250	10810700	8011180	8289430	9742900	10287100	9599690	8306100	7284410	9843480	7842090	9678920	8641080
Dock1	956822	1043630	959875	1477820	1032380	1258810	1787500	1318640	1718130	1052590	1645510	1302010	1423000	1134870	1208990	1161290	794662	1312940	559230	898882	1467110	1618770	1038720	1130690	1030340	1406500	975783	1358110	978832
Dock10	925362	748768	1301130	947806	1226990	947586	1277680	1009460	1606940	783946	652005	638963	870991	638519	650700	1202160	357828	1043320	735319	977454	1272240	1200420	746712	886819	973280	1536490	843735	627141	764213
Dock3	1892150	1879210	1373100	1964100	2522870	1108170	1447690	1620150	2182620	1697290	992216	1137210	1780850	1426150	2716790	1715770	1608030	1509910	1287120	1281330	1337290	1396030	1891920	1525410	1389340	1432830	983843	1730280	1339410
Dock4	2412730	2310900	2340720	2763300	3086330	1684350	2394550	2105270	1967050	1506340	1389120	1480640	1800540	1883710	2269780	2992460	2220030	2641880	1822900	2151260	2239810	2992810	1961360	1271100	2206950	4537590	1291650	2038100	1540090
Dock7	2185520	2001000	2290640	2219850	2311100	1818100	2349900	2102950	2898370	2275950	2218630	2569460	2367250	1828370	2536260	2479630	2098070	2567890	2162840	2357280	2458410	2200790	1918420	2822060	2120410	2261550	2293660	2832270	2582980
Dock9	7275130	6118340	7897030	10122900	7174650	9085960	11091700	8292390	8290850	6268960	9083950	8964270	7693550	7876280	8622950	9041820	6388550	12519500	6290270	8336930	11305600	10061600	7680690	8476740	6253700	9791360	6920440	9885040	7459420
Dop1b	1187490	706865	628933	449797	784763	729458	875941	385456	332511	309165	427300	444745	121994	530105	427453	741399	917970	504683	833894	811141	146448	499555	696672	1073330	1520170	543943	491568	621607	876536
Dph7	465820	488836	264762	276589	315462	399599	107538	576214	570012	575735	507882	580754	539263	385776	432236	261229	323417	286655	361110	430978	332532	367029	282516	456317	291300	322265	525592	286350	504103
Dpm1	1136690	1115210	1305250	1485650	1203230	1158360	1628380	1425600	1285960	1213940	1313470	1119530	1928820	1992770	1603440	1346140	1395530	1363850	1597300	1825660	1626080	1672740	1435220	1319990	921930	1020930	1719470	1319950	1589820
Dpp10	10923300	13314000	11287100	13905500	16031700	5241430	10523300	13137500	14776600	9390880	8405240	9222460	14130500	11192000	16768100	16621300	12132800	12867800	9580040	9890140	12377200	12368000	17990700	12117800	10557000	10583600	9442940	14885600	9914410
Dpp3	6972710	8353900	6658510	8014720	9541040	7207740	8995710	8211200	8015390	6855450	6016540	6970370	8478160	7188670	7034640	7870400	6173540	7343030	5144080	6759540	7455040	9162650	8767490	8039910	5982710	7665250	4360750	7696810	5904540
Dpp7	1362390	1462700	2715670	3368920	2743370	1591730	2623340	3314830	2074050	1512940	1792470	1937320	1876460	1378790	2217280	2000270	1759240	2907450	1717850	1229030	3363880	2072870	2465200	1492180	1508840	2505790	1784090	2747880	2303870
Dpp8	937784	939858	952092	876975	977926	443090	1204230	932398	1199050	1155430	1231790	1011780	795820	327157	785895	623914	1145830	730092	683687	991990	893506	945570	773357	1010580	1035170	709562	1019360	987637	1042460
Dpp9	1799070	1595820	1919940	2434950	2841280	1456310	2920440	1866620	2290130	1494730	1276640	1268600	2220110	1607510	2300260	1584380	1290670	2097770	1045950	1295240	1968880	2165790	2050290	2206310	1441410	2352440	1058480	2363390	1380090
Dpy19l1	1500370	1422050	1567820	706487	967204	1447770	862746	1372820	1445450	1200260	1335680	1458890	1635700	1147780	1332070	1249670	1126300	926097	929518	922594	1528360	1486180	1087690	1444420	1509020	727881	887453	1358660	1310540
Dpysl2	458297000	435611000	554987000	622449000	646150000	463777000	705247000	744217000	859435000	541609000	527667000	469594000	733419000	697209000	666707000	708436000	477800000	756047000	521535000	459504000	858554000	823730000	730107000	700929000	622063000	809696000	611620000	732624000	648386000
Dpysl3	69807500	47915700	87383200	70425800	93018600	42149600	107912000	87581800	88908900	68525600	53247100	55116100	84898200	83310800	81871000	100615000	69850500	67927400	61006700	57585000	89584100	111972000	84345800	112266000	70555800	109760000	68265600	85028200	60026900
Dpysl4	26288500	23695800	26585200	31063800	29506000	21013000	33476200	27270600	29964800	26940900	28402100	27102400	28054000	30498800	30506200	37960700	25153300	30085000	22959900	30987900	35999000	31597400	26969100	28390600	24936800	35180700	27260200	37306600	28692700
Dpysl5	32572800	24769900	44619100	37370600	45887200	27513900	44440200	43476500	40668700	33442000	29912200	30533200	40725300	34386500	38417800	55553800	30648100	34531600	36605900	32844100	43358900	56505500	40927400	47096000	36144000	56023000	37920900	47208800	34727800
Drg1	5095570	4882880	4425750	2893550	3348910	2963670	3707730	3170500	2953230	5280290	4317630	4931320	4217540	3328530	3838550	3315540	4859660	3051420	3841530	3914480	2510790	3136680	4213450	3369060	4603030	3009290	2700630	3077150	3004330
Drg2	5776690	5318210	6283260	6041010	6875660	3734790	7353920	6723170	6931440	5397440	4303150	4829980	6062530	4705650	6186840	8948640	5120870	6943240	4994460	5159300	7049060	7929340	6741570	7733740	5771230	7719310	4776640	6603470	5473440
Dst	4754870	4493980	5637220	4474320	5019220	4682800	5991100	4835590	5062810	4913130	5251160	4833850	6278350	4638640	4013300	3700700	4084010	4912870	4041800	4836580	4949920	5213040	4527260	5588530	4909300	4119580	4839070	4769090	5314070
Dstn	33034600	40044000	44875900	40215500	42966300	28792800	48076900	43175700	42668500	43161100	39503500	44214900	39335400	57965000	40641700	41418700	45809200	42371300	41082300	37280100	52805400	50036200	42173500	43408800	45988500	45361800	43773400	44354100	46440300
Dtna	3182180	3436290	3433370	3468500	2705950	2526730	3001220	3303710	3065360	3329520	3746240	3726760	3711420	3613480	3506290	2940530	3387660	4392460	3532670	4361090	3443110	2965280	3243000	3437090	3455030	3286350	3499240	3867630	3790530
Dtx3	3432820	3813600	2286470	4592410	3035720	5955970	1584930	5053350	4564780	9327940	7894110	8293370	5671280	5656250	7725380	4058190	8732250	3810630	4509280	8570290	2252250	4026610	4411000	7335070	8492630	6328120	7290020	4901800	9118690
Dtymk	1037050	854541	1236850	1805500	1195060	2143570	1501760	2919720	3196900	1004240	1562780	1562600	2018790	1811100	2292310	1835790	1720890	2300440	1304530	1583130	2582720	1829070	1752410	1814420	974942	2478300	1331830	1878150	976717
Dusp15	1467190	1567250	2452120	1094530	1019910	3568230	3415160	2708510	2007500	2656320	3202660	2082970	2740420	2106570	960120	1692390	705688	2813450	1716220	1573420	3569030	3840040	1214220	3633180	2121340	1710910	1178610	1326840	2770670
Dusp28	1512110	1393660	884379	1092970	1095970	1896580	591153	2389180	1697460	1061540	1377040	1457260	310612	84708.7	861385	1416910	492987	1637540	623418	826844	1885020	1246420	1223380	690573	1032230	1379120	1120040	2049730	1755950
Dusp3	9945720	9021300	13492800	12484300	16150300	12425300	13934700	15855400	13140100	11511200	12860500	12411500	18286500	14127600	16516000	10589500	12928600	12286400	7134400	11594600	9082880	13517900	19139700	12360600	12831300	12484000	8769280	18654300	11866000
Dym	592983	659494	612449	953590	783600	948955	803578	649268	855922	533702	564811	801401	256454	506136	827666	802014	303297	807388	297594	600454	672745	318643	400194	643267	192809	672201	431986	862995	281160
Dync1h1	50093000	53643400	60783600	58206600	57360700	52992100	63441000	60384800	60284700	51716300	56121800	54361700	67024900	51828200	61324300	59252800	47857600	62243300	49903500	48253600	64076800	70949500	61638600	65128800	55815400	61857300	49100000	62558400	55058400
Dync1i1	13079000	11365600	11683600	10212200	10511600	9163330	10733600	8629940	11584800	11720100	11480400	9397960	10978800	11698400	8123750	9465220	10093600	8103380	7200840	10242900	8575630	8501580	7361920	10105600	11895300	7431290	13278500	9041330	7206200
Dync1i2	9752410	8838290	10626200	6818350	8898720	7482350	8903100	9219780	8583240	10623200	8308670	10344100	10092500	5171850	6099320	8500770	7930170	6648650	5683560	7167390	5962950	8389880	8089810	8279550	7935900	6000880	6253900	5768310	6520180
Dync1li1	11904800	12017100	14828300	11992400	13726200	12707400	12451700	11130500	10797700	10808000	11725700	10812000	12016500	11305700	11944000	11877800	10639800	12212300	10826700	9675110	11206600	12962300	11176700	11070100	10773300	11828700	8942860	10745500	10829800
Dync1li2	15243800	13646300	17392200	12790500	13737400	15165700	16634900	14386700	13504000	15006700	16950800	16204000	19129000	12312800	15791900	10158700	13103200	13373000	13184000	12400800	11899600	14763300	13297000	17095400	13335300	12545700	9530790	11789800	11684700
Dync2h1	1158470	1226940	1362760	1465300	1463920	761335	1110790	1455430	1410500	746795	708547	1445550	1188280	1286210	1351210	1231630	620537	1224970	471410	507179	1213040	1146360	772508	608625	660229	721959	1157800	454060	709434
Dynll2	24859600	31333400	29521500	55770100	43468200	19364800	43446500	47947200	42126300	24046100	29520700	26812300	40430700	37949000	51809800	39438700	23383400	57927400	32298600	28267700	72140500	53372600	43833200	28956600	25937700	49506000	26565400	54244000	38216600
Dzank1	1501710	1156020	1893090	1265220	966928	1096460	860288	1311400	1073270	1143820	1120410	1319480	1388810	1287610	1282090	641115	573882	959692	1276110	1022020	1171760	1280610	949667	1623820	1220420	1062710	1701560	848608	1415730
Dzip3	2058090	2442770	987967	3015290	3335240	1499080	2139950	2565460	2480750	1471000	997009	939241	2076270	3097090	1267320	3266820	478243	1200440	1961630	1143330	1268370	1408310	813670	2198400	627580	1354610	3158450	2434310	1857590
Ebp	1901740	3052920	4143300	8686280	4814800	3237310	9259800	5812680	4878530	3406720	4410780	4778270	5560600	3673910	5075370	4831020	3051350	9508770	3267070	4541850	6956980	7821530	3563450	4817920	2724370	6847880	2672440	6993070	4263160
Ech1	1443370	1423160	2559590	875980	1083060	2101970	2639440	4166090	1649980	1789810	2019170	2362240	1542730	1434730	1951710	3493540	1681520	4002370	3021670	1352280	3297580	3546060	3071040	2358310	1345560	3439900	566534	2302520	1118150
Echdc1	2301340	2923930	2746180	3241230	2696400	4139790	4716960	3625130	2551150	2578600	3733950	3664080	3243050	3998590	2899700	2507250	1545760	4101330	3028920	2868510	4381440	4783580	2905180	2290200	2174460	2894780	2927130	1937540	3093400
Echs1	9474020	11613300	11877500	9912430	9428800	9838500	13151800	12977500	8617280	8417780	10665200	9980470	9715210	13348000	8635050	12121700	11807300	11137700	11445100	10549800	10215600	11622700	9866890	11012500	8746920	7614660	10427100	8393870	11390000
Eci1	5171580	6894020	7482880	15400900	7246600	14482800	12163000	10736300	11039400	5501010	8095030	9079450	9297950	12953900	9171850	9076090	4867520	14207700	6139970	5523670	14245600	12257900	5742010	7024350	4580990	8555680	5857740	8223590	7356410
Eci2	2109270	2027110	2536020	2076020	2390210	3620270	2812190	2348630	2330590	1759800	1485980	2531520	2428810	2745590	2878840	2216080	1924980	2271140	2545630	1881350	1722030	1836260	1189600	1455420	1714380	1903160	2006470	2243730	2122670
Ecpas	2560500	2930970	3308280	3287080	2777220	2712850	2926810	3267720	2983270	2919740	2787730	2706270	3153640	2333080	2616400	3295360	2386630	2265730	2687860	2807570	3033870	2895700	2548660	2644040	2351150	2380790	2968880	2441380	2498420
Ecsit	2537270	2844660	2444710	1753000	1630160	1859260	1816050	2056600	1192080	2264150	2602960	2760520	2044800	1385730	1897090	1802070	2751920	1721520	2228030	2542860	1802120	1897280	2072480	2555510	2367560	1797010	1771490	2171140	2705260
Edc3	1159350	1119240	884990	1531390	1574700	1290950	1499520	1673640	1274010	761531	535426	440093	884427	1156010	1242640	1038670	438608	805282	746470	866966	1133130	893096	852593	500948	637968	1527400	805061	885672	578780
Edc4	5059990	3614780	3328160	3157060	3208520	3453890	3463350	3795840	2611620	4689700	3689940	4289180	3142350	2585200	4896440	5179440	4380950	3651200	4000180	4985220	4729320	4834930	4608540	4503760	4676860	4152500	4352530	4212010	3972980
Eea1	7199710	7111220	7610430	5423160	5310420	5290690	5484830	5757880	6417690	6846270	6495480	7184600	6075140	6391040	5667800	7145960	7145780	5668890	7614290	6857000	5302940	5451850	5821370	6867090	6871750	5902250	7171730	5808910	6023960
Eef1a1	179337000	176204000	230415000	298367000	269972000	129967000	339470000	271007000	272162000	175379000	200785000	185229000	269686000	229588000	259284000	309514000	184432000	314197000	203078000	209748000	329494000	346033000	281027000	266122000	239329000	347868000	204822000	310356000	230010000
Eef1a2	29950000	32174700	35161100	37784700	41298200	25283600	47339300	50500500	47901700	42008600	45391200	45963100	53975900	45335500	50152200	49650300	40555400	55125500	44711300	44097400	60630500	59012900	64131700	49584200	49920600	63042200	54336700	64557800	47902400
Eef1b	47136800	39749500	52097500	48576500	56173000	36340700	54462700	56201200	39757500	46776500	38734000	41207100	53087900	54909500	40040200	48632600	57024100	46933800	47986500	43435200	29600000	52363300	46024500	46024500	49469600	44983800	43500500	49950500	48257100
Eef1d	6575851	5765940	6.36157e+06	5.88432e+06	6.62635e+06	6528966	7.45501e+06	7.43232e+06	7518188	6089456	6.29945e+06	6044202	7340870	1.00569e+07	6.67204e+06	6.132e+06	6712079	8.20483e+06	6617694	7.06249e+06	7207450	7644449	6.15977e+06	5.98217e+06	5.23574e+06	5.66794e+06	6.82081e+06	7928591	7.16197e+06
Eef1g	24990000	26356600	28692400	38553300	35673600	31892000	35895400	36181700	33809300	23377400	23511700	23733800	33862700	30684000	33268800	33407600	25822300	35979300	24483700	25411100	32706600	38974400	32487000	30326800	23720900	35302300	24963600	36077900	26508200
Eef2	32008500	33978000	35194800	44092800	41069800	37242200	45703900	49258900	37425300	31987500	35844200	37135700	42648500	33474000	40198400	41065400	31885800	43791400	33690800	34566900	39097000	44198200	41439000	33962600	30016000	46605700	30685900	45614000	37132800
Eefsec	1038140	1061070	1246940	1354830	1726900	694394	1355770	1014910	1322530	955059	996093	1094720	1402050	1173980	1744280	1383380	885588	1491880	703816	974284	1698200	1606570	1515460	1407430	1070110	2146600	665343	1330370	1164520
Efhd2	54123600	61256300	72285100	44757000	52869900	29055400	48533400	44663200	44369300	47747400	38887100	38610500	54572200	52720500	47163100	40894400	53913100	45484700	45259700	35577800	39220700	54426800	66738900	58336100	54581300	39090600	35471900	58426500	47267800
Efl1	2089080	1871600	1761500	2435080	2692740	1773320	2871670	2531080	2596760	1630640	1702120	1689040	2697870	1927350	2788230	3070760	1960410	2356970	1619610	2040690	2246980	2509700	2160210	1879660	1649960	2506190	1439280	2130360	1903770
Efnb2	1383810	947331	802609	508322	1148080	469307	885503	710736	1460440	670449	557153	473689	930391	1067560	1205390	1292460	823721	733330	1108860	656459	488652	285044	1648350	470300	112388	1113190	172120	570659	309069
Efnb3	3543220	2337610	5208580	1339610	1901200	3503500	2980260	1624280	3630320	3570120	3524010	2653050	3100240	2491310	1441820	3406660	2225800	2194790	3713180	1888650	3074580	3603580	2826750	2852220	3635940	1870120	4813780	1029600	2001730
Efr3a	2217250	1731320	2014150	2888450	2550350	1917540	2540380	2358510	2994550	1434750	2267130	2184520	3260600	4035200	3060860	2879850	1658380	3276860	1742680	1461980	4473670	4504120	3440580	2082790	2015460	4188810	2090760	3152010	2063850
Efr3b	4937810	4567650	6145120	4774370	6139680	2732430	5413690	4942400	6118370	5144970	4910170	5404610	6420880	4742160	7035960	5154840	4885050	6387550	4643980	5247010	5534030	6016330	6681520	6163100	5411390	5235570	4135800	6170600	4122550
Eftud2	2769140	2801020	2598180	3328510	3315990	3855920	4059530	3010760	2963300	2607280	3251980	3854530	2679990	3248450	3442650	3510740	2368940	3885170	2884880	3818910	3033580	2642320	2600900	2569080	1943520	3512590	2864610	3888910	3139940
Egfr	1000430	1065060	1116810	1334670	1095550	1071630	1305430	1643870	917107	932671	1001320	924550	1044520	1127760	1233350	1041330	914816	1229270	868722	972414	1163420	1458730	1282380	631539	934259	991058	1115040	1002330	875925
Egln1	2027040	2773040	2034490	2054550	2121880	2298690	2022200	1630660	2416150	1084820	2541400	1892720	2232180	2144740	1080280	2312060	2163150	2537850	2057430	2890650	2684570	1668870	2427730	1997500	2116930	2746610	2437100	2985770	2885520
Ehbp1	2166850	1831800	1987540	1268120	1986500	1126390	1459560	1730540	985473	1882000	1352890	1757160	1352040	594224	1539060	2002450	1992360	982666	1453190	1231080	755837	988369	1432250	1490290	1559200	1219140	1465550	1159890	1380360
Ehd1	9578900	8841100	9572980	9959920	7602440	16555500	12754000	7819670	9422980	9099290	12182200	12586400	8151940	12111600	9996630	7387950	8616320	11899600	9619270	13259000	9992270	8993760	6537970	9706170	9774390	11172900	12730300	10915900	12105500
Ehd3	13228400	12546300	12998400	12180000	13052000	15488800	11261300	11504700	10644300	12645700	11421100	10823300	12435500	11155800	13400200	13298300	12786300	11679300	11673300	11641900	11577300	12111100	12585100	12344000	15013200	13892500	10997600	11913900	13090300
Ehd4	2661260	3040240	3499100	2108040	2349690	3314820	2434460	3912730	3674950	3859280	3825780	4076000	3197690	3441100	3757910	3140340	4285710	2253980	4612980	3861190	2831000	2294640	2622900	3478370	3236650	2252440	4376070	2047120	3684190
Eif1	12757000	12420800	12998000	7983180	8554810	8051390	11383000	9665400	12119400	16458900	16784100	16486800	12940700	13699800	10022000	9153810	18010000	9895980	16283200	18255700	11821300	9946810	10994300	18590000	19416600	9876990	20372700	12928200	16012700
Eif2a	1863250	1603260	1937410	2932720	2123160	812070	3011410	2793230	2928310	1149340	1694650	1661820	2488620	2300490	2268940	2236220	1771480	2567290	1564380	1579420	2567420	2264080	2264030	1915930	1436840	3052490	2065720	2736980	2174390
Eif2b2	636070	1350180	1411260	919858	830033	859290	664220	1163850	1078000	998506	1085380	1052100	794150	916716	714578	1164420	1633060	731801	969888	1328450	592094	592917	507807	1053160	1067560	1014340	778038	1113620	1065100
Eif2b3	2683570	2199870	2557470	1972340	2286970	1783150	2640490	2560310	2918080	2609320	3030840	2856010	2814080	2846460	2275760	2023590	2316230	2376410	2451970	2925400	2240030	1541420	1855060	2938310	2249750	1996620	2467830	2025610	2231050
Eif2b5	2060820	2508680	2199440	4531400	3808240	2502850	3410470	3137300	2738670	1833480	2208490	2130630	2552960	1807100	1964800	3673030	1493660	3234870	1774140	1830520	3642720	3036770	2562120	2119340	2177010	2925240	1748560	3211120	2342570
Eif2s1	10967900	10915700	11157600	10014900	10800600	12462900	12210500	12042000	11045300	10574800	7955690	9148710	12395700	9841690	10823200	11654700	12292700	10963200	11470800	11200600	10614000	11284100	11636300	12742800	9816440	11242200	9800270	10350500	9946030
Eif2s2	7960510	6413390	8030130	3384840	6375100	7341020	6060530	3594710	5518770	7091940	7147570	8838500	10240200	6622980	6340950	4577710	8150370	7577170	7836230	9114510	3624810	5086700	4742740	10073400	8968760	6460000	9631620	6346680	10146800
Eif2s3x	3438000	3856450	4232070	3139880	3194150	3250910	3790620	3583060	3795260	2754930	3274210	3545770	3854390	3151130	2886290	3524590	2430910	3558260	3298770	3972510	3593660	3659390	3796930	3099490	2715060	3536080	2912200	3849000	2871020
Eif3a	7743830	7316120	7776410	8954970	8829950	5352000	9361010	8246320	8472670	5964840	5893170	6698600	8204170	6095050	8078260	9048020	5704570	8759000	6571880	7032410	9967660	9145700	7650700	7731500	6233100	9178260	6216010	8935190	7736260
Eif3b	4917010	4611530	4891280	7800700	6838870	4813130	7278520	5413100	5283030	3625220	3983820	4438470	5256380	4103950	5819820	6767450	4117900	5611690	4400330	5087480	5027320	5801180	6081990	4987570	4004200	6869020	4277590	7007020	4367720
Eif3c	8789340	8069730	8461070	8716110	8722060	6772610	10009500	9240650	9130720	8190610	7725610	8792570	9292580	8045180	10050600	8092170	7412790	8869180	8407510	7776600	7728240	9141820	9178110	9342730	8020900	9057650	7503640	8161050	7243680
Eif3d	5971390	5595490	6946650	5133470	6378100	5556680	7214650	4919550	5835450	5854730	4655850	4955710	5539370	6175620	5791300	6084630	5757300	5348350	3886890	4988110	4665780	5506120	4634790	5952360	5724890	4695100	6288170	5048600	3889800
Eif3e	3173900	3052650	3156400	2897310	3255170	3613630	3201840	3318110	3256640	2954930	2728360	3126330	3725490	2911450	3261620	3458000	3152140	3203710	2693800	3098730	2928490	3036540	2860000	3817680	2761480	3675930	3065030	3019560	2194190
Eif3f	8439760	7937140	9080590	9328610	10958000	10198200	10202300	11019500	10133800	8146860	7175310	8492910	10543700	8046300	10004100	9313700	9054020	8771830	7374470	7679600	7494210	8800230	9203000	9752590	7026660	9601810	8525480	8292110	8042880
Eif3g	4028760	4080870	4498450	1587380	2834270	4039750	3326740	3384670	3146210	3700620	3966890	4226240	3165510	3630180	2956390	3363840	4226900	2379210	4135020	4490700	3658270	2540570	2671940	2509820	4087480	1251210	4057820	2786470	3221860
Eif3h	5959890	4985980	7047540	4110660	6247500	3646710	7025530	5472630	6882340	7105840	6596140	7214910	5602520	8238260	4944150	6055360	7014690	5109630	8005850	6547170	7427680	5446100	6659190	9499020	6705870	6242970	6861880	5642600	6770030
Eif3i	6791200	6783700	7032250	6041660	6823890	6119060	7320640	6777150	7353490	7112650	6884770	6986600	7491430	6987060	6738920	6911990	7658040	6468820	6497000	7245050	5977800	7014370	6638340	8154500	7288250	6853350	8165180	7162420	7597580
Eif3j1	10086100	10392400	11122900	6985250	7662290	7052440	10649500	9471670	8613960	10679300	11389400	10744300	10918100	10280900	8535820	8738390	10687600	9862130	11605100	11318900	11130000	9304840	9360850	12151800	10235600	9703960	11090400	7909260	10598700
Eif3l	6220040	6326440	6932300	6517770	6314210	6337820	7514190	7436840	6035190	5154560	4702570	5923100	6412010	4012490	5992820	6961840	5995820	6137800	5963390	5540190	6169940	6632890	6197170	7672530	5313020	7506650	5099790	6326610	5330780
Eif3m	730946	774008	1006000	1241760	880029	667773	836692	1605030	1220890	878148	734795	1278450	1393870	1150430	1739980	976387	948346	1383260	1057260	698179	690951	1170840	1070360	994830	773541	1085830	794753	1127360	630267
Eif4a1	54171000	50373600	60410400	71035600	76364700	62890400	78164200	74778000	77952600	57594000	51861200	60295000	78677100	61124700	83987000	78541200	56820000	74646900	53494900	56168000	72399300	83557600	77547400	70867100	58200700	87315100	55181700	77768700	53869600
Eif4a2	19143600	20236500	18593000	17936900	18487800	16932800	17508600	19482400	20558200	19036000	19462000	19901400	21414200	19132500	20767400	18978400	22041500	18079200	22103200	20520600	18509000	18756200	21073000	23067300	19247800	19467900	20735000	21639200	20436600
Eif4a3	6529890	5385730	5721650	7959650	7023240	6259660	8315460	5813570	6219260	4599530	5391020	6915340	6996530	6432370	6764370	5969810	5718190	7594260	4583160	7362730	7045990	5522260	5841060	5625410	4858110	6685310	6652570	6870820	4917740
Eif4b	12828000	15576800	15455300	16762600	15856400	12973900	14957900	14358700	16577500	14104600	17964800	16488000	17680100	15311500	17141800	16165700	10090500	17990000	17874800	17359400	23905200	17062200	20519300	13713900	15328300	22997900	15205700	20608100	18586000
Eif4e	4459630	3495050	3106130	3412460	3841730	3717470	3590200	6066500	3910780	4169350	3142950	3743200	4282830	5251750	4172260	3617410	3328460	3866590	3599420	2507590	2879150	3772950	2832490	2677110	2339780	3414360	2796530	3291960	2087630
Eif4g1	7004250	7337730	7895900	4633990	5520260	5455890	5425140	5307980	5169040	6216250	5702280	5750190	5211250	4649940	5165540	5649400	6916160	5488270	7191530	6401450	6453000	5733100	6513830	6669860	6258840	5826840	5670700	5591970	6025700
Eif4g2	3111490	2949890	3017010	2987450	3388860	2531350	3436420	3185610	2832150	2586670	2963710	2948050	3421950	2406070	3318600	3000070	3250780	3285950	3015930	2842660	3029470	2990600	3421150	3122570	3173690	3435460	2611770	2992590	3089470
Eif4g3	8807680	9067860	7856510	7083120	8093160	6579190	7424740	7218880	6447850	8353070	7587760	7033240	8788810	5938970	7715410	6754760	8787650	6121990	7477290	7950870	7108880	6481900	8132330	8150330	7893290	6719380	6286500	7720940	7042920
Eif4h	36589400	36911400	40417700	30551400	37707000	31674100	41598500	38418300	52211900	50154300	35718500	38931100	45609900	64204000	35833300	33845200	46309500	31574900	31802000	34722100	41062500	37207800	39425400	52447800	40829200	33537100	36882000	42697800	37039100
Eif5	17347200	16656600	16910500	15016300	16663000	20463200	16030500	18193700	16635400	17699800	18610200	16745600	15804500	20046100	16292700	17781000	14584100	15366800	16638500	19332900	16282700	15673000	16372500	15571600	15371900	14680400	21760200	15362000	17865200
Eif5a2	27133300	22224800	31626700	39431200	35717600	29906900	45014000	45757900	33282900	28749700	31344800	31554600	49856800	43799800	48390000	51601900	35647100	52278800	28801800	37297500	55653100	58526200	44161500	47854200	29294900	47832300	39585600	52091700	36348800
Eif5b	2424610	2413760	2665690	2646540	2381970	2477720	2334620	1917350	2325360	1787060	1841770	2024410	1143220	1217200	1797940	1814950	1605040	1441020	1870920	1512770	2411710	1856730	1861230	1931430	1686000	1525780	1583240	1915550	2087640
Eif6	905884	848257	1093640	1869550	1489290	1702900	1680410	1665020	2572960	1040740	1132590	1834480	1977850	1367150	1432650	1046590	757305	1655290	1008950	835838	1027280	1524930	942887	785190	691287	1383960	1153960	1691950	1016670
Eipr1	6100470	5613140	6878060	8223280	10133900	7183270	7176050	7799110	8552740	5761190	4375380	4709360	7635230	7113270	8932500	6766920	4719150	8244600	4228550	4364300	5749330	8686270	8200880	5677050	4602550	8949570	3490320	8608090	5295320
Elavl1	11020600	11192500	10881100	11560600	11199000	12790300	12970400	12807600	12274600	10732000	12278300	13845400	10850600	15508700	12952800	12028000	13256300	14876600	11900000	15242500	12227500	11462900	12164300	11445300	10936300	14238800	13048300	13885300	14369400
Elavl2	3402060	2721580	3897900	2895850	2774610	3090510	2355260	4351810	4668960	2971200	2934750	3361750	4809370	4943510	3821360	4164580	2609420	2420000	3123720	2973090	3942290	5910670	4203920	2961220	2807470	3981320	2981720	3851050	3546710
Elavl3	5174170	4899580	5907110	9447380	7185290	9069390	11008400	8228190	8255440	6240400	7213820	7195070	8519090	11139300	8980240	8136980	5901730	10901900	5244980	9315170	10194300	9804990	6714630	8332490	5731480	8928340	7378730	9143300	6678990
Elavl4	4552190	5280290	4282820	5846600	4252680	2744480	5898100	6842000	4988080	5346620	5956780	5819700	6000600	5746580	6100310	6225500	5703160	6545330	5622870	5534190	6384020	6206540	5694300	5535090	3448910	5809050	5963140	7533920	6773680
Elfn2	4429420	5129030	3032330	3391480	3502910	3750950	2092080	3126220	3472210	3543730	3042140	3179400	2939050	3466130	3935980	4470780	4491920	2699420	3390090	3030960	2724840	2939220	3979110	3331930	4464870	3513860	3330870	3451730	3280410
Elmo1	2695550	2797370	3472670	2029810	2490920	3007930	4618660	3109450	3433900	3131340	3935960	2843980	3767470	3526730	2218110	2408030	2046390	2834700	2229070	3551300	3557850	2434440	1892980	4031360	2859050	1876000	2507630	2286610	3065490
Elmo2	4907370	5325500	4246580	3883650	4238800	5514690	3347280	4091080	2532330	4146450	5012910	4177060	3865350	3637010	4953320	3419210	4440440	4668680	4408310	5694280	3634820	4127020	5359020	3875860	7146630	7618460	4209490	4849150	5094240
Elmod1	1865090	1670730	1460220	1776320	2005010	1534080	2150920	1583780	1846170	1839560	1829620	1711230	1623680	2089760	1558140	725309	1476060	1781820	1569340	1791720	2167590	1743600	1901510	1818130	1670650	1866970	1455630	1714460	1818410
Elob	8978860	8355750	8732470	6220550	7301830	9548060	7716160	8020880	6356480	7744910	7671820	7646550	6722040	6085350	5739740	6011550	8095330	6831060	8405310	8467530	6474350	6579340	6594580	8028190	7619160	7392780	7581500	6538610	8287710
Eloc	2384440	1997400	3046010	4155640	4516220	3115950	4179230	2655830	3480130	2256590	2102770	2470850	2914780	3885860	3069170	2826540	2228520	3566360	1739270	2275900	2832930	3064080	2575160	2999070	2497220	3617640	2094360	3453870	2657990
Elp1	3712300	3729850	3824030	4163880	4150470	3378000	4558180	4363130	5312790	3467920	3585680	3665840	4241790	4581350	3776830	5731090	2860890	3578420	5505850	4059570	5271490	4475810	3519280	4493000	4222500	4471970	6306420	4100470	4325120
Elp3	1335060	1020910	1361920	2346500	2101970	1730580	1900330	2194050	2442060	1409470	1408120	1471490	2053620	1842200	2410510	2727460	1512970	1946830	1871490	1709490	2455650	2310920	1773620	1940770	1174000	2290330	1959190	1910980	1753670
Elp4	413390	321412	553644	775335	629356	434764	579884	666089	525698	431810	319197	352224	675253	475696	430880	881014	425896	948169	260654	508514	1716160	1000650	994947	755889	328589	487933	342471	743503	250064
Emb	3658830	3824160	5583290	8260760	5701800	4820290	6536800	7398420	6131300	2878010	5020820	4214470	5480880	7729850	5590290	7311970	4610640	8580660	4404750	3996110	8175980	10245100	8043080	5109440	3628830	8625930	3496010	6298260	5553600
Emc1	2565320	2488960	2992820	4020530	3534690	3262870	4368080	3663870	3672150	2375310	2733160	2945150	3898020	2576160	3707070	3770390	2739280	4229380	2619420	2959690	3701040	4007740	3955870	3203180	2536810	3677390	2894220	3442900	2712530
Emc2	4775960	6520960	7705240	2453930	5883610	5380210	7556430	4562120	4478780	4568610	4516300	3528010	5922900	8679140	3316980	3061460	6402040	4003260	3645480	3946080	2133340	4964040	3286340	3598420	6189380	2009010	6495020	4834610	4351400
Emc3	1942140	2685370	1823490	2998990	3015670	3007180	3097080	3058940	1913390	2298340	2685990	2535780	2667300	1636320	2385400	1626330	1549930	3017740	2016680	2561680	3016640	2276590	2718950	1920570	1477920	2391990	1506170	2916670	2902710
Emc4	2708010	2768070	2397330	2583730	2974830	2821450	4252150	2258480	2921490	2020720	2637430	2945650	2575820	3029350	2075150	1880330	1462560	2624110	1926000	2236850	2792560	2457780	2137570	1658470	584188	2377850	1276270	2527740	2110110
Emc6	2628160	2557140	2411370	2266580	2649800	3411800	2851810	1768610	791331	1191960	3189610	2931960	1965920	2760890	1579460	2209400	1424470	1656020	2771090	3599100	1508730	1795670	1106970	2506220	2244640	1252520	2344570	1966950	3764100
Emc7	1383150	1255020	1708720	1415330	1529320	2222510	2260180	1472970	1223210	1502080	1193700	1185230	1887110	1196250	1269840	1239190	1472030	1582150	1742060	1985710	1186350	1613070	1380040	1293250	1295440	1225820	1648490	1323190	2027440
Emc8	6642450	6776310	6750470	6095690	5524780	7467570	9337380	5961990	6909580	8154160	8203800	7896550	8903270	7211480	7365020	5910080	5645780	8374970	6373520	7688900	7769420	6427830	6510330	8213520	6219100	5848020	6729810	6972160	8621430
Emd	3389590	3256450	2568500	2176700	3074500	4179540	3120240	3008920	2917860	3432250	3103880	3185930	2478510	3601600	2281140	3819220	3671400	3112380	3570710	3866470	3241850	2630060	2777340	3602670	3103050	2549460	3346890	2778460	3249430
Eml1	1816030	2350130	3453150	2946720	2763200	3169600	5585480	3475400	2519420	2832780	4445360	3376480	4550950	4017900	2635270	2005130	1812560	4186820	2714400	3099500	3790410	4642250	2152400	2566640	2079700	2604420	2445050	3554090	3130810
Eml2	2462850	2488250	3349510	3529910	2273340	5306700	4861990	4804660	4368540	3407030	5167180	3808030	4662500	4980470	2824440	4977170	2143410	3257740	3895040	2832260	6362730	5770790	3138280	5125520	2812530	3467760	3937720	3290850	4518850
Eml4	1587130	1554050	1252970	1440050	1782130	1594740	1720080	1417520	1220730	1476220	1477750	1349670	1438320	1360650	1371740	1700390	1297540	1311310	1409000	1616820	1390720	1385590	1683440	1436640	1296670	1464420	1366470	1254550	1302130
Eml6	2028020	1568090	2153780	4765680	3756800	2768390	3406810	1934890	3148540	950021	1074920	1448580	1303060	2032900	2279720	917427	1593300	1764000	2010870	3157830	2297060	1854950	513171	2623460	2624500	1613890	1900140	1023170	2301810
Enah	1752280	1832610	3065040	2903370	1556030	513123	1654740	1638570	1940300	1343180	1901500	1617170	1873960	3426660	1789830	1804270	1584290	2653090	1610770	1778810	3045110	2936700	1973540	2501550	2747900	2368270	2504280	1937990	2151430
Endod1	2267290	2597350	4128490	2809880	2608680	6387360	3735600	6616960	5043350	3037400	5138020	4098940	6091200	4515270	3375260	3167190	1765070	5637320	5116480	2924300	6650390	8222940	3015500	3186200	2457960	4633650	3006860	3355110	5158970
Eno1	147871000	170241000	199424000	179614000	196121000	177573000	202449000	250108000	215914000	192357000	189358000	185137000	211128000	268629000	238477000	220086000	180720000	237331000	184825000	193478000	226965000	243243000	217404000	209512000	219258000	240535000	195926000	235984000	206631000
Eno2	103054000	95607800	107248000	101800000	130872000	129298000	163693000	154946000	177670000	154473000	153969000	141083000	164014000	214963000	149229000	157159000	130827000	148236000	116463000	140548000	147529000	154269000	149764000	160413000	171617000	163268000	155402000	161875000	153969000
Enoph1	8573800	8411090	9123340	6304010	7933420	9880160	7650710	6861440	8884340	9574090	8218140	8145610	8532460	7969250	6951250	7990110	9749100	7256940	9218450	8399970	9635220	8412790	8535130	8501640	9561790	9550780	8549290	8514260	10273700
Enpep	301128	669184	376302	1127830	1005060	718607	944302	996207	754157	484310	295304	514124	774821	597687	999362	805914	482050	931786	327416	416447	850437	1058080	888816	762462	373877	853994	361687	503072	655318
Enpp5	1496130	1572820	1685970	2245530	2490900	2142160	2418610	1909290	2601110	1233270	1724980	1660030	2532720	1368570	1998870	2527110	1565300	2796050	1603780	1716460	2418360	2480460	1796150	2163300	1736640	2271760	1206290	2442860	1696690
Ensa	7740160	6928950	7547110	7641630	6039130	4007520	4882900	5493620	10163000	5219820	5509450	5899500	9565470	6327190	10964200	7442200	3224210	7782570	4776990	4913570	16917700	7844380	12717600	4338720	8778960	9258390	5755490	10774800	6554160
Entpd2	1748100	1206050	1182320	2911400	1680860	1467230	1061930	2674690	3060980	1451060	1729140	1704910	2225820	2927560	2853730	3536740	957113	1663700	1219920	2489970	2793890	3229270	2265480	1092850	1996650	2572150	2906730	2298090	1498880
Epb41l1	10486897	1.26643e+07	1.05806e+07	14988466	14495690	9.38636e+06	13961658	1.54417e+07	13906215	1.28045e+07	13871385	1.20076e+07	1.33227e+07	15100184	14381563	16049517	10434767	14366960	1.16494e+07	1.19028e+07	17505130	15474763	15722632	1.35645e+07	12329636	15416736	1.27939e+07	14464438	12617616
Epb41l2	9375135	9603330	10711790	7783810	8096145	5042145	10206965	8801815	9921505	10532980	11757475	9278500	11018840	8269090	8405735	8727375	8504125	7775520	9538210	9093120	11260600	11450820	9327565	12563655	11064835	9327485	11042140	8705065	10954180
Epdr1	13152000	13210100	13038300	16508800	16381600	6791580	20095600	19120300	16477200	12154800	11472100	10611100	18042800	11638800	15983500	11186800	16914700	18202800	14390500	12105600	13096700	16690900	14897600	14260800	8761150	14020800	7824060	15733200	12440400
Ephb3	1051660	1353840	827536	1609510	1959850	1084140	904640	1607550	1571490	711237	790795	646450	1900180	1589730	1625100	1921630	1052570	1120130	676083	755984	1343620	1746630	2442250	1862700	1250090	2388540	922833	2778950	1141960
Ephb4	1076570	1073140	2406300	1590450	2347320	796435	1660040	2758880	2504480	785223	1068820	1483570	2879470	2870700	3284560	802210	535840	3845440	1054230	1698750	2278230	4896050	2765950	583374	1488910	3625800	778419	3978240	1394250
Ephx1	1984160	2481750	3728850	4653680	3066960	3679500	4434180	3895640	3655690	2055870	2993190	3113190	2356750	3432120	3388840	2722900	2308910	4133370	3412840	2523970	3780700	3033830	2765610	2600800	1751200	3014710	2635670	3240350	4336050
Ephx2	8032440	6086800	5032140	7354690	7770890	8440450	5108100	7463190	7800250	7770510	4625230	5443990	6345920	5631550	8937040	5168350	6936670	5938840	5244340	4233040	6074960	4470950	7312050	6598500	7956620	7407210	4113120	5992880	5363400
Epm2aip1	4988350	4271850	4397830	6942400	5934570	6739740	4930330	5386420	6626000	5333630	4955940	5102290	5873660	4672190	7301130	6645040	4109850	6391820	4444510	4347060	6312880	5921570	6349680	4048920	3557550	6134480	3429480	6933290	3306260
Epn1	7957290	8598970	8221460	8658440	8956280	7075530	6302970	9249240	8552920	7765670	6501230	7492360	8414650	7764270	9888950	8573720	6965060	8276590	6402650	7054240	6802280	8647590	9071990	5620980	7656950	9220880	5402730	7438320	6912350
Epn2	5389070	5632940	6782460	4367740	5627620	4896220	5332070	4573640	4722520	4708400	4780040	4595400	4897150	4966950	5253310	4471460	5542200	4626330	4422720	4708820	3768710	4719520	5316810	3699300	3641240	5370460	4039320	3407170	4779420
Eprs1	7311700	7690120	7752420	7659330	6790170	4575720	8336890	7789160	7617720	6900370	6794940	8012630	7939090	6697130	7399870	7724970	7015650	9625300	6705070	7540600	8769080	9946950	8091380	8378990	6593250	7760490	6402340	7329560	5569540
Eps15	2571870	2954890	2897500	3370490	2412810	4017840	4586870	2814750	2864370	2575370	3858210	3321050	2717730	3351310	2321050	2358300	1784800	3650920	1996740	3371900	3226210	3081930	1819540	2937120	2591960	2674440	2674300	3087730	2933390
Eps15l1	10043700	9916470	8742750	8513970	10162500	8998320	8131990	9081110	8450810	11466700	10212600	10569000	9390920	8606850	10030900	10043800	9031390	8410080	7448480	8954220	8061640	8123570	9303810	9661730	9705450	7807320	8540060	8251110	8827250
Eps8	1456820	1445290	1481440	2449790	1220070	1741600	2246020	2160510	1381760	1726900	1760760	2321510	1063440	2134250	1670550	1702430	1859250	2010160	1275310	2586250	1452880	1750010	1147310	1631620	1474380	1622890	2132030	1982280	2211180
Erbin	1066770	828337	1567390	1881660	1566680	1019230	2226010	1924200	2144940	1405290	1455070	1285010	1989810	2294140	1871410	1480910	579598	1457310	766896	985870	2218690	2014860	1102580	1496380	1127900	2055690	1532550	1516670	1031660
Erc1	11777500	14055200	12261800	9727760	8409360	11505000	13408800	9334340	7587700	10742000	15449500	18120500	9390620	13676300	11635000	8111630	14366100	13882500	11602000	23205200	9252130	6958950	9307700	9668890	10621400	9301140	16533900	15408100	13896900
Ergic1	2823630	2812230	3077250	3986090	4366980	2789710	4439940	4523500	4213460	2907760	3108920	2899800	4111050	3648020	4103570	4176190	3726590	4834250	3574800	3752020	3623620	4032080	3994810	3897370	2227710	4021260	3327450	4168640	2957140
Ergic3	2257830	2230730	2582190	1425500	1849710	2410090	2489150	1861090	2429280	2480220	2398540	2267750	2259760	2835870	1729110	1521140	2047300	1942580	2213050	2199540	2199110	1967610	2038330	2550800	1990740	1840220	2372850	2464580	1826640
Erh	14355400	11515000	10987500	14450200	15754500	13574400	17252300	19316300	9053650	13515800	13566700	19113800	12816300	18056600	17135600	9865760	16596400	8689570	10980800	15314300	7992630	7973250	7528450	7790810	8023570	8935510	12396800	18244000	16109600
Eri3	5900280	5098000	5855310	8271120	7335980	3341590	5348970	9565140	5150530	7619610	7555960	7130380	6210700	7077930	7620310	10603600	7459540	7316740	8038080	3727460	8972740	5396970	6067870	6599480	5950080	9488370	3659420	7199940	7129110
Erlin2	9881930	9706930	12550600	9368530	8125920	9311370	11638600	7327680	10625200	11467100	11623700	14795200	10667700	10163000	8375090	11225800	10971500	9537620	14330500	13581700	13356500	9679320	7877650	12506100	11096300	10450200	16379700	10046200	12323500
Ermn	9861830	12013700	26249500	7461370	8333780	22526500	20864400	14344700	14869900	15716300	20780200	15203100	22258600	12500200	7720820	7332200	5439150	13757700	8215930	11571100	9101100	18775500	8448060	17121800	15033900	8755730	12788500	11939600	18683300
Ermp1	2694580	2697910	4013390	3173720	3162610	4527560	5697310	3285610	4284210	3229320	3974420	4400280	4237160	3918020	2620600	2973190	1896240	2660080	2888410	2481830	3648520	3716390	2022520	3264850	2405270	3002010	3143230	3983800	3721690
Ero1a	1167480	1055210	853399	1468810	1265630	1318430	1596950	1875740	2192270	1290770	1069980	1127230	1584420	1569380	1598760	1739320	1064530	1436780	934386	855600	1487830	1876640	1200730	1296970	897401	997706	956905	1414930	599796
Erp29	12884100	11918200	11697600	16521400	12092700	17234800	17041300	17321100	12012100	9085070	12721900	15266100	10398600	15878900	11636800	12498000	13767100	17514400	16065600	15500800	13582000	12765800	10612200	11170900	10070300	11891600	14392900	14724300	14553100
Erp44	4833520	4305790	5583400	4389810	2902830	5620080	5179420	4312300	4673280	3987130	3393270	3772420	4592370	5911050	3690100	4478710	5765080	4855030	3146410	7012520	6369870	4814810	5827850	6350990	3117660	4730100	3542160	4667450	5126570
Esd	10953700	10597200	12165600	10803500	12293100	12483900	13050200	11660500	11559900	11334200	11749100	10093900	10789400	12470100	9592840	11106600	10765600	10902300	12569000	12095100	13094400	11230000	11187700	11442600	10905300	10395000	10454200	8843660	11713100
Esyt1	1358210	1932650	1540450	2582250	1619090	3624870	3623280	2758620	2267420	1924980	3555400	2379280	2887160	3159450	1782830	1693770	1249240	3208250	1668710	1777440	3585990	2452740	1676860	2102610	1111380	1410280	1763840	2022390	1919810
Esyt2	659822	650748	843609	1091780	1287470	521051	1322040	1293170	1269460	839043	1024100	935963	1711920	876715	1202930	1348660	963944	1376520	847398	985037	1220080	1596290	1237560	1271850	966567	1555880	622305	1581020	873893
[truncated: 2,911 more rows]

## Sheet: Brain_Young_Atten_Metadata
Sample	Sample	phenotype_Age	Genotype_Sex	group	Sex	Genotype	Age	phenotype
OE0002622.mzML	OE0002622.mzML	Young attenuated	Male +/+	Young attenuated_Male +/+	Male	+/+	Young attenuated	attenuated
[truncated: 28 more rows]

## Sheet: Brain_Old_Atten_Filtered
Protein	OE0002623.mzML	OE0002626.mzML	OE0002627.mzML	OE0002632.mzML	OE0002638.mzML	OE0002641.mzML	OE0002642.mzML	OE0002643.mzML	OE0002649.mzML	OE0002651.mzML	OE0002652.mzML	OE0002665.mzML	OE0002670.mzML	OE0002672.mzML	OE0002675.mzML	OE0002683.mzML	OE0002693.mzML	OE0002698.mzML
[truncated: 4,121 more rows]

[truncated: 4 more sheets: Brain_Old_Atten_Metadata, Brain_Sev_Filtered, Brain_Sev_Metadata, Brain_Sev_Res]
