# Supplementary material for: Variants in glycine decarboxylase activate catabolic mechanisms of mitochondrial energy metabolism in the brain
Source: J Biol Chem. 2026 Apr 27;302(6):113098. doi: 10.1016/j.jbc.2026.113098 (PMC13235479; doi:10.1016/j.jbc.2026.113098)
Supplement: Table S2 [file mmc5.xlsx]

## Sheet: Sheet 1 - brain_t_test_young_at
protein	p	fdr	bonf	log2fc	ID	Gene Name	Species	GOTERM_BP_DIRECT	GOTERM_CC_DIRECT	GOTERM_MF_DIRECT	INTERPRO	KEGG_PATHWAY	PIR_SUPERFAMILY	SMART	UP_KW_BIOLOGICAL_PROCESS	UP_KW_CELLULAR_COMPONENT	UP_KW_DISEASE	UP_KW_DOMAIN	UP_KW_LIGAND	UP_KW_MOLECULAR_FUNCTION	UP_KW_PTM	UP_SEQ_FEATURE
Tnfrsf21	0.000438748	0.479977	1	-0.152264	Q9EPU5	tumor necrosis factor receptor superfamily, member 21(Tnfrsf21)	Mus musculus	GO:0001783~B cell apoptotic process,GO:0002250~adaptive immune response,GO:0002376~immune system process,GO:0006915~apoptotic process,GO:0006959~humoral immune response,GO:0007165~signal transduction,GO:0007413~axonal fasciculation,GO:0030889~negative regulation of B cell proliferation,GO:0031642~negative regulation of myelination,GO:0032693~negative regulation of interleukin-10 production,GO:003…	GO:0005737~cytoplasm,GO:0005886~plasma membrane,GO:0005887~integral component of plasma membrane,GO:0016020~membrane,GO:0016021~integral component of membrane,GO:0030424~axon,GO:0031226~intrinsic component of plasma membrane,	NA	IPR000488:Death domain,IPR001368:TNFR/NGFR cysteine-rich region,IPR011029:Death-like domain,IPR022330:Tumour necrosis factor receptor 21,	mmu04060:Cytokine-cytokine receptor interaction,	NA	SM00005:DEATH,SM00208:TNFR,	KW-0053~Apoptosis,KW-0391~Immunity,KW-1064~Adaptive immunity,	KW-0472~Membrane,KW-1003~Cell membrane,	NA	KW-0677~Repeat,KW-0732~Signal,KW-0812~Transmembrane,KW-1133~Transmembrane helix,	NA	KW-0675~Receptor,	KW-0325~Glycoprotein,KW-0449~Lipoprotein,KW-0564~Palmitate,KW-1015~Disulfide bond,	CARBOHYD:N-linked (GlcNAc...) asparagine,COMPBIAS:Polar residues,DOMAIN:Death,DOMAIN:TNFR-Cys,LIPID:S-palmitoyl cysteine,REGION:Disordered,REPEAT:TNFR-Cys,REPEAT:TNFR-Cys 1,REPEAT:TNFR-Cys 2,REPEAT:TNFR-Cys 3,REPEAT:TNFR-Cys 4,TOPO_DOM:Cytoplasmic,TOPO_DOM:Extracellular,TRANSMEM:Helical,
Dhrs11	0.0218322	0.596526	1	-0.102841	Q3U0B3	dehydrogenase/reductase (SDR family) member 11(Dhrs11)	Mus musculus	GO:0006629~lipid metabolic process,GO:0006694~steroid biosynthetic process,GO:0006703~estrogen biosynthetic process,GO:0008202~steroid metabolic process,	GO:0005576~extracellular region,	GO:0000166~nucleotide binding,GO:0000253~3-keto sterol reductase activity,GO:0004303~estradiol 17-beta-dehydrogenase activity,GO:0016491~oxidoreductase activity,GO:0044594~17-beta-hydroxysteroid dehydrogenase (NAD+) activity,GO:0072555~17-beta-ketosteroid reductase activity,GO:0072582~17-beta-hydroxysteroid dehydrogenase (NADP+) activity,GO:0102176~cycloeucalenone reductase activity,	IPR002347:Glucose/ribitol dehydrogenase,	mmu00140:Steroid hormone biosynthesis,	NA	NA	KW-0443~Lipid metabolism,KW-0753~Steroid metabolism,	KW-0964~Secreted,	NA	KW-0732~Signal,	KW-0521~NADP,KW-0547~Nucleotide-binding,	KW-0560~Oxidoreductase,	NA	ACT_SITE:Proton acceptor,
Gldc	6.78e-05	0.405167	0.405167	-0.0851005	Q91W43	glycine decarboxylase(Gldc)	Mus musculus	GO:0006520~cellular amino acid metabolic process,GO:0006544~glycine metabolic process,GO:0006546~glycine catabolic process,GO:0019464~glycine decarboxylation via glycine cleavage system,GO:0036255~response to methylamine,GO:0065003~macromolecular complex assembly,GO:1903442~response to lipoic acid,GO:1990830~cellular response to leukemia inhibitory factor,	GO:0005654~nucleoplasm,GO:0005739~mitochondrion,GO:0005886~plasma membrane,GO:0005960~glycine cleavage complex,	GO:0003824~catalytic activity,GO:0004375~glycine dehydrogenase (decarboxylating) activity,GO:0016491~oxidoreductase activity,GO:0016594~glycine binding,GO:0016829~lyase activity,GO:0019899~enzyme binding,GO:0030170~pyridoxal phosphate binding,GO:0042803~protein homodimerization activity,GO:0070280~pyridoxal binding,	IPR001597:Aromatic amino acid beta-eliminating lyase/threonine aldolase,IPR003437:Glycine cleavage system P protein, homodimeric,IPR015421:Pyridoxal phosphate-dependent transferase, major region, subdomain 1,IPR015422:Pyridoxal phosphate-dependent transferase, major region, subdomain 2,IPR015424:Pyridoxal phosphate-dependent transferase,IPR020581:Glycine cleavage system P protein,	mmu00260:Glycine, serine and threonine metabolism,mmu00630:Glyoxylate and dicarboxylate metabolism,mmu01100:Metabolic pathways,mmu01200:Carbon metabolism,	NA	NA	NA	KW-0496~Mitochondrion,	NA	KW-0809~Transit peptide,	KW-0663~Pyridoxal phosphate,	KW-0560~Oxidoreductase,	KW-0007~Acetylation,	DOMAIN:Beta_elim_lyase,REGION:Disordered,TRANSIT:Mitochondrion,
Ssbp1	0.0236525	0.596526	1	-0.0823534	Q9CYR0	single-stranded DNA binding protein 1(Ssbp1)	Mus musculus	GO:0006260~DNA replication,GO:0006264~mitochondrial DNA replication,GO:0006268~DNA unwinding involved in DNA replication,GO:0051096~positive regulation of helicase activity,GO:0051289~protein homotetramerization,GO:0070584~mitochondrion morphogenesis,GO:0090297~positive regulation of mitochondrial DNA replication,GO:1905776~positive regulation of DNA helicase activity,	GO:0005739~mitochondrion,GO:0009295~nucleoid,GO:0042645~mitochondrial nucleoid,	GO:0003677~DNA binding,GO:0003682~chromatin binding,GO:0003697~single-stranded DNA binding,GO:0042802~identical protein binding,GO:0042803~protein homodimerization activity,	IPR000424:Primosome PriB/single-strand DNA-binding,IPR011344:Single-strand DNA-binding,IPR012340:Nucleic acid-binding, OB-fold,	mmu03030:DNA replication,mmu03430:Mismatch repair,mmu03440:Homologous recombination,	PIRSF002070:single-strand binding protein,	NA	KW-0235~DNA replication,	KW-0496~Mitochondrion,KW-1135~Mitochondrion nucleoid,	NA	KW-0809~Transit peptide,	NA	KW-0238~DNA-binding,	KW-0007~Acetylation,KW-0597~Phosphoprotein,	DOMAIN:SSB,TRANSIT:Mitochondrion,
Vamp3	0.0292673	0.617923	1	-0.0818152	P63024	vesicle-associated membrane protein 3(Vamp3)	Mus musculus	GO:0001921~positive regulation of receptor recycling,GO:0006906~vesicle fusion,GO:0015031~protein transport,GO:0016192~vesicle-mediated transport,GO:0017156~calcium ion regulated exocytosis,GO:0034446~substrate adhesion-dependent cell spreading,GO:0035493~SNARE complex assembly,GO:0042147~retrograde transport, endosome to Golgi,GO:0043001~Golgi to plasma membrane protein transport,GO:0051649~esta…	GO:0005768~endosome,GO:0005769~early endosome,GO:0005829~cytosol,GO:0005886~plasma membrane,GO:0009986~cell surface,GO:0016020~membrane,GO:0016324~apical plasma membrane,GO:0030136~clathrin-coated vesicle,GO:0030141~secretory granule,GO:0030285~integral component of synaptic vesicle membrane,GO:0030665~clathrin-coated vesicle membrane,GO:0030672~synaptic vesicle membrane,GO:0031201~SNARE complex,…	GO:0000149~SNARE binding,GO:0005484~SNAP receptor activity,GO:0005515~protein binding,GO:0017075~syntaxin-1 binding,GO:0019905~syntaxin binding,	IPR001388:Synaptobrevin,IPR016444:Synaptobrevin, metazoa/fungi,	mmu04130:SNARE interactions in vesicular transport,mmu04145:Phagosome,	PIRSF005409:synaptobrevin,	NA	KW-0653~Protein transport,KW-0813~Transport,	KW-0472~Membrane,KW-0770~Synapse,KW-0771~Synaptosome,KW-0967~Endosome,	NA	KW-0175~Coiled coil,KW-0812~Transmembrane,KW-1133~Transmembrane helix,	NA	NA	KW-0832~Ubl conjugation,KW-1017~Isopeptide bond,	CROSSLNK:Glycyl lysine isopeptide (Lys-Gly) (interchain with G-Cter in ubiquitin),DOMAIN:v-SNARE coiled-coil homology,REGION:Disordered,SITE:(Microbial infection) Cleavage; by C.botulinum neurotoxin type X (BoNT/X),TOPO_DOM:Cytoplasmic,TOPO_DOM:Vesicular,TRANSMEM:Helical; Anchor for type IV membrane protein,
Dnajc2	0.00756841	0.522174	1	-0.07636	P54103	DnaJ heat shock protein family (Hsp40) member C2(Dnajc2)	Mus musculus	GO:0006260~DNA replication,GO:0006325~chromatin organization,GO:0006450~regulation of translational fidelity,GO:0030308~negative regulation of cell growth,GO:0045893~positive regulation of transcription, DNA-templated,GO:0051083~'de novo' cotranslational protein folding,GO:2000279~negative regulation of DNA biosynthetic process,	GO:0005634~nucleus,GO:0005730~nucleolus,GO:0005737~cytoplasm,GO:0005829~cytosol,GO:0031965~nuclear membrane,	GO:0003682~chromatin binding,GO:0005515~protein binding,GO:0030544~Hsp70 protein binding,GO:0042393~histone binding,GO:0043022~ribosome binding,GO:0061649~ubiquitinated histone binding,	IPR001005:SANT/Myb domain,IPR001623:DnaJ domain,IPR009057:Homeodomain-like,IPR017884:SANT domain,IPR017930:Myb domain,IPR018253:DnaJ domain, conserved site,	NA	NA	SM00271:DnaJ,SM00717:SANT,	KW-0804~Transcription,KW-0805~Transcription regulation,	KW-0539~Nucleus,KW-0963~Cytoplasm,	NA	KW-0175~Coiled coil,KW-0677~Repeat,	NA	KW-0010~Activator,KW-0143~Chaperone,KW-0156~Chromatin regulator,	KW-0007~Acetylation,KW-0597~Phosphoprotein,	COMPBIAS:Basic and acidic residues,COMPBIAS:Polar residues,DOMAIN:HTH myb-type,DOMAIN:J,DOMAIN:Myb-like,DOMAIN:SANT,DOMAIN:SANT 1,DOMAIN:SANT 2,REGION:Disordered,REGION:ZRF1-UBD,
Tut7	0.0183124	0.594616	1	-0.0748884	Q5BLK4	terminal uridylyl transferase 7(Tut7)	Mus musculus	GO:0001556~oocyte maturation,GO:0010526~negative regulation of transposition, RNA-mediated,GO:0010586~miRNA metabolic process,GO:0031054~pre-miRNA processing,GO:0031123~RNA 3'-end processing,GO:0071076~RNA 3' uridylation,GO:1990074~polyuridylation-dependent mRNA catabolic process,	GO:0005654~nucleoplasm,GO:0005737~cytoplasm,GO:0005829~cytosol,	GO:0003676~nucleic acid binding,GO:0008270~zinc ion binding,GO:0016740~transferase activity,GO:0016779~nucleotidyltransferase activity,GO:0035198~miRNA binding,GO:0046872~metal ion binding,GO:0050265~RNA uridylyltransferase activity,GO:0070569~uridylyltransferase activity,	IPR001878:Zinc finger, CCHC-type,IPR002058:PAP/25A-associated,	NA	NA	SM00343:ZnF_C2HC,	NA	KW-0963~Cytoplasm,	NA	KW-0677~Repeat,KW-0863~Zinc-finger,	KW-0460~Magnesium,KW-0464~Manganese,KW-0479~Metal-binding,KW-0862~Zinc,	KW-0548~Nucleotidyltransferase,KW-0808~Transferase,	KW-0597~Phosphoprotein,	COMPBIAS:Acidic residues,COMPBIAS:Basic and acidic residues,COMPBIAS:Polar residues,DOMAIN:CCHC-type,DOMAIN:PAP-associated 1,DOMAIN:PAP-associated 2,DOMAIN:TUTase,REGION:Disordered,REGION:Sufficient for monouridylation activity,ZN_FING:CCHC-type 1,ZN_FING:CCHC-type 2,ZN_FING:CCHC-type 3,ZN_FING:Matrin-type,
Rbbp6	0.00434993	0.488506	1	-0.0723899	A0A338P6W1	retinoblastoma binding protein 6, ubiquitin ligase(Rbbp6)	Mus musculus	GO:0001701~in utero embryonic development,GO:0006260~DNA replication,GO:0006275~regulation of DNA replication,GO:0006397~mRNA processing,GO:0006511~ubiquitin-dependent protein catabolic process,GO:0006974~cellular response to DNA damage stimulus,GO:0016567~protein ubiquitination,GO:0035264~multicellular organism growth,GO:0048568~embryonic organ development,GO:0061053~somite development,	GO:0005634~nucleus,GO:0005694~chromosome,GO:0005730~nucleolus,GO:0005737~cytoplasm,GO:0005813~centrosome,GO:0005856~cytoskeleton,GO:0016607~nuclear speck,GO:0032991~macromolecular complex,	GO:0003676~nucleic acid binding,GO:0004842~ubiquitin-protein transferase activity,GO:0008270~zinc ion binding,GO:0016740~transferase activity,GO:0019901~protein kinase binding,GO:0046872~metal ion binding,GO:0061630~ubiquitin protein ligase activity,	IPR001841:Zinc finger, RING-type,IPR001878:Zinc finger, CCHC-type,IPR003613:U box domain,IPR013083:Zinc finger, RING/FYVE/PHD-type,IPR014891:DWNN domain,IPR025829:Zinc knuckle CX2CX3GHX4C,	NA	NA	SM00184:RING,SM00343:ZnF_C2HC,SM01180:SM01180,	KW-0227~DNA damage,KW-0235~DNA replication,KW-0833~Ubl conjugation pathway,	KW-0158~Chromosome,KW-0206~Cytoskeleton,KW-0539~Nucleus,KW-0963~Cytoplasm,	NA	KW-0863~Zinc-finger,	KW-0479~Metal-binding,KW-0862~Zinc,	KW-0808~Transferase,	KW-0007~Acetylation,KW-0597~Phosphoprotein,KW-0832~Ubl conjugation,KW-1017~Isopeptide bond,	COMPBIAS:Basic and acidic residues,COMPBIAS:Basic residues,COMPBIAS:Polar residues,COMPBIAS:Pro residues,CROSSLNK:Glycyl lysine isopeptide (Lys-Gly) (interchain with G-Cter in SUMO2),DOMAIN:CCHC-type,DOMAIN:DWNN,DOMAIN:RING-type,REGION:Disordered,REGION:Interaction with RB1,REGION:Interaction with p53,ZN_FING:CCHC-type,ZN_FING:RING-type; degenerate,
Phip	0.0361479	0.630842	1	-0.0681175	Q8VDD9	pleckstrin homology domain interacting protein(Phip)	Mus musculus	GO:0001932~regulation of protein phosphorylation,GO:0006357~regulation of transcription from RNA polymerase II promoter,GO:0006606~protein import into nucleus,GO:0007010~cytoskeleton organization,GO:0008283~cell proliferation,GO:0008284~positive regulation of cell proliferation,GO:0008286~insulin receptor signaling pathway,GO:0008360~regulation of cell shape,GO:0010800~positive regulation of pept…	GO:0005634~nucleus,	GO:0005158~insulin receptor binding,GO:0005515~protein binding,GO:0070577~lysine-acetylated histone binding,	IPR001487:Bromodomain,IPR001680:WD40 repeat,IPR015943:WD40/YVTN repeat-like-containing domain,IPR018359:Bromodomain, conserved site,IPR019775:WD40 repeat, conserved site,IPR020472:G-protein beta WD-40 repeat,	NA	NA	SM00297:BROMO,SM00320:WD40,	NA	KW-0539~Nucleus,	NA	KW-0103~Bromodomain,KW-0677~Repeat,KW-0853~WD repeat,	NA	NA	KW-0007~Acetylation,KW-0597~Phosphoprotein,KW-0832~Ubl conjugation,KW-1017~Isopeptide bond,	COMPBIAS:Basic and acidic residues,COMPBIAS:Polar residues,CROSSLNK:Glycyl lysine isopeptide (Lys-Gly) (interchain with G-Cter in SUMO1); alternate,CROSSLNK:Glycyl lysine isopeptide (Lys-Gly) (interchain with G-Cter in SUMO2),CROSSLNK:Glycyl lysine isopeptide (Lys-Gly) (interchain with G-Cter in SUMO2); alternate,DOMAIN:Bromo,DOMAIN:Bromo 1,DOMAIN:Bromo 2,REGION:Disordered,REGION:Mediates interac…
Ralgps1	0.00482747	0.488506	1	-0.0673419	A2AR50	Ral GEF with PH domain and SH3 binding motif 1(Ralgps1)	Mus musculus	GO:0007264~small GTPase mediated signal transduction,GO:0007265~Ras protein signal transduction,GO:0032485~regulation of Ral protein signal transduction,GO:0043547~positive regulation of GTPase activity,	GO:0005737~cytoplasm,GO:0005886~plasma membrane,GO:0016020~membrane,	GO:0005085~guanyl-nucleotide exchange factor activity,	IPR001849:Pleckstrin homology domain,IPR001895:Guanine-nucleotide dissociation stimulator CDC25,IPR008937:Ras guanine nucleotide exchange factor,IPR011993:Pleckstrin homology-like domain,IPR023578:Ras guanine nucleotide exchange factor, domain,	NA	NA	SM00147:RasGEF,SM00233:PH,	NA	KW-0472~Membrane,KW-0963~Cytoplasm,KW-1003~Cell membrane,	NA	NA	NA	KW-0344~Guanine-nucleotide releasing factor,	NA	COMPBIAS:Polar residues,DOMAIN:PH,DOMAIN:Ras-GEF,MOTIF:PXXP,REGION:Disordered,REGION:Required for stimulation of nucleotide exchange by RALA,
Btbd9	0.0328314	0.623918	1	-0.0668967	Q8C726	BTB (POZ) domain containing 9(Btbd9)	Mus musculus	GO:0007616~long-term memory,GO:0008344~adult locomotory behavior,GO:0042428~serotonin metabolic process,GO:0042748~circadian sleep/wake cycle, non-REM sleep,GO:0048512~circadian behavior,GO:0050804~modulation of synaptic transmission,GO:0050951~sensory perception of temperature stimulus,GO:0060586~multicellular organismal iron ion homeostasis,GO:1900242~regulation of synaptic vesicle endocytosis,	GO:0005737~cytoplasm,GO:0098978~glutamatergic synapse,	NA	IPR000210:BTB/POZ-like,IPR000421:Coagulation factor 5/8 C-terminal type domain,IPR008979:Galactose-binding domain-like,IPR011333:BTB/POZ fold,IPR011705:BTB/Kelch-associated,	NA	NA	SM00225:BTB,SM00875:SM00875,	NA	NA	NA	NA	NA	NA	NA	COMPBIAS:Polar residues,DOMAIN:BACK,DOMAIN:BTB,DOMAIN:F5/8 type C,REGION:Disordered,
Fibcd1	0.0375042	0.630842	1	-0.0644493	A2AV25	fibrinogen C domain containing 1(Fibcd1)	Mus musculus	GO:0007155~cell adhesion,	GO:0005615~extracellular space,GO:0016020~membrane,GO:0016021~integral component of membrane,	GO:0005102~receptor binding,GO:0008061~chitin binding,GO:0046872~metal ion binding,	IPR002181:Fibrinogen, alpha/beta/gamma chain, C-terminal globular domain,IPR014716:Fibrinogen, alpha/beta/gamma chain, C-terminal globular, subdomain 1,IPR020837:Fibrinogen, conserved site,	NA	NA	SM00186:FBG,	NA	KW-0472~Membrane,	NA	KW-0735~Signal-anchor,KW-0812~Transmembrane,KW-1133~Transmembrane helix,	KW-0106~Calcium,KW-0147~Chitin-binding,KW-0479~Metal-binding,	NA	KW-0325~Glycoprotein,KW-1015~Disulfide bond,	CARBOHYD:N-linked (GlcNAc...) asparagine,DOMAIN:Fibrinogen C-terminal,REGION:Disordered,SITE:Implicated in ligand binding,TOPO_DOM:Cytoplasmic,TOPO_DOM:Extracellular,TRANSMEM:Helical; Signal-anchor for type II membrane protein,
Jph1	0.00124861	0.479977	1	-0.063545	Q9ET80	junctophilin 1(Jph1)	Mus musculus	GO:0007517~muscle organ development,	GO:0005654~nucleoplasm,GO:0005783~endoplasmic reticulum,GO:0005789~endoplasmic reticulum membrane,GO:0005886~plasma membrane,GO:0014701~junctional sarcoplasmic reticulum membrane,GO:0016020~membrane,GO:0016021~integral component of membrane,GO:0016529~sarcoplasmic reticulum,GO:0030018~Z disc,GO:0030314~junctional membrane complex,	GO:0008307~structural constituent of muscle,	IPR003409:MORN motif,IPR017191:Junctophilin,	NA	PIRSF037387:junctophilin,	SM00698:MORN,	NA	KW-0256~Endoplasmic reticulum,KW-0472~Membrane,KW-0703~Sarcoplasmic reticulum,KW-1003~Cell membrane,	NA	KW-0677~Repeat,KW-0812~Transmembrane,KW-1133~Transmembrane helix,	NA	NA	KW-0597~Phosphoprotein,	COMPBIAS:Basic and acidic residues,COMPBIAS:Polar residues,REGION:Disordered,REPEAT:MORN 1,REPEAT:MORN 2,REPEAT:MORN 3,REPEAT:MORN 4,REPEAT:MORN 5,REPEAT:MORN 6,REPEAT:MORN 7,TOPO_DOM:Cytoplasmic,TRANSMEM:Helical,TRANSMEM:Helical; Anchor for type IV membrane protein,
Nectin3	0.0414545	0.630842	1	-0.0631933	Q9JLB9	nectin cell adhesion molecule 3(Nectin3)	Mus musculus	GO:0002089~lens morphogenesis in camera-type eye,GO:0007155~cell adhesion,GO:0007156~homophilic cell adhesion via plasma membrane adhesion molecules,GO:0007157~heterophilic cell-cell adhesion via plasma membrane cell adhesion molecules,GO:0007286~spermatid development,GO:0009566~fertilization,GO:0060042~retina morphogenesis in camera-type eye,GO:0098609~cell-cell adhesion,GO:1902414~protein local…	GO:0005886~plasma membrane,GO:0005911~cell-cell junction,GO:0005912~adherens junction,GO:0016020~membrane,GO:0016021~integral component of membrane,GO:0030424~axon,GO:0030425~dendrite,GO:0043296~apical junction complex,GO:0044291~cell-cell contact zone,GO:0045202~synapse,GO:0045211~postsynaptic membrane,GO:0098686~hippocampal mossy fiber to CA3 synapse,GO:0098839~postsynaptic density membrane,GO:…	GO:0005515~protein binding,GO:0042802~identical protein binding,GO:0042803~protein homodimerization activity,GO:0050839~cell adhesion molecule binding,	IPR003599:Immunoglobulin subtype,IPR007110:Immunoglobulin-like domain,IPR013106:Immunoglobulin V-set,IPR013162:CD80-like, immunoglobulin C2-set,IPR013783:Immunoglobulin-like fold,	mmu04514:Cell adhesion molecules,mmu04520:Adherens junction,	NA	SM00409:IG,	KW-0130~Cell adhesion,	KW-0472~Membrane,KW-0628~Postsynaptic cell membrane,KW-0770~Synapse,KW-1003~Cell membrane,	NA	KW-0393~Immunoglobulin domain,KW-0677~Repeat,KW-0732~Signal,KW-0812~Transmembrane,KW-1133~Transmembrane helix,	NA	NA	KW-0325~Glycoprotein,KW-1015~Disulfide bond,	CARBOHYD:N-linked (GlcNAc...) asparagine,COMPBIAS:Basic and acidic residues,DOMAIN:Ig-like,DOMAIN:Ig-like C2-type 1,DOMAIN:Ig-like C2-type 2,DOMAIN:Ig-like V-type,REGION:Disordered,TOPO_DOM:Cytoplasmic,TOPO_DOM:Extracellular,TRANSMEM:Helical,
Eepd1	0.0411894	0.630842	1	-0.0629012	Q3TGW2	endonuclease/exonuclease/phosphatase family domain containing 1(Eepd1)	Mus musculus	GO:0006281~DNA repair,GO:0010875~positive regulation of cholesterol efflux,	GO:0005886~plasma membrane,GO:0046658~anchored component of plasma membrane,	GO:0003677~DNA binding,	IPR003583:Helix-hairpin-helix DNA-binding motif, class 1,IPR004509:Competence protein ComEA, helix-hairpin-helix domain,IPR010994:RuvA domain 2-like,	NA	NA	SM00278:HhH1,	NA	NA	NA	NA	NA	NA	KW-0449~Lipoprotein,KW-0519~Myristate,KW-0597~Phosphoprotein,	DOMAIN:HhH,LIPID:N-myristoyl glycine,REGION:Disordered,
Krt16	0.0275836	0.611187	1	-0.0624018	Q9Z2K1	keratin 16(Krt16)	Mus musculus	GO:0002009~morphogenesis of an epithelium,GO:0002376~immune system process,GO:0006954~inflammatory response,GO:0007010~cytoskeleton organization,GO:0007568~aging,GO:0030216~keratinocyte differentiation,GO:0030336~negative regulation of cell migration,GO:0030855~epithelial cell differentiation,GO:0031424~keratinization,GO:0042633~hair cycle,GO:0045087~innate immune response,GO:0045104~intermediate…	GO:0001533~cornified envelope,GO:0005856~cytoskeleton,GO:0005882~intermediate filament,	GO:0005198~structural molecule activity,GO:0005200~structural constituent of cytoskeleton,GO:0005515~protein binding,	IPR002957:Keratin, type I,IPR018039:Intermediate filament protein, conserved site,	mmu04915:Estrogen signaling pathway,mmu05150:Staphylococcus aureus infection,	NA	SM01391:SM01391,	KW-0391~Immunity,KW-0399~Innate immunity,	KW-0403~Intermediate filament,KW-0416~Keratin,	NA	KW-0175~Coiled coil,	NA	NA	NA	DOMAIN:IF rod,REGION:Coil 1A,REGION:Coil 1B,REGION:Coil 2,REGION:Disordered,REGION:Head,REGION:Linker 1,REGION:Linker 12,REGION:Tail,
Metap1	0.0429078	0.630842	1	-0.0617879	Q8BP48	methionyl aminopeptidase 1(Metap1)	Mus musculus	GO:0006508~proteolysis,GO:0035551~protein initiator methionine removal involved in protein maturation,GO:0070084~protein initiator methionine removal,	GO:0005737~cytoplasm,GO:0005829~cytosol,	GO:0004177~aminopeptidase activity,GO:0008233~peptidase activity,GO:0016787~hydrolase activity,GO:0046872~metal ion binding,GO:0070006~metalloaminopeptidase activity,	IPR000994:Peptidase M24, structural domain,IPR001714:Peptidase M24, methionine aminopeptidase,IPR002467:Peptidase M24A, methionine aminopeptidase, subfamily 1,	NA	NA	NA	NA	KW-0963~Cytoplasm,	NA	KW-0863~Zinc-finger,	KW-0479~Metal-binding,KW-0862~Zinc,	KW-0031~Aminopeptidase,KW-0378~Hydrolase,KW-0645~Protease,	KW-0007~Acetylation,	DOMAIN:C6H2-type,DOMAIN:Peptidase_M24,ZN_FING:C6H2-type,
Rpusd3	0.0476149	0.64221	1	-0.0615052	Q14AI6	RNA pseudouridylate synthase domain containing 3(Rpusd3)	Mus musculus	GO:0000455~enzyme-directed rRNA pseudouridine synthesis,GO:0001522~pseudouridine synthesis,GO:0006397~mRNA processing,GO:0009451~RNA modification,GO:0070131~positive regulation of mitochondrial translation,	GO:0005739~mitochondrion,GO:0005759~mitochondrial matrix,GO:0035770~ribonucleoprotein granule,	GO:0003723~RNA binding,GO:0009982~pseudouridine synthase activity,GO:0016853~isomerase activity,	IPR006145:Pseudouridine synthase, RsuA/RluB/C/D/E/F,IPR020103:Pseudouridine synthase, catalytic domain,	NA	NA	NA	KW-0507~mRNA processing,	KW-0496~Mitochondrion,	NA	KW-0809~Transit peptide,	NA	KW-0413~Isomerase,	NA	COMPBIAS:Polar residues,DOMAIN:PseudoU_synth_2,REGION:Disordered,TRANSIT:Mitochondrion,
Xpnpep3	0.0275666	0.611187	1	-0.0584092	B7ZMP1	X-prolyl aminopeptidase 3, mitochondrial(Xpnpep3)	Mus musculus	GO:0003094~glomerular filtration,GO:0006508~proteolysis,GO:0016485~protein processing,	GO:0005737~cytoplasm,GO:0005739~mitochondrion,GO:0005829~cytosol,	GO:0004177~aminopeptidase activity,GO:0008233~peptidase activity,GO:0016787~hydrolase activity,GO:0030145~manganese ion binding,GO:0042803~protein homodimerization activity,GO:0046872~metal ion binding,GO:0070006~metalloaminopeptidase activity,	IPR000994:Peptidase M24, structural domain,IPR007865:Aminopeptidase P N-terminal domain,	NA	NA	SM01011:SM01011,	NA	KW-0496~Mitochondrion,KW-0963~Cytoplasm,	NA	KW-0809~Transit peptide,	KW-0464~Manganese,KW-0479~Metal-binding,	KW-0378~Hydrolase,	NA	REGION:Interaction with TNFRSF1B,TRANSIT:Mitochondrion,
Timmdc1	0.0486593	0.645027	1	-0.0583734	Q8BUY5	translocase of inner mitochondrial membrane domain containing 1(Timmdc1)	Mus musculus	NA	GO:0005654~nucleoplasm,GO:0005739~mitochondrion,GO:0016020~membrane,GO:0016021~integral component of membrane,GO:0031966~mitochondrial membrane,	NA	NA	NA	NA	NA	NA	KW-0472~Membrane,KW-0496~Mitochondrion,	NA	KW-0812~Transmembrane,KW-1133~Transmembrane helix,	NA	KW-0143~Chaperone,	KW-0597~Phosphoprotein,	REGION:Disordered,TRANSMEM:Helical,
Esam	0.024684	0.596526	1	-0.0581547	D3Z5Y0	endothelial cell-specific adhesion molecule(Esam)	Mus musculus	GO:0007155~cell adhesion,GO:0007156~homophilic cell adhesion via plasma membrane adhesion molecules,GO:0008104~protein localization,GO:0016338~calcium-independent cell-cell adhesion via plasma membrane cell-adhesion molecules,GO:0030833~regulation of actin filament polymerization,GO:0034613~cellular protein localization,GO:0070830~bicellular tight junction assembly,GO:0098609~cell-cell adhesion,G…	GO:0005886~plasma membrane,GO:0005911~cell-cell junction,GO:0005912~adherens junction,GO:0005923~bicellular tight junction,GO:0016020~membrane,GO:0016021~integral component of membrane,GO:0030054~cell junction,GO:0032991~macromolecular complex,	GO:0098632~protein binding involved in cell-cell adhesion,	IPR003598:Immunoglobulin subtype 2,IPR003599:Immunoglobulin subtype,IPR007110:Immunoglobulin-like domain,IPR013106:Immunoglobulin V-set,IPR013783:Immunoglobulin-like fold,	mmu04514:Cell adhesion molecules,mmu04670:Leukocyte transendothelial migration,	NA	SM00408:IGc2,SM00409:IG,	KW-0130~Cell adhesion,	KW-0472~Membrane,KW-0796~Tight junction,KW-0965~Cell junction,KW-1003~Cell membrane,	NA	KW-0393~Immunoglobulin domain,KW-0677~Repeat,KW-0732~Signal,KW-0812~Transmembrane,KW-1133~Transmembrane helix,	NA	NA	KW-0325~Glycoprotein,KW-0597~Phosphoprotein,KW-1015~Disulfide bond,	CARBOHYD:N-linked (GlcNAc...) asparagine,COMPBIAS:Polar residues,DOMAIN:Ig-like,DOMAIN:Ig-like C2-type,DOMAIN:Ig-like V-type,REGION:Disordered,TOPO_DOM:Cytoplasmic,TOPO_DOM:Extracellular,TRANSMEM:Helical,
Gtf3c4	0.0200978	0.594616	1	-0.0557577	Q8BMQ2	general transcription factor IIIC, polypeptide 4(Gtf3c4)	Mus musculus	GO:0006384~transcription initiation from RNA polymerase III promoter,	GO:0000127~transcription factor TFIIIC complex,GO:0005634~nucleus,GO:0005654~nucleoplasm,GO:0005739~mitochondrion,	GO:0000995~transcription factor activity, core RNA polymerase III binding,GO:0003677~DNA binding,GO:0004402~histone acetyltransferase activity,GO:0016740~transferase activity,GO:0016746~transferase activity, transferring acyl groups,	IPR024761:Transcription factor IIIC, 90kDa subunit, N-terminal,IPR024764:Transcription factor IIIC, putative zinc-finger,	NA	NA	NA	KW-0804~Transcription,	KW-0539~Nucleus,	NA	NA	NA	KW-0012~Acyltransferase,KW-0238~DNA-binding,KW-0808~Transferase,	KW-0007~Acetylation,KW-0597~Phosphoprotein,KW-0832~Ubl conjugation,KW-1017~Isopeptide bond,	COMPBIAS:Basic and acidic residues,CROSSLNK:Glycyl lysine isopeptide (Lys-Gly) (interchain with G-Cter in SUMO2),DOMAIN:DUF5921,DOMAIN:TFIIIC_delta,DOMAIN:zf-TFIIIC,REGION:Disordered,
Anapc13	0.0187981	0.594616	1	-0.0556234	Q8R034	anaphase promoting complex subunit 13(Anapc13)	Mus musculus	GO:0007049~cell cycle,GO:0051301~cell division,GO:0070979~protein K11-linked ubiquitination,	GO:0005634~nucleus,GO:0005680~anaphase-promoting complex,	NA	IPR008401:Apc13p,	mmu04110:Cell cycle,mmu04114:Oocyte meiosis,mmu04120:Ubiquitin mediated proteolysis,mmu04914:Progesterone-mediated oocyte maturation,mmu05166:Human T-cell leukemia virus 1 infection,	NA	NA	KW-0131~Cell cycle,KW-0132~Cell division,KW-0498~Mitosis,KW-0833~Ubl conjugation pathway,	KW-0539~Nucleus,	NA	NA	NA	NA	NA	REGION:Disordered,
Map3k21	0.0167977	0.585839	1	-0.0553198	Q8VDG6	mitogen-activated protein kinase kinase kinase 21(Map3k21)	Mus musculus	GO:0006468~protein phosphorylation,GO:0007257~activation of JUN kinase activity,GO:0016310~phosphorylation,	NA	GO:0000166~nucleotide binding,GO:0004672~protein kinase activity,GO:0004674~protein serine/threonine kinase activity,GO:0004706~JUN kinase kinase kinase activity,GO:0004709~MAP kinase kinase kinase activity,GO:0005524~ATP binding,GO:0016301~kinase activity,GO:0016740~transferase activity,	IPR000719:Protein kinase, catalytic domain,IPR001245:Serine-threonine/tyrosine-protein kinase catalytic domain,IPR001452:Src homology-3 domain,IPR008271:Serine/threonine-protein kinase, active site,IPR011009:Protein kinase-like domain,IPR016231:Mitogen-activated protein (MAP) kinase kinase kinase, 9/10/11,IPR017441:Protein kinase, ATP binding site,	NA	PIRSF000556:mitogen-activated protein kinase kinase kinase, types 9/10/11,	SM00220:S_TKc,SM00326:SH3,	NA	NA	NA	KW-0677~Repeat,KW-0728~SH3 domain,	KW-0067~ATP-binding,KW-0547~Nucleotide-binding,	KW-0418~Kinase,KW-0723~Serine/threonine-protein kinase,KW-0808~Transferase,	KW-0597~Phosphoprotein,	ACT_SITE:Proton acceptor,COMPBIAS:Basic and acidic residues,COMPBIAS:Polar residues,DOMAIN:Protein kinase,DOMAIN:SH3,REGION:Disordered,REGION:Leucine-zipper 1,REGION:Leucine-zipper 2,
Stx2	0.0230319	0.596526	1	-0.0547883	Q3TJ55	syntaxin 2(Stx2)	Mus musculus	GO:0000281~mitotic cytokinesis,GO:0006886~intracellular protein transport,GO:0006887~exocytosis,GO:0006906~vesicle fusion,GO:0007340~acrosome reaction,GO:0007566~embryo implantation,GO:0016192~vesicle-mediated transport,GO:0030033~microvillus assembly,GO:0030154~cell differentiation,GO:0030855~epithelial cell differentiation,GO:0031629~synaptic vesicle fusion to presynaptic active zone membrane,G…	GO:0005615~extracellular space,GO:0005886~plasma membrane,GO:0005911~cell-cell junction,GO:0008021~synaptic vesicle,GO:0009986~cell surface,GO:0012505~endomembrane system,GO:0016020~membrane,GO:0016021~integral component of membrane,GO:0016323~basolateral plasma membrane,GO:0030027~lamellipodium,GO:0030133~transport vesicle,GO:0030496~midbody,GO:0031201~SNARE complex,GO:0031410~cytoplasmic vesicl…	GO:0000149~SNARE binding,GO:0005198~structural molecule activity,GO:0005484~SNAP receptor activity,GO:0005515~protein binding,GO:0042802~identical protein binding,GO:0048306~calcium-dependent protein binding,	IPR000727:Target SNARE coiled-coil domain,IPR006011:Syntaxin, N-terminal,IPR006012:Syntaxin/epimorphin, conserved site,IPR010989:t-SNARE,	mmu04130:SNARE interactions in vesicular transport,mmu04721:Synaptic vesicle cycle,	NA	SM00397:t_SNARE,SM00503:SynN,	NA	KW-0472~Membrane,	NA	KW-0175~Coiled coil,KW-0812~Transmembrane,KW-1133~Transmembrane helix,	NA	NA	NA	DOMAIN:SynN,DOMAIN:T-SNARE coiled-coil homology,DOMAIN:t-SNARE coiled-coil homology,TOPO_DOM:Cytoplasmic,TRANSMEM:Helical,TRANSMEM:Helical; Anchor for type IV membrane protein,
Decr2	0.0349831	0.6277	1	-0.0545857	Q9WV68	2-4-dienoyl-Coenzyme A reductase 2, peroxisomal(Decr2)	Mus musculus	GO:0006629~lipid metabolic process,GO:0006631~fatty acid metabolic process,GO:0006636~unsaturated fatty acid biosynthetic process,GO:0009062~fatty acid catabolic process,	GO:0005777~peroxisome,GO:0005778~peroxisomal membrane,GO:0016021~integral component of membrane,	GO:0008670~2,4-dienoyl-CoA reductase (NADPH) activity,GO:0016491~oxidoreductase activity,GO:0016628~oxidoreductase activity, acting on the CH-CH group of donors, NAD or NADP as acceptor,GO:0019166~trans-2-enoyl-CoA reductase (NADPH) activity,	IPR002347:Glucose/ribitol dehydrogenase,	mmu04146:Peroxisome,	NA	NA	KW-0276~Fatty acid metabolism,KW-0443~Lipid metabolism,	KW-0472~Membrane,KW-0576~Peroxisome,	NA	KW-0812~Transmembrane,KW-1133~Transmembrane helix,	KW-0521~NADP,	KW-0560~Oxidoreductase,	KW-0007~Acetylation,KW-0597~Phosphoprotein,	MOTIF:Microbody targeting signal,TRANSMEM:Helical,
Tceal1	0.0386185	0.630842	1	-0.0536513	Q921P9	transcription elongation factor A (SII)-like 1(Tceal1)	Mus musculus	NA	GO:0005634~nucleus,GO:0005654~nucleoplasm,	GO:0005515~protein binding,GO:0050699~WW domain binding,	IPR010370:Transcription elongation factor A, SII-related,IPR021156:Transcription elongation factor A-like/Brain expressed X-linked-like,	NA	NA	NA	KW-0804~Transcription,KW-0805~Transcription regulation,	KW-0539~Nucleus,	NA	NA	NA	NA	NA	COMPBIAS:Acidic residues,COMPBIAS:Basic and acidic residues,REGION:Disordered,
Jpt2	0.0316946	0.623918	1	-0.0534649	Q6PGH2	Jupiter microtubule associated homolog 2(Jpt2)	Mus musculus	GO:0050848~regulation of calcium-mediated signaling,GO:0075509~endocytosis involved in viral entry into host cell,	GO:0005634~nucleus,GO:0005737~cytoplasm,GO:0005829~cytosol,GO:0005886~plasma membrane,	NA	NA	NA	NA	NA	NA	KW-0539~Nucleus,KW-0963~Cytoplasm,	NA	NA	NA	NA	KW-0007~Acetylation,KW-0597~Phosphoprotein,	COMPBIAS:Basic and acidic residues,COMPBIAS:Polar residues,REGION:Disordered,
Tesk1	0.033356	0.623918	1	-0.0531437	O70146	testis specific protein kinase 1(Tesk1)	Mus musculus	GO:0001934~positive regulation of protein phosphorylation,GO:0006468~protein phosphorylation,GO:0007283~spermatogenesis,GO:0016310~phosphorylation,GO:0030036~actin cytoskeleton organization,GO:0031953~negative regulation of protein autophosphorylation,GO:0032880~regulation of protein localization,GO:0032956~regulation of actin cytoskeleton organization,GO:0042326~negative regulation of phosphoryl…	GO:0005634~nucleus,GO:0005737~cytoplasm,GO:0005813~centrosome,GO:0005856~cytoskeleton,GO:0030027~lamellipodium,GO:0031410~cytoplasmic vesicle,GO:0042995~cell projection,GO:0048471~perinuclear region of cytoplasm,	GO:0000166~nucleotide binding,GO:0004672~protein kinase activity,GO:0004674~protein serine/threonine kinase activity,GO:0004712~protein serine/threonine/tyrosine kinase activity,GO:0004713~protein tyrosine kinase activity,GO:0004714~transmembrane receptor protein tyrosine kinase activity,GO:0005524~ATP binding,GO:0008022~protein C-terminus binding,GO:0016301~kinase activity,GO:0016740~transferase…	IPR000719:Protein kinase, catalytic domain,IPR001245:Serine-threonine/tyrosine-protein kinase catalytic domain,IPR008266:Tyrosine-protein kinase, active site,IPR011009:Protein kinase-like domain,IPR015782:Testis-specific kinase 1,IPR017441:Protein kinase, ATP binding site,	NA	NA	NA	NA	KW-0206~Cytoskeleton,KW-0963~Cytoplasm,KW-0966~Cell projection,	NA	NA	KW-0067~ATP-binding,KW-0460~Magnesium,KW-0464~Manganese,KW-0479~Metal-binding,KW-0547~Nucleotide-binding,	KW-0418~Kinase,KW-0723~Serine/threonine-protein kinase,KW-0808~Transferase,KW-0829~Tyrosine-protein kinase,	KW-0488~Methylation,KW-0597~Phosphoprotein,	ACT_SITE:Proton acceptor,DOMAIN:Protein kinase,REGION:Disordered,REGION:Required for interaction with PARVA,REGION:Required for interaction with SPRED1 and SPRY2. Required for TESK1-mediated dephosphorylation of SPRY2 and SPRY2 inhibition of ERK phosphorylation,REGION:Required for interaction with YWHAB,
Ighg1	0.0200964	0.594616	1	-0.0531201	A0A075B5P4	immunoglobulin heavy constant gamma 1 (G1m marker)(Ighg1)	Mus musculus	GO:0001788~antibody-dependent cellular cytotoxicity,GO:0001798~positive regulation of type IIa hypersensitivity,GO:0001812~positive regulation of type I hypersensitivity,GO:0002377~immunoglobulin production,GO:0002455~humoral immune response mediated by circulating immunoglobulin,GO:0006910~phagocytosis, recognition,GO:0006911~phagocytosis, engulfment,GO:0006958~complement activation, classical p…	GO:0005615~extracellular space,GO:0005737~cytoplasm,GO:0009897~external side of plasma membrane,GO:0016021~integral component of membrane,GO:0042571~immunoglobulin complex, circulating,GO:0071735~IgG immunoglobulin complex,	GO:0003823~antigen binding,GO:0034987~immunoglobulin receptor binding,GO:0034988~Fc-gamma receptor I complex binding,	IPR003597:Immunoglobulin C1-set,IPR007110:Immunoglobulin-like domain,IPR013783:Immunoglobulin-like fold,	NA	NA	SM00407:IGc1,	NA	KW-0472~Membrane,KW-0964~Secreted,KW-1003~Cell membrane,	NA	KW-0393~Immunoglobulin domain,KW-0812~Transmembrane,KW-1133~Transmembrane helix,	NA	NA	KW-0325~Glycoprotein,KW-1015~Disulfide bond,	CARBOHYD:N-linked (GlcNAc...) asparagine,DISULFID:Interchain (with a heavy chain),DISULFID:Interchain (with a light chain),DOMAIN:Ig-like,REGION:CH1,REGION:CH2,REGION:CH3,REGION:Hinge,TOPO_DOM:Cytoplasmic,TRANSMEM:Helical,
Gatb	0.00241677	0.479977	1	-0.0528714	Q99JT1	glutamyl-tRNA(Gln) amidotransferase, subunit B(Gatb)	Mus musculus	GO:0006412~translation,GO:0032543~mitochondrial translation,GO:0070681~glutaminyl-tRNAGln biosynthesis via transamidation,	GO:0005739~mitochondrion,GO:0030956~glutamyl-tRNA(Gln) amidotransferase complex,	GO:0000166~nucleotide binding,GO:0003824~catalytic activity,GO:0005524~ATP binding,GO:0016874~ligase activity,GO:0016884~carbon-nitrogen ligase activity, with glutamine as amido-N-donor,GO:0050567~glutaminyl-tRNA synthase (glutamine-hydrolyzing) activity,	IPR003789:Aspartyl/glutamyl-tRNA amidotransferase subunit B-related,IPR004413:Aspartyl/glutamyl-tRNA(Asn/Gln) amidotransferase, B subunit,IPR006075:Aspartyl/Glutamyl-tRNA(Gln) amidotransferase, subunit B/E, catalytic,IPR014746:Glutamine synthetase/guanido kinase, catalytic domain,IPR017958:Glutamyl-tRNA(Gln) amidotransferase, subunit B, conserved site,IPR017959:Aspartyl/glutamyl-tRNA(Asn/Gln) ami…	mmu00970:Aminoacyl-tRNA biosynthesis,mmu01100:Metabolic pathways,	NA	SM00845:SM00845,	KW-0648~Protein biosynthesis,	KW-0496~Mitochondrion,	NA	KW-0809~Transit peptide,	KW-0067~ATP-binding,KW-0547~Nucleotide-binding,	KW-0436~Ligase,	NA	COMPBIAS:Polar residues,DOMAIN:GatB_N,DOMAIN:GatB_Yqey,REGION:Disordered,TRANSIT:Mitochondrion,
C1ql3	0.0270422	0.611187	1	-0.0518552	Q9ESN4	C1q-like 3(C1ql3)	Mus musculus	GO:0050807~regulation of synapse organization,GO:0097107~postsynaptic density assembly,GO:0099645~neurotransmitter receptor localization to postsynaptic specialization membrane,	GO:0005576~extracellular region,GO:0005581~collagen trimer,GO:0005615~extracellular space,GO:0043083~synaptic cleft,GO:0098686~hippocampal mossy fiber to CA3 synapse,GO:0098978~glutamatergic synapse,	GO:0005515~protein binding,GO:0042802~identical protein binding,	IPR001073:Complement C1q protein,IPR008160:Collagen triple helix repeat,IPR008983:Tumour necrosis factor-like domain,	NA	NA	SM00110:C1Q,	NA	KW-0964~Secreted,	NA	KW-0176~Collagen,KW-0732~Signal,	NA	NA	NA	COMPBIAS:Pro residues,DOMAIN:C1q,DOMAIN:Collagen-like,MUTAGEN:C->A: Does not affect heterooligomerization with C1QL4; when associated with A-28.,MUTAGEN:C->A: Does not affect heterooligomerization with C1QL4; when associated with A-32.,MUTAGEN:C->S: Does not affect heterooligomerization with C1QL2; when associated with S-28.,MUTAGEN:C->S: Does not affect heterooligomerization with C1QL2; when ass…
Usp20	0.0348426	0.6277	1	-0.0512157	Q8C6M1	ubiquitin specific peptidase 20(Usp20)	Mus musculus	GO:0006508~proteolysis,GO:0006511~ubiquitin-dependent protein catabolic process,GO:0006897~endocytosis,GO:0008277~regulation of G-protein coupled receptor protein signaling pathway,GO:0016579~protein deubiquitination,GO:0070536~protein K63-linked deubiquitination,GO:0071108~protein K48-linked deubiquitination,	GO:0005737~cytoplasm,GO:0005813~centrosome,GO:0005856~cytoskeleton,GO:0048471~perinuclear region of cytoplasm,	GO:0001664~G-protein coupled receptor binding,GO:0004197~cysteine-type endopeptidase activity,GO:0004843~thiol-dependent ubiquitin-specific protease activity,GO:0008233~peptidase activity,GO:0008234~cysteine-type peptidase activity,GO:0008270~zinc ion binding,GO:0016787~hydrolase activity,GO:0046872~metal ion binding,	IPR001394:Peptidase C19, ubiquitin carboxyl-terminal hydrolase 2,IPR001607:Zinc finger, UBP-type,IPR006615:Peptidase C19, ubiquitin-specific peptidase, DUSP domain,IPR013083:Zinc finger, RING/FYVE/PHD-type,IPR018200:Peptidase C19, ubiquitin carboxyl-terminal hydrolase 2, conserved site,	NA	NA	SM00290:ZnF_UBP,SM00695:DUSP,	KW-0254~Endocytosis,KW-0833~Ubl conjugation pathway,	KW-0206~Cytoskeleton,KW-0963~Cytoplasm,	NA	KW-0677~Repeat,KW-0863~Zinc-finger,	KW-0479~Metal-binding,KW-0862~Zinc,	KW-0378~Hydrolase,KW-0645~Protease,KW-0788~Thiol protease,	KW-0597~Phosphoprotein,KW-0832~Ubl conjugation,	ACT_SITE:Nucleophile,ACT_SITE:Proton acceptor,COMPBIAS:Basic and acidic residues,COMPBIAS:Polar residues,DOMAIN:DUSP,DOMAIN:DUSP 1,DOMAIN:DUSP 2,DOMAIN:UBP-type,DOMAIN:USP,REGION:Disordered,ZN_FING:UBP-type,
Snx7	0.0126713	0.560709	1	-0.0503071	Q9CY18	sorting nexin 7(Snx7)	Mus musculus	GO:0000422~mitophagy,GO:0015031~protein transport,GO:0032456~endocytic recycling,GO:0034727~piecemeal microautophagy of nucleus,GO:0061709~reticulophagy,GO:2000786~positive regulation of autophagosome assembly,	GO:0000407~pre-autophagosomal structure,GO:0005768~endosome,GO:0005769~early endosome,GO:0016020~membrane,GO:0030659~cytoplasmic vesicle membrane,	GO:0005515~protein binding,GO:0008289~lipid binding,GO:0035091~phosphatidylinositol binding,	IPR001683:Phox homologous domain,IPR027267:Arfaptin homology (AH) domain/BAR domain,	NA	NA	SM00312:PX,	KW-0653~Protein transport,KW-0813~Transport,	KW-0472~Membrane,KW-0967~Endosome,	NA	NA	KW-0446~Lipid-binding,	NA	NA	DOMAIN:BAR,DOMAIN:PX,REGION:Disordered,
Med15	0.0386262	0.630842	1	-0.0501184	Q924H2	mediator complex subunit 15(Med15)	Mus musculus	GO:0006355~regulation of transcription, DNA-templated,GO:0006357~regulation of transcription from RNA polymerase II promoter,GO:0019827~stem cell population maintenance,GO:0032968~positive regulation of transcription elongation from RNA polymerase II promoter,GO:0035019~somatic stem cell population maintenance,GO:0051123~RNA polymerase II transcriptional preinitiation complex assembly,GO:0060261~…	GO:0005634~nucleus,GO:0005654~nucleoplasm,GO:0005737~cytoplasm,GO:0016592~mediator complex,GO:0070847~core mediator complex,	GO:0003712~transcription cofactor activity,	IPR019087:Mediator complex, subunit Med15, metazoa,	NA	NA	NA	KW-0804~Transcription,KW-0805~Transcription regulation,	KW-0539~Nucleus,KW-0963~Cytoplasm,	NA	KW-0175~Coiled coil,	NA	KW-0010~Activator,	KW-0488~Methylation,KW-0597~Phosphoprotein,KW-0832~Ubl conjugation,	COMPBIAS:Polar residues,COMPBIAS:Pro residues,MOTIF:Nuclear localization signal,REGION:Disordered,REGION:Interaction with SREBF1,
Osbpl3	0.0181684	0.594616	1	-0.0495202	Q9DBS9	oxysterol binding protein-like 3(Osbpl3)	Mus musculus	GO:0006869~lipid transport,	GO:0005634~nucleus,GO:0005737~cytoplasm,GO:0005783~endoplasmic reticulum,GO:0005789~endoplasmic reticulum membrane,GO:0005829~cytosol,GO:0005886~plasma membrane,GO:0016020~membrane,GO:0031965~nuclear membrane,GO:0032433~filopodium tip,GO:0042995~cell projection,GO:0043231~intracellular membrane-bounded organelle,GO:0097038~perinuclear endoplasmic reticulum,	GO:0008289~lipid binding,GO:0015248~sterol transporter activity,GO:0015485~cholesterol binding,GO:0032934~sterol binding,	IPR000648:Oxysterol-binding protein,IPR001849:Pleckstrin homology domain,IPR011993:Pleckstrin homology-like domain,IPR018494:Oxysterol-binding protein, conserved site,	NA	NA	SM00233:PH,	KW-0445~Lipid transport,KW-0813~Transport,	KW-0256~Endoplasmic reticulum,KW-0472~Membrane,KW-0539~Nucleus,KW-0963~Cytoplasm,KW-0966~Cell projection,KW-1003~Cell membrane,	NA	KW-0175~Coiled coil,	KW-0446~Lipid-binding,	NA	KW-0597~Phosphoprotein,	COMPBIAS:Polar residues,DOMAIN:PH,MOTIF:FFAT 1,MOTIF:FFAT 2,REGION:Disordered,
Ddn	0.0382152	0.630842	1	-0.0489277	Q80TS7	dendrin(Ddn)	Mus musculus	GO:0045944~positive regulation of transcription from RNA polymerase II promoter,	GO:0005634~nucleus,GO:0005737~cytoplasm,GO:0005783~endoplasmic reticulum,GO:0005789~endoplasmic reticulum membrane,GO:0005886~plasma membrane,GO:0016020~membrane,GO:0030425~dendrite,GO:0032591~dendritic spine membrane,GO:0042995~cell projection,GO:0043204~perikaryon,GO:0045202~synapse,GO:0045211~postsynaptic membrane,	GO:0000978~RNA polymerase II core promoter proximal region sequence-specific DNA binding,GO:0000981~RNA polymerase II transcription factor activity, sequence-specific DNA binding,	IPR026500:Dendrin,	NA	NA	NA	NA	KW-0256~Endoplasmic reticulum,KW-0472~Membrane,KW-0539~Nucleus,KW-0628~Postsynaptic cell membrane,KW-0770~Synapse,KW-0963~Cytoplasm,KW-0966~Cell projection,KW-1003~Cell membrane,	NA	KW-0175~Coiled coil,	NA	NA	KW-0597~Phosphoprotein,	COMPBIAS:Basic and acidic residues,COMPBIAS:Polar residues,REGION:Disordered,REGION:Interaction with ACTN1,REGION:Interaction with CD2AP and NPHS1,REGION:Interaction with MAGI2,REGION:Nuclear localization,
Memo1	0.00955448	0.547504	1	-0.0488686	Q91VH6	mediator of cell motility 1(Memo1)	Mus musculus	GO:0032886~regulation of microtubule-based process,	NA	GO:0042277~peptide binding,	IPR002737:UPF0103/Mediator of ErbB2-driven cell motility (Memo-related),	NA	NA	NA	NA	NA	NA	NA	NA	NA	KW-0597~Phosphoprotein,	NA
Ubac2	0.00533596	0.490498	1	-0.0478319	Q8R1K1	ubiquitin associated domain containing 2(Ubac2)	Mus musculus	GO:0016055~Wnt signaling pathway,GO:0070972~protein localization to endoplasmic reticulum,GO:0090090~negative regulation of canonical Wnt signaling pathway,GO:1904153~negative regulation of retrograde protein transport, ER to cytosol,	GO:0005783~endoplasmic reticulum,GO:0005789~endoplasmic reticulum membrane,GO:0016020~membrane,GO:0016021~integral component of membrane,	GO:0005515~protein binding,	IPR009060:UBA-like,IPR015940:Ubiquitin-associated/translation elongation factor EF1B, N-terminal, eukaryote,	NA	NA	SM00165:UBA,	KW-0879~Wnt signaling pathway,	KW-0256~Endoplasmic reticulum,KW-0472~Membrane,	NA	KW-0732~Signal,KW-0812~Transmembrane,KW-1133~Transmembrane helix,	NA	NA	KW-0325~Glycoprotein,	CARBOHYD:N-linked (GlcNAc...) asparagine,DOMAIN:UBA,REGION:Disordered,TOPO_DOM:Cytoplasmic,TOPO_DOM:Extracellular,TRANSMEM:Helical,
Eif1ad	0.0268385	0.611187	1	-0.047775	Q3THJ3	eukaryotic translation initiation factor 1A domain containing(Eif1ad)	Mus musculus	GO:0006413~translational initiation,	GO:0005634~nucleus,GO:0005654~nucleoplasm,GO:0005829~cytosol,GO:0043231~intracellular membrane-bounded organelle,GO:0045111~intermediate filament cytoskeleton,	GO:0003723~RNA binding,GO:0003743~translation initiation factor activity,	IPR001253:Translation initiation factor 1A (eIF-1A),IPR006196:RNA-binding domain, S1, IF1 type,IPR012340:Nucleic acid-binding, OB-fold,	NA	NA	SM00652:eIF1a,	NA	KW-0539~Nucleus,	NA	NA	NA	KW-0694~RNA-binding,	KW-0597~Phosphoprotein,	COMPBIAS:Polar residues,DOMAIN:S1-like,MOTIF:Nuclear localization signal,REGION:Disordered,
Vps37a	0.00919361	0.547504	1	-0.0472159	Q8CHS8	vacuolar protein sorting 37A(Vps37a)	Mus musculus	GO:0006612~protein targeting to membrane,GO:0006623~protein targeting to vacuole,GO:0015031~protein transport,GO:0043162~ubiquitin-dependent protein catabolic process via the multivesicular body sorting pathway,	GO:0000813~ESCRT I complex,GO:0005634~nucleus,GO:0005654~nucleoplasm,GO:0005768~endosome,GO:0005813~centrosome,GO:0005829~cytosol,GO:0016020~membrane,GO:0031902~late endosome membrane,GO:0043231~intracellular membrane-bounded organelle,	NA	IPR009851:Modifier of rudimentary, Modr,IPR016135:Ubiquitin-conjugating enzyme/RWD-like,	mmu04144:Endocytosis,	NA	NA	KW-0653~Protein transport,KW-0813~Transport,	KW-0472~Membrane,KW-0539~Nucleus,KW-0967~Endosome,	NA	KW-0175~Coiled coil,	NA	NA	KW-0597~Phosphoprotein,	DOMAIN:VPS37 C-terminal,
Cpne5	0.0498418	0.648813	1	-0.0454028	Q8JZW4	copine V(Cpne5)	Mus musculus	GO:0030154~cell differentiation,GO:0071277~cellular response to calcium ion,GO:1903861~positive regulation of dendrite extension,	GO:0005886~plasma membrane,GO:0042995~cell projection,GO:0043005~neuron projection,GO:0043025~neuronal cell body,GO:0043204~perikaryon,	GO:0005544~calcium-dependent phospholipid binding,GO:0046872~metal ion binding,	IPR000008:C2 calcium-dependent membrane targeting,IPR002035:von Willebrand factor, type A,IPR010734:Copine,	NA	NA	SM00239:C2,SM00327:VWA,	KW-0221~Differentiation,	KW-0966~Cell projection,	NA	KW-0677~Repeat,	KW-0106~Calcium,KW-0479~Metal-binding,	NA	KW-0597~Phosphoprotein,	COMPBIAS:Pro residues,DOMAIN:C2,DOMAIN:C2 1,DOMAIN:C2 2,DOMAIN:VWFA,REGION:Disordered,
Pde8b	0.0406847	0.630842	1	-0.0441401	E9PX38	phosphodiesterase 8B(Pde8b)	Mus musculus	GO:0001662~behavioral fear response,GO:0006198~cAMP catabolic process,GO:0007165~signal transduction,GO:0008542~visual learning,GO:0035106~operant conditioning,GO:0046676~negative regulation of insulin secretion,GO:0050885~neuromuscular process controlling balance,GO:0061179~negative regulation of insulin secretion involved in cellular response to glucose stimulus,GO:0090032~negative regulation o…	NA	GO:0004114~3',5'-cyclic-nucleotide phosphodiesterase activity,GO:0004115~3',5'-cyclic-AMP phosphodiesterase activity,GO:0008081~phosphoric diester hydrolase activity,GO:0016787~hydrolase activity,GO:0046872~metal ion binding,	IPR000014:PAS domain,IPR002073:3'5'-cyclic nucleotide phosphodiesterase, catalytic domain,IPR003607:HD/PDEase domain,IPR011006:CheY-like superfamily,IPR013938:3'5'-cyclic nucleotide phosphodiesterase PDE8,IPR023088:3'5'-cyclic nucleotide phosphodiesterase,IPR023174:3'5'-cyclic nucleotide phosphodiesterase, conserved site,	mmu00230:Purine metabolism,mmu01100:Metabolic pathways,mmu04927:Cortisol synthesis and secretion,mmu04934:Cushing syndrome,mmu05032:Morphine addiction,	NA	SM00091:PAS,SM00471:HDc,	NA	NA	NA	NA	KW-0114~cAMP,KW-0479~Metal-binding,	KW-0378~Hydrolase,	KW-0597~Phosphoprotein,	ACT_SITE:Proton donor,COMPBIAS:Basic and acidic residues,COMPBIAS:Polar residues,DOMAIN:PAS,DOMAIN:PDEase,REGION:Disordered,
Gid8	0.00945656	0.547504	1	-0.0440772	Q9D7M1	GID complex subunit 8(Gid8)	Mus musculus	GO:0008284~positive regulation of cell proliferation,GO:0016055~Wnt signaling pathway,GO:0043161~proteasome-mediated ubiquitin-dependent protein catabolic process,GO:0090263~positive regulation of canonical Wnt signaling pathway,	GO:0000151~ubiquitin ligase complex,GO:0005634~nucleus,GO:0005654~nucleoplasm,GO:0005737~cytoplasm,GO:0005829~cytosol,GO:0030054~cell junction,	GO:0042803~protein homodimerization activity,	IPR006594:LisH dimerisation motif,IPR006595:CTLH, C-terminal LisH motif,IPR013144:CRA domain,IPR024964:CTLH/CRA C-terminal to LisH motif domain,	NA	NA	SM00667:LisH,SM00668:CTLH,SM00757:CRA,	KW-0879~Wnt signaling pathway,	KW-0539~Nucleus,KW-0963~Cytoplasm,	NA	NA	NA	NA	KW-0832~Ubl conjugation,	DOMAIN:CTLH,DOMAIN:LisH,REGION:Interaction with CTNNB1,
Sdc4	0.00121211	0.479977	1	-0.0440764	O35988	syndecan 4(Sdc4)	Mus musculus	GO:0001657~ureteric bud development,GO:0001843~neural tube closure,GO:0010762~regulation of fibroblast migration,GO:0016477~cell migration,GO:0042060~wound healing,GO:0042130~negative regulation of T cell proliferation,GO:0045860~positive regulation of protein kinase activity,GO:0051496~positive regulation of stress fiber assembly,GO:0051894~positive regulation of focal adhesion assembly,GO:00601…	GO:0005576~extracellular region,GO:0005796~Golgi lumen,GO:0005925~focal adhesion,GO:0009986~cell surface,GO:0016020~membrane,GO:0016021~integral component of membrane,GO:0043034~costamere,GO:0045121~membrane raft,	GO:0001968~fibronectin binding,GO:0005080~protein kinase C binding,GO:0005515~protein binding,GO:0042802~identical protein binding,GO:0070053~thrombospondin receptor activity,	IPR001050:Syndecan,IPR003585:Neurexin/syndecan/glycophorin C,	mmu04512:ECM-receptor interaction,mmu04514:Cell adhesion molecules,mmu05205:Proteoglycans in cancer,mmu05418:Fluid shear stress and atherosclerosis,	NA	SM00294:4.1m,	NA	KW-0472~Membrane,KW-0964~Secreted,	NA	KW-0732~Signal,KW-0812~Transmembrane,KW-1133~Transmembrane helix,	NA	NA	KW-0325~Glycoprotein,KW-0357~Heparan sulfate,KW-0654~Proteoglycan,	CARBOHYD:O-linked (Xyl...) (heparan sulfate) serine,COMPBIAS:Acidic residues,COMPBIAS:Basic and acidic residues,DOMAIN:4.1m,REGION:Disordered,TOPO_DOM:Cytoplasmic,TOPO_DOM:Extracellular,TRANSMEM:Helical,
Acat3	0.0422844	0.630842	1	-0.0437317	Q80X81	acetyl-Coenzyme A acetyltransferase 3(Acat3)	Mus musculus	GO:0006635~fatty acid beta-oxidation,	GO:0005737~cytoplasm,GO:0005739~mitochondrion,GO:0005829~cytosol,	GO:0003985~acetyl-CoA C-acetyltransferase activity,	IPR002155:Thiolase,IPR016039:Thiolase-like,IPR020610:Thiolase, active site,IPR020613:Thiolase, conserved site,IPR020616:Thiolase, N-terminal,IPR020617:Thiolase, C-terminal,	mmu00071:Fatty acid degradation,mmu00280:Valine, leucine and isoleucine degradation,mmu00310:Lysine degradation,mmu00380:Tryptophan metabolism,mmu00620:Pyruvate metabolism,mmu00630:Glyoxylate and dicarboxylate metabolism,mmu00650:Butanoate metabolism,mmu00900:Terpenoid backbone biosynthesis,mmu01100:Metabolic pathways,mmu01200:Carbon metabolism,mmu01212:Fatty acid metabolism,mmu04975:Fat digestio…	PIRSF000429:acetyl-CoA acetyltransferase,	NA	NA	NA	NA	NA	NA	KW-0012~Acyltransferase,KW-0808~Transferase,	KW-0007~Acetylation,	ACT_SITE:Acyl-thioester intermediate,ACT_SITE:Proton acceptor,DOMAIN:Thiolase_C,DOMAIN:Thiolase_N,
Fdx2	0.0039792	0.488506	1	-0.043262	Q9CPW2	ferredoxin 2(Fdx2)	Mus musculus	GO:0016226~iron-sulfur cluster assembly,GO:0022900~electron transport chain,GO:0044571~[2Fe-2S] cluster assembly,GO:0044572~[4Fe-4S] cluster assembly,GO:0051353~positive regulation of oxidoreductase activity,	GO:0005739~mitochondrion,GO:0005759~mitochondrial matrix,GO:1990229~iron-sulfur cluster assembly complex,	GO:0009055~electron carrier activity,GO:0046872~metal ion binding,GO:0051536~iron-sulfur cluster binding,GO:0051537~2 iron, 2 sulfur cluster binding,	IPR001041:2Fe-2S ferredoxin-type domain,IPR001055:Adrenodoxin,IPR012675:Beta-grasp domain,IPR018298:Adrenodoxin, iron-sulphur binding site,	NA	NA	NA	KW-0249~Electron transport,KW-0813~Transport,	KW-0496~Mitochondrion,	NA	KW-0809~Transit peptide,	KW-0001~2Fe-2S,KW-0408~Iron,KW-0411~Iron-sulfur,KW-0479~Metal-binding,	NA	NA	DOMAIN:2Fe-2S ferredoxin-type,REGION:Disordered,TRANSIT:Mitochondrion,
Ubl7	0.0425615	0.630842	1	-0.0428494	Q91W67	ubiquitin-like 7 (bone marrow stromal cell-derived)(Ubl7)	Mus musculus	GO:0006511~ubiquitin-dependent protein catabolic process,	GO:0005829~cytosol,	GO:0031593~polyubiquitin binding,	IPR000626:Ubiquitin,IPR009060:UBA-like,IPR015940:Ubiquitin-associated/translation elongation factor EF1B, N-terminal, eukaryote,	NA	NA	SM00165:UBA,SM00213:UBQ,	KW-0833~Ubl conjugation pathway,	NA	NA	NA	NA	NA	KW-0597~Phosphoprotein,	COMPBIAS:Basic and acidic residues,COMPBIAS:Polar residues,DOMAIN:UBA,DOMAIN:Ubiquitin-like,REGION:Disordered,
Plod3	0.0272593	0.611187	1	-0.0417084	Q9R0E1	procollagen-lysine, 2-oxoglutarate 5-dioxygenase 3(Plod3)	Mus musculus	GO:0001701~in utero embryonic development,GO:0001886~endothelial cell morphogenesis,GO:0006493~protein O-linked glycosylation,GO:0008104~protein localization,GO:0008152~metabolic process,GO:0017185~peptidyl-lysine hydroxylation,GO:0021915~neural tube development,GO:0030199~collagen fibril organization,GO:0032870~cellular response to hormone stimulus,GO:0032963~collagen metabolic process,GO:004231…	GO:0005576~extracellular region,GO:0005615~extracellular space,GO:0005783~endoplasmic reticulum,GO:0005788~endoplasmic reticulum lumen,GO:0005789~endoplasmic reticulum membrane,GO:0005791~rough endoplasmic reticulum,GO:0005794~Golgi apparatus,GO:0005802~trans-Golgi network,GO:0016020~membrane,	GO:0003824~catalytic activity,GO:0005506~iron ion binding,GO:0008475~procollagen-lysine 5-dioxygenase activity,GO:0016491~oxidoreductase activity,GO:0016705~oxidoreductase activity, acting on paired donors, with incorporation or reduction of molecular oxygen,GO:0016740~transferase activity,GO:0016757~transferase activity, transferring glycosyl groups,GO:0031418~L-ascorbic acid binding,GO:0033823~…	IPR001006:Procollagen-lysine 5-dioxygenase,IPR005123:Oxoglutarate/iron-dependent dioxygenase,IPR006620:Prolyl 4-hydroxylase, alpha subunit,	mmu00310:Lysine degradation,mmu00514:Other types of O-glycan biosynthesis,mmu01100:Metabolic pathways,	NA	SM00702:P4Hc,	NA	KW-0256~Endoplasmic reticulum,KW-0472~Membrane,KW-0964~Secreted,	NA	KW-0732~Signal,	KW-0408~Iron,KW-0464~Manganese,KW-0479~Metal-binding,KW-0847~Vitamin C,	KW-0223~Dioxygenase,KW-0328~Glycosyltransferase,KW-0511~Multifunctional enzyme,KW-0560~Oxidoreductase,KW-0808~Transferase,	KW-0325~Glycoprotein,KW-1015~Disulfide bond,	CARBOHYD:N-linked (GlcNAc...) asparagine,DOMAIN:Fe2OG dioxygenase,DOMAIN:P4Hc,MUTAGEN:D->A: Loss of lysyl hydroxylase activity. No effect on glycosyltransferase activity. Mutant mice are born at the expected Mendelian rate and have no visible phenotype, excepting decreased hydroxylysine modifications in type IV collagens in the skin.,REGION:Accessory region,REGION:Important for dimerization,REGIO…
Arhgap17	0.0472103	0.641141	1	-0.0416232	Q3UIA2	Rho GTPase activating protein 17(Arhgap17)	Mus musculus	GO:0007015~actin filament organization,GO:0007165~signal transduction,GO:0017156~calcium ion regulated exocytosis,GO:0032956~regulation of actin cytoskeleton organization,GO:0035020~regulation of Rac protein signal transduction,	GO:0005622~intracellular,GO:0005654~nucleoplasm,GO:0005737~cytoplasm,GO:0005829~cytosol,GO:0005886~plasma membrane,GO:0005923~bicellular tight junction,GO:0016020~membrane,GO:0030054~cell junction,	GO:0005096~GTPase activator activity,GO:0017124~SH3 domain binding,	IPR000198:Rho GTPase-activating protein domain,IPR004148:BAR domain,IPR008936:Rho GTPase activation protein,IPR027267:Arfaptin homology (AH) domain/BAR domain,	mmu04530:Tight junction,	NA	SM00324:RhoGAP,SM00721:BAR,	NA	KW-0472~Membrane,KW-0796~Tight junction,KW-0963~Cytoplasm,KW-0965~Cell junction,	NA	KW-0729~SH3-binding,	NA	KW-0343~GTPase activation,	KW-0597~Phosphoprotein,	COMPBIAS:Polar residues,COMPBIAS:Pro residues,DOMAIN:BAR,DOMAIN:Rho-GAP,MOTIF:SH3-binding,REGION:Disordered,
Hmgb3	0.0280487	0.611187	1	-0.0411591	O54879	high mobility group box 3(Hmgb3)	Mus musculus	GO:0002376~immune system process,GO:0006357~regulation of transcription from RNA polymerase II promoter,GO:0032392~DNA geometric change,GO:0045087~innate immune response,GO:0045578~negative regulation of B cell differentiation,GO:0045638~negative regulation of myeloid cell differentiation,	GO:0005634~nucleus,GO:0005694~chromosome,GO:0005737~cytoplasm,	GO:0000400~four-way junction DNA binding,GO:0003677~DNA binding,GO:0003723~RNA binding,GO:0008301~DNA binding, bending,	IPR009071:High mobility group (HMG) box domain,IPR017967:HMG box A DNA-binding domain, conserved site,	NA	NA	SM00398:HMG,	KW-0391~Immunity,KW-0399~Innate immunity,KW-0804~Transcription,KW-0805~Transcription regulation,	KW-0158~Chromosome,KW-0539~Nucleus,KW-0963~Cytoplasm,	NA	KW-0677~Repeat,	NA	KW-0238~DNA-binding,	KW-0007~Acetylation,KW-0558~Oxidation,KW-0597~Phosphoprotein,KW-1015~Disulfide bond,	COMPBIAS:Acidic residues,COMPBIAS:Basic and acidic residues,DISULFID:In disulfide HMGB3; alternate,DNA_BIND:HMG box,DNA_BIND:HMG box 1,DNA_BIND:HMG box 2,DOMAIN:HMG box,REGION:Disordered,
Pcdh17	0.0173717	0.586193	1	-0.0406879	E9PXF0	protocadherin 17(Pcdh17)	Mus musculus	GO:0007155~cell adhesion,GO:0007156~homophilic cell adhesion via plasma membrane adhesion molecules,GO:0030534~adult behavior,GO:0050805~negative regulation of synaptic transmission,GO:0099560~synaptic membrane adhesion,GO:1904071~presynaptic active zone assembly,GO:2000807~regulation of synaptic vesicle clustering,	GO:0005886~plasma membrane,GO:0005887~integral component of plasma membrane,GO:0042734~presynaptic membrane,GO:0045211~postsynaptic membrane,GO:0098978~glutamatergic synapse,GO:0098982~GABA-ergic synapse,GO:0099055~integral component of postsynaptic membrane,GO:0099056~integral component of presynaptic membrane,	GO:0005509~calcium ion binding,	IPR002126:Cadherin,IPR013164:Cadherin, N-terminal,IPR015919:Cadherin-like,IPR020894:Cadherin conserved site,	NA	NA	SM00112:CA,	KW-0130~Cell adhesion,	KW-0472~Membrane,	NA	KW-0677~Repeat,KW-0732~Signal,KW-0812~Transmembrane,KW-1133~Transmembrane helix,	NA	NA	NA	COMPBIAS:Basic and acidic residues,COMPBIAS:Polar residues,DOMAIN:Cadherin,REGION:Disordered,TRANSMEM:Helical,
Syt17	0.0106853	0.555567	1	-0.0404671	Q920M7	synaptotagmin XVII(Syt17)	Mus musculus	GO:0006887~exocytosis,GO:0014059~regulation of dopamine secretion,GO:0016192~vesicle-mediated transport,GO:0017156~calcium ion regulated exocytosis,GO:0017158~regulation of calcium ion-dependent exocytosis,GO:0030154~cell differentiation,GO:0071277~cellular response to calcium ion,GO:1903861~positive regulation of dendrite extension,	GO:0005802~trans-Golgi network,GO:0005886~plasma membrane,GO:0016020~membrane,GO:0070382~exocytic vesicle,	GO:0000149~SNARE binding,GO:0001786~phosphatidylserine binding,GO:0005509~calcium ion binding,GO:0005544~calcium-dependent phospholipid binding,GO:0019905~syntaxin binding,GO:0030276~clathrin binding,	IPR000008:C2 calcium-dependent membrane targeting,IPR001565:Synaptotagmin,IPR014705:B/K protein,	NA	NA	SM00239:C2,	KW-0221~Differentiation,	KW-0472~Membrane,	NA	KW-0677~Repeat,	NA	NA	KW-0597~Phosphoprotein,	COMPBIAS:Polar residues,DOMAIN:C2,DOMAIN:C2 1,DOMAIN:C2 2,REGION:Disordered,
Ikbkb	0.0372561	0.630842	1	-0.04039	A0A0R4J0T4	inhibitor of kappaB kinase beta(Ikbkb)	Mus musculus	GO:0001782~B cell homeostasis,GO:0006468~protein phosphorylation,GO:0007249~I-kappaB kinase/NF-kappaB signaling,GO:0007252~I-kappaB phosphorylation,GO:0008284~positive regulation of cell proliferation,GO:0010765~positive regulation of sodium ion transport,GO:0010976~positive regulation of neuron projection development,GO:0016310~phosphorylation,GO:0018105~peptidyl-serine phosphorylation,GO:003086…	GO:0005634~nucleus,GO:0005737~cytoplasm,GO:0005829~cytosol,GO:0008385~IkappaB kinase complex,GO:0009898~cytoplasmic side of plasma membrane,GO:0016020~membrane,GO:0035631~CD40 receptor complex,GO:0043231~intracellular membrane-bounded organelle,GO:0045121~membrane raft,	GO:0000166~nucleotide binding,GO:0004672~protein kinase activity,GO:0004674~protein serine/threonine kinase activity,GO:0005515~protein binding,GO:0005524~ATP binding,GO:0008384~IkappaB kinase activity,GO:0016301~kinase activity,GO:0016740~transferase activity,GO:0019901~protein kinase binding,GO:0019903~protein phosphatase binding,GO:0042802~identical protein binding,GO:0042803~protein homodimer…	IPR000719:Protein kinase, catalytic domain,IPR008271:Serine/threonine-protein kinase, active site,IPR011009:Protein kinase-like domain,IPR022007:I-kappa-kinase-beta NEMO binding domain,	mmu01523:Antifolate resistance,mmu04010:MAPK signaling pathway,mmu04014:Ras signaling pathway,mmu04062:Chemokine signaling pathway,mmu04064:NF-kappa B signaling pathway,mmu04068:FoxO signaling pathway,mmu04150:mTOR signaling pathway,mmu04151:PI3K-Akt signaling pathway,mmu04210:Apoptosis,mmu04380:Osteoclast differentiation,mmu04620:Toll-like receptor signaling pathway,mmu04621:NOD-like receptor si…	NA	SM00220:S_TKc,SM01239:SM01239,	NA	KW-0472~Membrane,KW-0539~Nucleus,KW-0963~Cytoplasm,	NA	NA	KW-0067~ATP-binding,KW-0547~Nucleotide-binding,	KW-0418~Kinase,KW-0723~Serine/threonine-protein kinase,KW-0808~Transferase,	KW-0379~Hydroxylation,KW-0597~Phosphoprotein,KW-0702~S-nitrosylation,KW-0832~Ubl conjugation,KW-1017~Isopeptide bond,	ACT_SITE:Proton acceptor,COMPBIAS:Polar residues,CROSSLNK:Glycyl lysine isopeptide (Lys-Gly) (interchain with G-Cter in ubiquitin),DOMAIN:IKKbetaNEMObind,DOMAIN:Protein kinase,REGION:Disordered,REGION:Leucine-zipper,REGION:NEMO-binding,
Crtc2	0.0282977	0.611187	1	-0.0396879	Q3U182	CREB regulated transcription coactivator 2(Crtc2)	Mus musculus	GO:0006094~gluconeogenesis,GO:0032793~positive regulation of CREB transcription factor activity,GO:0042593~glucose homeostasis,GO:0043970~histone H3-K9 acetylation,GO:0045944~positive regulation of transcription from RNA polymerase II promoter,GO:0051289~protein homotetramerization,GO:1901998~toxin transport,	GO:0005634~nucleus,GO:0005654~nucleoplasm,GO:0005737~cytoplasm,	GO:0003682~chromatin binding,GO:0005515~protein binding,GO:0008140~cAMP response element binding protein binding,	IPR024783:Transducer of regulated CREB activity, N-terminal,IPR024784:Transducer of regulated CREB activity, middle domain,IPR024785:Transducer of regulated CREB activity, C-terminal,IPR024786:Transducer of regulated CREB activity,	mmu04151:PI3K-Akt signaling pathway,mmu04152:AMPK signaling pathway,mmu04922:Glucagon signaling pathway,mmu04931:Insulin resistance,mmu05166:Human T-cell leukemia virus 1 infection,	NA	NA	KW-0804~Transcription,KW-0805~Transcription regulation,	KW-0539~Nucleus,KW-0963~Cytoplasm,	NA	NA	NA	KW-0010~Activator,	KW-0007~Acetylation,KW-0488~Methylation,KW-0597~Phosphoprotein,KW-0832~Ubl conjugation,KW-1017~Isopeptide bond,	COMPBIAS:Basic and acidic residues,COMPBIAS:Polar residues,COMPBIAS:Pro residues,CROSSLNK:Glycyl lysine isopeptide (Lys-Gly) (interchain with G-Cter in SUMO2),DOMAIN:TORC_C,DOMAIN:TORC_M,MOTIF:Nuclear export signal,MUTAGEN:K->R: No effect on COP1-mediated degradation of TORC1 under forksolin stimulation.,MUTAGEN:K->R: Translocates to the nucleus and no COP1-mediated degradation.,MUTAGEN:P->A: No …
Klc4	0.0168643	0.585839	1	-0.0386973	Q9DBS5	kinesin light chain 4(Klc4)	Mus musculus	GO:0007018~microtubule-based movement,	GO:0005737~cytoplasm,GO:0005856~cytoskeleton,GO:0005871~kinesin complex,GO:0005874~microtubule,	GO:0019894~kinesin binding,	IPR002151:Kinesin light chain,IPR011990:Tetratricopeptide-like helical,IPR015792:Kinesin light chain repeat,IPR019734:Tetratricopeptide repeat,	mmu05010:Alzheimer disease,mmu05012:Parkinson disease,mmu05014:Amyotrophic lateral sclerosis,mmu05016:Huntington disease,mmu05020:Prion disease,mmu05022:Pathways of neurodegeneration - multiple diseases,mmu05132:Salmonella infection,	NA	SM00028:TPR,	NA	KW-0206~Cytoskeleton,KW-0493~Microtubule,KW-0963~Cytoplasm,	NA	KW-0175~Coiled coil,KW-0677~Repeat,KW-0802~TPR repeat,	NA	KW-0505~Motor protein,	KW-0007~Acetylation,KW-0597~Phosphoprotein,	COMPBIAS:Basic and acidic residues,COMPBIAS:Polar residues,REGION:Disordered,REPEAT:TPR,REPEAT:TPR 1,REPEAT:TPR 2,REPEAT:TPR 3,REPEAT:TPR 4,REPEAT:TPR 5,REPEAT:TPR 6,REPEAT:TPR 7,
Kcnd3	0.00189464	0.479977	1	-0.0383123	Q9Z0V1	potassium voltage-gated channel, Shal-related family, member 3(Kcnd3)	Mus musculus	GO:0006811~ion transport,GO:0006813~potassium ion transport,GO:0034765~regulation of ion transmembrane transport,GO:0051260~protein homooligomerization,GO:0055085~transmembrane transport,GO:0071773~cellular response to BMP stimulus,GO:0071805~potassium ion transmembrane transport,GO:0086009~membrane repolarization,GO:0086091~regulation of heart rate by cardiac conduction,GO:0097623~potassium ion …	GO:0005886~plasma membrane,GO:0005887~integral component of plasma membrane,GO:0005901~caveola,GO:0008076~voltage-gated potassium channel complex,GO:0014069~postsynaptic density,GO:0016020~membrane,GO:0016021~integral component of membrane,GO:0030425~dendrite,GO:0034705~potassium channel complex,GO:0042383~sarcolemma,GO:0042995~cell projection,GO:0043005~neuron projection,GO:0043025~neuronal cell…	GO:0005216~ion channel activity,GO:0005244~voltage-gated ion channel activity,GO:0005249~voltage-gated potassium channel activity,GO:0005250~A-type (transient outward) potassium channel activity,GO:0005267~potassium channel activity,GO:0005515~protein binding,GO:0044325~ion channel binding,GO:0046872~metal ion binding,GO:1902282~voltage-gated potassium channel activity involved in ventricular car…	IPR000210:BTB/POZ-like,IPR003131:Potassium channel tetramerisation-type BTB domain,IPR003968:Potassium channel, voltage dependent, Kv,IPR003975:Potassium channel, voltage dependent, Kv4,IPR004056:Potassium channel, voltage dependent, Kv4.3,IPR005821:Ion transport domain,IPR011333:BTB/POZ fold,IPR021645:Shal-type voltage-gated potassium channels,IPR024587:Potassium channel, voltage dependent, Kv4,…	mmu05017:Spinocerebellar ataxia,	NA	SM00225:BTB,	KW-0406~Ion transport,KW-0633~Potassium transport,KW-0813~Transport,	KW-0472~Membrane,KW-0966~Cell projection,KW-1003~Cell membrane,	NA	KW-0732~Signal,KW-0812~Transmembrane,KW-1133~Transmembrane helix,	KW-0479~Metal-binding,KW-0630~Potassium,KW-0862~Zinc,	KW-0407~Ion channel,KW-0631~Potassium channel,KW-0851~Voltage-gated channel,	KW-0597~Phosphoprotein,	COMPBIAS:Polar residues,COMPBIAS:Pro residues,DOMAIN:BTB,INTRAMEM:Pore-forming; Name=Segment H5,MOTIF:Selectivity filter,REGION:Disordered,REGION:Interaction with KCNIP2,REGION:Mediates dendritic targeting,TOPO_DOM:Cytoplasmic,TRANSMEM:Helical,TRANSMEM:Helical; Name=Segment S1,TRANSMEM:Helical; Name=Segment S2,TRANSMEM:Helical; Name=Segment S3,TRANSMEM:Helical; Name=Segment S5,TRANSMEM:Helical; N…
Adrbk2	0.0354345	0.630842	1	-0.0382619	Q3UYH7	G protein-coupled receptor kinase 3(Grk3)	Mus musculus	GO:0001934~positive regulation of protein phosphorylation,GO:0002029~desensitization of G-protein coupled receptor protein signaling pathway,GO:0006468~protein phosphorylation,GO:0006886~intracellular protein transport,GO:0007165~signal transduction,GO:0007186~G-protein coupled receptor signaling pathway,GO:0009966~regulation of signal transduction,GO:0016310~phosphorylation,GO:0031623~receptor i…	GO:0005634~nucleus,GO:0005829~cytosol,GO:0005929~cilium,GO:0014069~postsynaptic density,GO:0016020~membrane,GO:0030018~Z disc,GO:0030424~axon,GO:0043197~dendritic spine,GO:0043198~dendritic shaft,GO:0044292~dendrite terminus,GO:0045121~membrane raft,GO:0045202~synapse,GO:0048471~perinuclear region of cytoplasm,GO:0097225~sperm midpiece,GO:0098793~presynapse,GO:0098978~glutamatergic synapse,	GO:0000166~nucleotide binding,GO:0001664~G-protein coupled receptor binding,GO:0004672~protein kinase activity,GO:0004674~protein serine/threonine kinase activity,GO:0004703~G-protein coupled receptor kinase activity,GO:0005524~ATP binding,GO:0016301~kinase activity,GO:0016740~transferase activity,GO:0031748~D1 dopamine receptor binding,GO:0047696~beta-adrenergic receptor kinase activity,	IPR000239:GPCR kinase,IPR000719:Protein kinase, catalytic domain,IPR000961:AGC-kinase, C-terminal,IPR001849:Pleckstrin homology domain,IPR008271:Serine/threonine-protein kinase, active site,IPR011009:Protein kinase-like domain,IPR011993:Pleckstrin homology-like domain,IPR016137:Regulator of G protein signalling superfamily,IPR017441:Protein kinase, ATP binding site,	mmu04062:Chemokine signaling pathway,mmu04144:Endocytosis,mmu04340:Hedgehog signaling pathway,mmu04724:Glutamatergic synapse,mmu04740:Olfactory transduction,mmu05032:Morphine addiction,	NA	SM00133:S_TK_X,SM00220:S_TKc,SM00233:PH,SM00315:RGS,	NA	NA	NA	NA	KW-0067~ATP-binding,KW-0547~Nucleotide-binding,	KW-0418~Kinase,KW-0723~Serine/threonine-protein kinase,KW-0808~Transferase,	KW-0832~Ubl conjugation,	ACT_SITE:Proton acceptor,DOMAIN:AGC-kinase C-terminal,DOMAIN:PH,DOMAIN:Protein kinase,DOMAIN:RGS,REGION:N-terminal,
Stum	0.0138897	0.560709	1	-0.0380778	Q0VBF8	mechanosensory transduction mediator(Stum)	Mus musculus	NA	GO:0016020~membrane,GO:0016021~integral component of membrane,	NA	IPR026673:SPEC3/C1orf95,	NA	NA	NA	NA	KW-0472~Membrane,	NA	KW-0812~Transmembrane,KW-1133~Transmembrane helix,	NA	NA	KW-0597~Phosphoprotein,	COMPBIAS:Polar residues,REGION:Disordered,TRANSMEM:Helical,
Slc15a2	0.0255069	0.598607	1	-0.0379312	Q9ES07	solute carrier family 15 (H+/peptide transporter), member 2(Slc15a2)	Mus musculus	GO:0006857~oligopeptide transport,GO:0015031~protein transport,GO:0015835~peptidoglycan transport,GO:0035672~oligopeptide transmembrane transport,GO:0042908~xenobiotic transport,GO:0042938~dipeptide transport,GO:0045087~innate immune response,GO:0055085~transmembrane transport,GO:0070293~renal absorption,GO:0070424~regulation of nucleotide-binding oligomerization domain containing signaling pathw…	GO:0005886~plasma membrane,GO:0005887~integral component of plasma membrane,GO:0016020~membrane,GO:0016021~integral component of membrane,GO:0016324~apical plasma membrane,	GO:0015293~symporter activity,GO:0015333~peptide:proton symporter activity,GO:0015334~high-affinity oligopeptide transporter activity,GO:0022857~transmembrane transporter activity,GO:0071916~dipeptide transmembrane transporter activity,	IPR000109:Proton-dependent oligopeptide transporter family,IPR004768:Oligopeptide transporter,IPR018456:PTR2 family proton/oligopeptide symporter, conserved site,	NA	NA	NA	KW-0391~Immunity,KW-0399~Innate immunity,KW-0571~Peptide transport,KW-0653~Protein transport,KW-0769~Symport,KW-0813~Transport,	KW-0472~Membrane,KW-1003~Cell membrane,	NA	KW-0812~Transmembrane,KW-1133~Transmembrane helix,	NA	NA	KW-0325~Glycoprotein,KW-0597~Phosphoprotein,	CARBOHYD:N-linked (GlcNAc...) asparagine,COMPBIAS:Polar residues,REGION:Disordered,REGION:Extracellular domain (ECD),TOPO_DOM:Cytoplasmic,TOPO_DOM:Extracellular,TRANSMEM:Helical,
Prorsd1	0.0458954	0.637732	1	-0.0376285	Q9D820	prolyl-tRNA synthetase domain containing 1(Prorsd1)	Mus musculus	NA	NA	GO:0002161~aminoacyl-tRNA editing activity,	IPR007214:YbaK/aminoacyl-tRNA synthetase-associated domain,	NA	NA	NA	NA	NA	NA	NA	NA	NA	NA	NA
Acbd5	0.048984	0.646091	1	-0.0369993	Q5XG73	acyl-Coenzyme A binding domain containing 5(Acbd5)	Mus musculus	GO:0006631~fatty acid metabolic process,GO:0006914~autophagy,GO:0030242~pexophagy,	GO:0005654~nucleoplasm,GO:0005737~cytoplasm,GO:0005777~peroxisome,GO:0005778~peroxisomal membrane,GO:0016020~membrane,GO:0016021~integral component of membrane,	GO:0000062~fatty-acyl-CoA binding,GO:0008289~lipid binding,	IPR000582:Acyl-CoA-binding protein, ACBP,IPR014352:FERM/acyl-CoA-binding protein, 3-helical bundle,IPR016347:Membrane-associated diazepam binding inhibitor,IPR022408:Acyl-CoA-binding protein, ACBP, conserved site,	NA	PIRSF002412:membrane-associated diazepam binding inhibitor,	NA	KW-0072~Autophagy,KW-0813~Transport,	KW-0472~Membrane,KW-0576~Peroxisome,	NA	KW-0175~Coiled coil,KW-0732~Signal,KW-0812~Transmembrane,KW-1133~Transmembrane helix,	KW-0446~Lipid-binding,	NA	KW-0007~Acetylation,KW-0597~Phosphoprotein,	COMPBIAS:Basic and acidic residues,COMPBIAS:Polar residues,DOMAIN:ACB,REGION:Disordered,TRANSMEM:Helical,
Dnph1	0.0301906	0.622321	1	-0.036771	Q80VJ3	2'-deoxynucleoside 5'-phosphate N-hydrolase 1(Dnph1)	Mus musculus	GO:0000255~allantoin metabolic process,GO:0008152~metabolic process,GO:0009116~nucleoside metabolic process,GO:0009117~nucleotide metabolic process,GO:0009159~deoxyribonucleoside monophosphate catabolic process,GO:0019428~allantoin biosynthetic process,GO:0030307~positive regulation of cell growth,GO:0030855~epithelial cell differentiation,GO:0043605~cellular amide catabolic process,GO:0046055~dG…	GO:0005634~nucleus,GO:0005737~cytoplasm,	GO:0016787~hydrolase activity,GO:0016798~hydrolase activity, acting on glycosyl bonds,GO:0042802~identical protein binding,GO:0042803~protein homodimerization activity,GO:0070694~deoxyribonucleoside 5'-monophosphate N-glycosidase activity,	IPR007710:Nucleoside 2-deoxyribosyltransferase,	NA	NA	NA	KW-0546~Nucleotide metabolism,	KW-0539~Nucleus,KW-0963~Cytoplasm,	NA	NA	NA	KW-0326~Glycosidase,KW-0378~Hydrolase,	KW-0007~Acetylation,KW-0597~Phosphoprotein,	BINDING:in other chain,
Fut8	0.0175949	0.587316	1	-0.0364438	Q9WTS2	fucosyltransferase 8(Fut8)	Mus musculus	GO:0006487~protein N-linked glycosylation,GO:0006491~N-glycan processing,GO:0007179~transforming growth factor beta receptor signaling pathway,GO:0007229~integrin-mediated signaling pathway,GO:0007585~respiratory gaseous exchange,GO:0010468~regulation of gene expression,GO:0010761~fibroblast migration,GO:0016477~cell migration,GO:0018279~protein N-linked glycosylation via asparagine,GO:0033578~pr…	GO:0005794~Golgi apparatus,GO:0016020~membrane,GO:0016021~integral component of membrane,GO:0032580~Golgi cisterna membrane,	GO:0008424~glycoprotein 6-alpha-L-fucosyltransferase activity,GO:0016740~transferase activity,GO:0016757~transferase activity, transferring glycosyl groups,GO:0016758~transferase activity, transferring hexosyl groups,GO:0017124~SH3 domain binding,GO:0046921~alpha-(1->6)-fucosyltransferase activity,	IPR001452:Src homology-3 domain,IPR015827:Alpha-(1,6)-fucosyltransferase, eukaryotic type,IPR027350:Glycosyltransferase family 23 (GT23) domain,	mmu00510:N-Glycan biosynthesis,mmu00513:Various types of N-glycan biosynthesis,mmu00533:Glycosaminoglycan biosynthesis - keratan sulfate,mmu01100:Metabolic pathways,mmu05202:Transcriptional misregulation in cancer,	PIRSF000472:alpha-(1,6)-fucosyltransferase, eukaryotic type,	SM00326:SH3,	NA	KW-0333~Golgi apparatus,KW-0472~Membrane,	NA	KW-0175~Coiled coil,KW-0728~SH3 domain,KW-0729~SH3-binding,KW-0735~Signal-anchor,KW-0812~Transmembrane,KW-1133~Transmembrane helix,	NA	KW-0328~Glycosyltransferase,KW-0808~Transferase,	KW-0597~Phosphoprotein,KW-1015~Disulfide bond,	DOMAIN:GT23,DOMAIN:SH3,MOTIF:SH3-binding,REGION:Important for donor substrate binding,TOPO_DOM:Cytoplasmic,TOPO_DOM:Lumenal,TRANSMEM:Helical,TRANSMEM:Helical; Signal-anchor for type II membrane protein,
Rps6kc1	0.00349228	0.488506	1	-0.0361759	Q8BLK9	ribosomal protein S6 kinase polypeptide 1(Rps6kc1)	Mus musculus	GO:0006468~protein phosphorylation,GO:0016310~phosphorylation,	GO:0005737~cytoplasm,GO:0005764~lysosome,GO:0005768~endosome,GO:0005769~early endosome,GO:0014069~postsynaptic density,GO:0016020~membrane,	GO:0000166~nucleotide binding,GO:0004672~protein kinase activity,GO:0004674~protein serine/threonine kinase activity,GO:0005524~ATP binding,GO:0008289~lipid binding,GO:0016301~kinase activity,GO:0016740~transferase activity,GO:0035091~phosphatidylinositol binding,	IPR000719:Protein kinase, catalytic domain,IPR001683:Phox homologous domain,IPR007330:MIT,IPR011009:Protein kinase-like domain,	NA	NA	SM00220:S_TKc,SM00312:PX,SM00745:MIT,	NA	KW-0472~Membrane,KW-0963~Cytoplasm,KW-0967~Endosome,	NA	KW-0677~Repeat,	KW-0067~ATP-binding,KW-0446~Lipid-binding,KW-0547~Nucleotide-binding,	KW-0418~Kinase,KW-0723~Serine/threonine-protein kinase,KW-0808~Transferase,	KW-0597~Phosphoprotein,	ACT_SITE:Proton acceptor,COMPBIAS:Basic and acidic residues,COMPBIAS:Polar residues,DOMAIN:MIT,DOMAIN:PX,DOMAIN:Protein kinase,DOMAIN:Protein kinase 1,DOMAIN:Protein kinase 2,REGION:Disordered,
Fkbp15	0.03797	0.630842	1	-0.0356049	Q6P9Q6	FK506 binding protein 15(Fkbp15)	Mus musculus	GO:0000413~protein peptidyl-prolyl isomerization,GO:0006897~endocytosis,	GO:0005737~cytoplasm,GO:0005768~endosome,GO:0005769~early endosome,GO:0015629~actin cytoskeleton,GO:0016020~membrane,GO:0030424~axon,GO:0030426~growth cone,GO:0042995~cell projection,	GO:0003755~peptidyl-prolyl cis-trans isomerase activity,GO:0003779~actin binding,	IPR001179:Peptidyl-prolyl cis-trans isomerase, FKBP-type, domain,	NA	NA	NA	KW-0254~Endocytosis,KW-0813~Transport,	KW-0963~Cytoplasm,KW-0966~Cell projection,KW-0967~Endosome,	NA	KW-0175~Coiled coil,	NA	KW-0009~Actin-binding,KW-0413~Isomerase,KW-0697~Rotamase,	KW-0007~Acetylation,KW-0597~Phosphoprotein,	COMPBIAS:Acidic residues,COMPBIAS:Basic and acidic residues,COMPBIAS:Polar residues,COMPBIAS:Pro residues,DOMAIN:PPIase FKBP-type,REGION:Disordered,REGION:Important for function in growth cone organization,
Doc2a	0.0421552	0.630842	1	-0.0353597	Q7TNF0	double C2, alpha(Doc2a)	Mus musculus	GO:0006887~exocytosis,GO:0007268~chemical synaptic transmission,GO:0016079~synaptic vesicle exocytosis,GO:0017158~regulation of calcium ion-dependent exocytosis,GO:0061669~spontaneous neurotransmitter secretion,GO:0099502~calcium-dependent activation of synaptic vesicle fusion,	GO:0005654~nucleoplasm,GO:0005730~nucleolus,GO:0005764~lysosome,GO:0016020~membrane,GO:0030054~cell junction,GO:0031410~cytoplasmic vesicle,GO:0043005~neuron projection,GO:0045202~synapse,GO:0098850~extrinsic component of synaptic vesicle membrane,GO:0098978~glutamatergic synapse,	GO:0005509~calcium ion binding,GO:0005544~calcium-dependent phospholipid binding,GO:0046872~metal ion binding,	IPR000008:C2 calcium-dependent membrane targeting,IPR001565:Synaptotagmin,IPR014638:Double C2 protein, alpha/beta/gamma type,	NA	PIRSF036931:double C2 protein, alpha/beta/gamma types,	SM00239:C2,	KW-0268~Exocytosis,	KW-0458~Lysosome,KW-0472~Membrane,KW-0770~Synapse,KW-0771~Synaptosome,KW-0968~Cytoplasmic vesicle,	NA	KW-0677~Repeat,	KW-0106~Calcium,KW-0111~Calcium/phospholipid-binding,KW-0479~Metal-binding,	NA	NA	DOMAIN:C2,DOMAIN:C2 1,DOMAIN:C2 2,REGION:Disordered,REGION:Interaction with UNC13D,REGION:Interaction with UNC13D and DYNLT1,
Scn8a	0.0205073	0.594616	1	-0.0345122	A0A0J9YUW5	sodium channel, voltage-gated, type VIII, alpha(Scn8a)	Mus musculus	GO:0006811~ion transport,GO:0006814~sodium ion transport,GO:0007517~muscle organ development,GO:0007605~sensory perception of sound,GO:0007626~locomotory behavior,GO:0007628~adult walking behavior,GO:0008344~adult locomotory behavior,GO:0009636~response to toxic substance,GO:0019228~neuronal action potential,GO:0034765~regulation of ion transmembrane transport,GO:0035725~sodium ion transmembrane …	GO:0001518~voltage-gated sodium channel complex,GO:0005886~plasma membrane,GO:0016020~membrane,GO:0016021~integral component of membrane,GO:0030018~Z disc,GO:0030054~cell junction,GO:0030424~axon,GO:0030425~dendrite,GO:0033268~node of Ranvier,GO:0034706~sodium channel complex,GO:0042995~cell projection,GO:0043025~neuronal cell body,GO:0043194~axon initial segment,GO:0048787~presynaptic active zon…	GO:0000166~nucleotide binding,GO:0005216~ion channel activity,GO:0005244~voltage-gated ion channel activity,GO:0005248~voltage-gated sodium channel activity,GO:0005261~cation channel activity,GO:0005272~sodium channel activity,GO:0005515~protein binding,GO:0005524~ATP binding,GO:0031402~sodium ion binding,	IPR000048:IQ motif, EF-hand binding site,IPR001696:Voltage gated sodium channel, alpha subunit,IPR005821:Ion transport domain,IPR008054:Voltage gated sodium channel, alpha-8 subunit,IPR010526:Sodium ion transport-associated,IPR024583:Domain of unknown function DUF3451,IPR027359:Voltage-dependent potassium channel, four helix bundle domain,	NA	NA	SM00015:IQ,	KW-0406~Ion transport,KW-0739~Sodium transport,KW-0813~Transport,	KW-0472~Membrane,KW-0966~Cell projection,KW-1003~Cell membrane,	KW-0225~Disease variant,	KW-0677~Repeat,KW-0812~Transmembrane,KW-1133~Transmembrane helix,	KW-0067~ATP-binding,KW-0547~Nucleotide-binding,KW-0915~Sodium,	KW-0407~Ion channel,KW-0851~Voltage-gated channel,KW-0894~Sodium channel,	KW-0325~Glycoprotein,KW-0597~Phosphoprotein,KW-0832~Ubl conjugation,KW-1015~Disulfide bond,	CARBOHYD:N-linked (GlcNAc...) asparagine,COMPBIAS:Basic and acidic residues,DISULFID:Interchain; with SCN2B or SCN4B,DISULFID:Interchain; with the conotoxin GVIIJ (when the channel is not linked to SCN2B or SCN4B; the bond to SCN2B or SCN4B protects the channel from the inhibition by toxin),DOMAIN:IQ,DOMAIN:Ion_trans,DOMAIN:Na_trans_assoc,DOMAIN:Na_trans_cytopl,INTRAMEM:Pore-forming,MUTAGEN:D->E:…
Pars2	0.0443448	0.630842	1	-0.0341586	A8Y5T6	prolyl-tRNA synthetase (mitochondrial)(putative)(Pars2)	Mus musculus	GO:0006412~translation,GO:0006418~tRNA aminoacylation for protein translation,GO:0006433~prolyl-tRNA aminoacylation,	GO:0005737~cytoplasm,GO:0005739~mitochondrion,GO:0005759~mitochondrial matrix,	GO:0000166~nucleotide binding,GO:0004812~aminoacyl-tRNA ligase activity,GO:0004827~proline-tRNA ligase activity,GO:0005524~ATP binding,GO:0016874~ligase activity,	IPR002314:Aminoacyl-tRNA synthetase, class II (G/ H/ P/ S), conserved domain,IPR002316:Proline-tRNA ligase, class IIa,IPR004154:Anticodon-binding,IPR006195:Aminoacyl-tRNA synthetase, class II,	mmu00970:Aminoacyl-tRNA biosynthesis,	NA	NA	KW-0648~Protein biosynthesis,	KW-0496~Mitochondrion,	NA	KW-0809~Transit peptide,	KW-0067~ATP-binding,KW-0547~Nucleotide-binding,	KW-0030~Aminoacyl-tRNA synthetase,KW-0436~Ligase,	NA	DOMAIN:AA_TRNA_LIGASE_II,TRANSIT:Mitochondrion,
Cyth2	0.0187278	0.594616	1	-0.0338282	P63034	cytohesin 2(Cyth2)	Mus musculus	GO:0030155~regulation of cell adhesion,GO:0032012~regulation of ARF protein signal transduction,GO:2000171~negative regulation of dendrite development,	GO:0001726~ruffle,GO:0005737~cytoplasm,GO:0005886~plasma membrane,GO:0005912~adherens junction,GO:0005923~bicellular tight junction,GO:0016020~membrane,GO:0030054~cell junction,GO:0030426~growth cone,GO:0042995~cell projection,GO:0098794~postsynapse,GO:0098892~extrinsic component of postsynaptic specialization membrane,GO:0098978~glutamatergic synapse,	GO:0005085~guanyl-nucleotide exchange factor activity,GO:0005515~protein binding,GO:0008289~lipid binding,GO:0070679~inositol 1,4,5 trisphosphate binding,	IPR000904:SEC7-like,IPR001849:Pleckstrin homology domain,IPR011993:Pleckstrin homology-like domain,IPR023394:SEC7-like, alpha orthogonal bundle,	mmu04072:Phospholipase D signaling pathway,mmu04144:Endocytosis,mmu05132:Salmonella infection,	NA	SM00222:Sec7,SM00233:PH,	NA	KW-0472~Membrane,KW-0796~Tight junction,KW-0963~Cytoplasm,KW-0965~Cell junction,KW-0966~Cell projection,KW-1003~Cell membrane,	NA	KW-0175~Coiled coil,	KW-0446~Lipid-binding,	KW-0344~Guanine-nucleotide releasing factor,	NA	DOMAIN:PH,DOMAIN:SEC7,MUTAGEN:H->A: Abolishes phosphatidylinositol 3,4,5-trisphosphate binding.,MUTAGEN:K->A: Abolishes phosphatidylinositol 3,4,5-trisphosphate binding.,MUTAGEN:K->A: Strongly reduces phosphatidylinositol 3,4,5-trisphosphate binding.,MUTAGEN:R->A: Abolishes phosphatidylinositol 3,4,5-trisphosphate binding.,MUTAGEN:V->G: Increased phosphatidylinositol 3,4,5-trisphosphate binding.,…
Dnajc7	0.00835954	0.522174	1	-0.0335368	Q9QYI3	DnaJ heat shock protein family (Hsp40) member C7(Dnajc7)	Mus musculus	GO:0006457~protein folding,GO:0051085~chaperone mediated protein folding requiring cofactor,	GO:0005634~nucleus,GO:0005654~nucleoplasm,GO:0005737~cytoplasm,GO:0005829~cytosol,GO:0005856~cytoskeleton,	GO:0031072~heat shock protein binding,	IPR001440:Tetratricopeptide TPR-1,IPR001623:DnaJ domain,IPR011990:Tetratricopeptide-like helical,IPR013105:Tetratricopeptide TPR2,IPR019734:Tetratricopeptide repeat,	NA	NA	SM00028:TPR,SM00271:DnaJ,	NA	KW-0206~Cytoskeleton,KW-0539~Nucleus,KW-0963~Cytoplasm,	NA	KW-0677~Repeat,KW-0802~TPR repeat,	NA	KW-0143~Chaperone,	KW-0007~Acetylation,KW-0597~Phosphoprotein,	DOMAIN:J,REGION:Disordered,REPEAT:TPR,REPEAT:TPR 1,REPEAT:TPR 2,REPEAT:TPR 3,REPEAT:TPR 4,REPEAT:TPR 5,REPEAT:TPR 6,REPEAT:TPR 7,REPEAT:TPR 8,
Rrp12	0.028036	0.611187	1	-0.033024	Q6P5B0	ribosomal RNA processing 12 homolog(Rrp12)	Mus musculus	GO:0006364~rRNA processing,	GO:0005634~nucleus,GO:0005730~nucleolus,GO:0005829~cytosol,GO:0005886~plasma membrane,GO:0016020~membrane,GO:0016021~integral component of membrane,GO:0031965~nuclear membrane,GO:0043231~intracellular membrane-bounded organelle,	NA	IPR011989:Armadillo-like helical,IPR012978:Uncharacterised domain NUC173,IPR016024:Armadillo-type fold,	NA	NA	NA	NA	KW-0472~Membrane,KW-0539~Nucleus,	NA	KW-0812~Transmembrane,KW-1133~Transmembrane helix,	NA	NA	KW-0597~Phosphoprotein,KW-0832~Ubl conjugation,KW-1017~Isopeptide bond,	COMPBIAS:Acidic residues,COMPBIAS:Basic and acidic residues,CROSSLNK:Glycyl lysine isopeptide (Lys-Gly) (interchain with G-Cter in SUMO1),DOMAIN:NUC173,REGION:Disordered,TRANSMEM:Helical,
Spock2	0.0149507	0.560709	1	-0.0327015	Q9ER58	sparc/osteonectin, cwcv and kazal-like domains proteoglycan 2(Spock2)	Mus musculus	GO:0010811~positive regulation of cell-substrate adhesion,GO:0019800~peptide cross-linking via chondroitin 4-sulfate glycosaminoglycan,GO:0030198~extracellular matrix organization,GO:1990830~cellular response to leukemia inhibitory factor,	GO:0005576~extracellular region,	GO:0005509~calcium ion binding,GO:0005539~glycosaminoglycan binding,GO:0030021~extracellular matrix structural constituent conferring compression resistance,GO:0050840~extracellular matrix binding,	IPR000716:Thyroglobulin type-1,IPR002350:Kazal domain,IPR011992:EF-hand-like domain,IPR019577:SPARC/Testican, calcium-binding domain,	NA	NA	SM00211:TY,SM00280:KAZAL,	NA	KW-0272~Extracellular matrix,KW-0964~Secreted,	NA	KW-0732~Signal,	KW-0106~Calcium,	NA	KW-0325~Glycoprotein,KW-0357~Heparan sulfate,KW-0597~Phosphoprotein,KW-0654~Proteoglycan,KW-1015~Disulfide bond,	CARBOHYD:N-linked (GlcNAc...) asparagine,CARBOHYD:O-linked (Xyl...) (glycosaminoglycan) serine,COMPBIAS:Acidic residues,DOMAIN:Kazal-like,DOMAIN:Thyroglobulin type-1,REGION:Disordered,
Tbc1d13	0.0448173	0.633058	1	-0.0321647	Q8R3D1	TBC1 domain family, member 13(Tbc1d13)	Mus musculus	GO:0006886~intracellular protein transport,GO:0090630~activation of GTPase activity,	GO:0005737~cytoplasm,GO:0005829~cytosol,GO:0016020~membrane,	GO:0005096~GTPase activator activity,GO:0005515~protein binding,GO:0031267~small GTPase binding,	IPR000195:Rab-GTPase-TBC domain,	NA	NA	SM00164:TBC,	NA	KW-0472~Membrane,KW-0963~Cytoplasm,	NA	NA	NA	KW-0343~GTPase activation,	NA	DOMAIN:Rab-GAP TBC,
Iba57	0.0377931	0.630842	1	-0.031511	Q8CAK1	IBA57 homolog, iron-sulfur cluster assembly(Iba57)	Mus musculus	GO:0006783~heme biosynthetic process,GO:0016226~iron-sulfur cluster assembly,	GO:0005739~mitochondrion,GO:0005759~mitochondrial matrix,	GO:0016740~transferase activity,	IPR017703:YgfZ/GcvT conserved site,IPR027266:GTP-binding protein TrmE/Glycine cleavage system T protein, domain 1,	NA	NA	NA	KW-0350~Heme biosynthesis,	KW-0496~Mitochondrion,	NA	KW-0809~Transit peptide,	NA	KW-0808~Transferase,	KW-0007~Acetylation,	TRANSIT:Mitochondrion,
Pdcd4	0.0264012	0.610658	1	-0.0306668	Q61823	programmed cell death 4(Pdcd4)	Mus musculus	GO:0006915~apoptotic process,GO:0007569~cell aging,GO:0030509~BMP signaling pathway,GO:0034393~positive regulation of smooth muscle cell apoptotic process,GO:0043066~negative regulation of apoptotic process,GO:0043508~negative regulation of JUN kinase activity,GO:0045892~negative regulation of transcription, DNA-templated,GO:0050729~positive regulation of inflammatory response,GO:0051246~regulati…	GO:0005634~nucleus,GO:0005737~cytoplasm,GO:0005829~cytosol,	GO:0003723~RNA binding,GO:0005515~protein binding,	IPR003891:Initiation factor eIF-4 gamma, MA3,IPR016021:MIF4-like, type 1/2/3,IPR016024:Armadillo-type fold,	mmu05205:Proteoglycans in cancer,mmu05206:MicroRNAs in cancer,	NA	SM00544:MA3,	KW-0053~Apoptosis,	KW-0539~Nucleus,KW-0963~Cytoplasm,	KW-0043~Tumor suppressor,	KW-0677~Repeat,	NA	KW-0694~RNA-binding,	KW-0007~Acetylation,KW-0597~Phosphoprotein,KW-0832~Ubl conjugation,	COMPBIAS:Polar residues,DOMAIN:MI,DOMAIN:MI 1,DOMAIN:MI 2,MOTIF:Nuclear localization signal,MOTIF:Phosphodegron,MUTAGEN:D->A: Strongly reduced interaction with EIF4A1.,MUTAGEN:S->A,D: No effect on interaction with EIF4A1.,REGION:Disordered,
Sh2b1	0.0103854	0.555567	1	-0.0296964	Q91ZM2	SH2B adaptor protein 1(Sh2b1)	Mus musculus	GO:0007165~signal transduction,GO:0030032~lamellipodium assembly,GO:0035556~intracellular signal transduction,GO:0045840~positive regulation of mitotic nuclear division,GO:0060391~positive regulation of SMAD protein import into nucleus,GO:2000278~regulation of DNA biosynthetic process,	GO:0001726~ruffle,GO:0005634~nucleus,GO:0005737~cytoplasm,GO:0005829~cytosol,GO:0005886~plasma membrane,GO:0016020~membrane,	GO:0005068~transmembrane receptor protein tyrosine kinase adaptor activity,GO:0005515~protein binding,GO:0035591~signaling adaptor activity,	IPR000980:SH2 domain,IPR001849:Pleckstrin homology domain,IPR011993:Pleckstrin homology-like domain,IPR015012:Phenylalanine zipper,	mmu04722:Neurotrophin signaling pathway,	NA	SM00233:PH,SM00252:SH2,	NA	KW-0472~Membrane,KW-0539~Nucleus,KW-0963~Cytoplasm,	NA	KW-0727~SH2 domain,	NA	NA	KW-0488~Methylation,KW-0597~Phosphoprotein,	COMPBIAS:Polar residues,COMPBIAS:Pro residues,DOMAIN:PH,DOMAIN:Phe_ZIP,DOMAIN:SH2,REGION:Disordered,REGION:Interaction with JAK2 (low-affinity binding; independent of JAK2 phosphorylation),REGION:Interaction with RAC1,REGION:Required for NGF signaling,REGION:Required for nuclear localization,REGION:Required for self-association,
Cc2d1a	0.0143304	0.560709	1	-0.0292617	Q8K1A6	coiled-coil and C2 domain containing 1A(Cc2d1a)	Mus musculus	GO:0000122~negative regulation of transcription from RNA polymerase II promoter,GO:0006357~regulation of transcription from RNA polymerase II promoter,GO:1905381~negative regulation of snRNA transcription from RNA polymerase II promoter,	GO:0001650~fibrillar center,GO:0005634~nucleus,GO:0005737~cytoplasm,GO:0005815~microtubule organizing center,GO:0005829~cytosol,GO:0005856~cytoskeleton,GO:0005886~plasma membrane,	GO:0000978~RNA polymerase II core promoter proximal region sequence-specific DNA binding,GO:0000981~RNA polymerase II transcription factor activity, sequence-specific DNA binding,GO:0001227~transcriptional repressor activity, RNA polymerase II transcription regulatory region sequence-specific binding,GO:0003677~DNA binding,	IPR000008:C2 calcium-dependent membrane targeting,IPR006608:Domain of unknown function DM14,	NA	NA	SM00239:C2,SM00685:DM14,	KW-0804~Transcription,KW-0805~Transcription regulation,	KW-0206~Cytoskeleton,KW-0539~Nucleus,KW-0963~Cytoplasm,	NA	KW-0175~Coiled coil,	NA	KW-0238~DNA-binding,KW-0678~Repressor,	KW-0597~Phosphoprotein,	COMPBIAS:Basic and acidic residues,COMPBIAS:Polar residues,COMPBIAS:Pro residues,DOMAIN:C2,REGION:Disordered,
Golga4	0.0391298	0.630842	1	-0.0291097	Q91VW5	golgi autoantigen, golgin subfamily a, 4(Golga4)	Mus musculus	GO:0043001~Golgi to plasma membrane protein transport,GO:0045773~positive regulation of axon extension,GO:0048193~Golgi vesicle transport,	GO:0000139~Golgi membrane,GO:0005654~nucleoplasm,GO:0005737~cytoplasm,GO:0005794~Golgi apparatus,GO:0016020~membrane,	GO:0031267~small GTPase binding,GO:0051020~GTPase binding,	IPR000237:GRIP,	NA	NA	SM00755:Grip,	NA	KW-0333~Golgi apparatus,KW-0472~Membrane,KW-0963~Cytoplasm,	NA	KW-0175~Coiled coil,	NA	NA	KW-0597~Phosphoprotein,	COMPBIAS:Basic and acidic residues,COMPBIAS:Polar residues,COMPBIAS:Pro residues,DOMAIN:GRIP,REGION:Disordered,REGION:Interaction with MACF1,
Stt3b	0.011533	0.560709	1	-0.0290809	Q3TDQ1	STT3, subunit of the oligosaccharyltransferase complex, homolog B (S. cerevisiae)(Stt3b)	Mus musculus	GO:0006486~protein glycosylation,GO:0006487~protein N-linked glycosylation,GO:0006516~glycoprotein catabolic process,GO:0006986~response to unfolded protein,GO:0018279~protein N-linked glycosylation via asparagine,GO:0030433~ubiquitin-dependent ERAD pathway,GO:0043686~co-translational protein modification,GO:0043687~post-translational protein modification,	GO:0005783~endoplasmic reticulum,GO:0005789~endoplasmic reticulum membrane,GO:0008250~oligosaccharyltransferase complex,GO:0016020~membrane,GO:0016021~integral component of membrane,GO:0032991~macromolecular complex,GO:0034998~oligosaccharyltransferase I complex,	GO:0004576~oligosaccharyl transferase activity,GO:0004579~dolichyl-diphosphooligosaccharide-protein glycotransferase activity,GO:0016740~transferase activity,GO:0016757~transferase activity, transferring glycosyl groups,GO:0046872~metal ion binding,	IPR003674:Oligosaccharyl transferase, STT3 subunit,	mmu00510:N-Glycan biosynthesis,mmu00513:Various types of N-glycan biosynthesis,mmu01100:Metabolic pathways,mmu04141:Protein processing in endoplasmic reticulum,	NA	NA	NA	KW-0256~Endoplasmic reticulum,KW-0472~Membrane,	NA	KW-0812~Transmembrane,KW-1133~Transmembrane helix,	KW-0460~Magnesium,KW-0464~Manganese,KW-0479~Metal-binding,	KW-0328~Glycosyltransferase,KW-0808~Transferase,	KW-0007~Acetylation,KW-0325~Glycoprotein,KW-0597~Phosphoprotein,	CARBOHYD:N-linked (GlcNAc...) (high mannose) asparagine,CARBOHYD:N-linked (GlcNAc...) asparagine,COMPBIAS:Basic residues,COMPBIAS:Polar residues,MOTIF:DK motif,MOTIF:DXD motif 1,MOTIF:DXD motif 2,MOTIF:SVSE motif,MOTIF:WWDYG motif,REGION:Disordered,REGION:Interacts with target acceptor peptide in protein substrate,SITE:Important for catalytic activity,SITE:Interacts with target acceptor peptide i…
Adck5	0.0278191	0.611187	1	-0.0289747	E0CXW2	aarF domain containing kinase 5(Adck5)	Mus musculus	GO:0016310~phosphorylation,	GO:0005739~mitochondrion,GO:0016020~membrane,GO:0016021~integral component of membrane,	GO:0004674~protein serine/threonine kinase activity,GO:0016301~kinase activity,GO:0016740~transferase activity,	IPR004147:UbiB domain,IPR011009:Protein kinase-like domain,	NA	NA	NA	NA	KW-0472~Membrane,	NA	KW-0812~Transmembrane,KW-1133~Transmembrane helix,	NA	KW-0418~Kinase,KW-0723~Serine/threonine-protein kinase,KW-0808~Transferase,	NA	DOMAIN:ABC1,DOMAIN:Protein kinase,TRANSMEM:Helical,
Dhx36	0.00591629	0.497885	1	-0.0282891	Q8VHK9	DEAH (Asp-Glu-Ala-His) box polypeptide 36(Dhx36)	Mus musculus	GO:0001503~ossification,GO:0002376~immune system process,GO:0002735~positive regulation of myeloid dendritic cell cytokine production,GO:0006359~regulation of transcription from RNA polymerase III promoter,GO:0006417~regulation of translation,GO:0007275~multicellular organism development,GO:0007283~spermatogenesis,GO:0009615~response to virus,GO:0010501~RNA secondary structure unwinding,GO:001062…	GO:0000781~chromosome, telomeric region,GO:0005622~intracellular,GO:0005634~nucleus,GO:0005654~nucleoplasm,GO:0005694~chromosome,GO:0005737~cytoplasm,GO:0005739~mitochondrion,GO:0005829~cytosol,GO:0010494~cytoplasmic stress granule,GO:0016607~nuclear speck,GO:0030424~axon,GO:0030425~dendrite,GO:0042995~cell projection,GO:0043204~perikaryon,	GO:0000166~nucleotide binding,GO:0000287~magnesium ion binding,GO:0000976~transcription regulatory region sequence-specific DNA binding,GO:0000978~RNA polymerase II core promoter proximal region sequence-specific DNA binding,GO:0002151~G-quadruplex RNA binding,GO:0003676~nucleic acid binding,GO:0003677~DNA binding,GO:0003678~DNA helicase activity,GO:0003697~single-stranded DNA binding,GO:0003723~…	IPR001650:Helicase, C-terminal,IPR002464:DNA/RNA helicase, ATP-dependent, DEAH-box type, conserved site,IPR007502:Helicase-associated domain,IPR011545:DNA/RNA helicase, DEAD/DEAH box type, N-terminal,IPR011709:Domain of unknown function DUF1605,IPR014001:Helicase, superfamily 1/2, ATP-binding domain,IPR027417:P-loop containing nucleoside triphosphate hydrolase,	mmu03018:RNA degradation,	NA	SM00487:DEXDc,SM00490:HELICc,SM00847:SM00847,	KW-0051~Antiviral defense,KW-0221~Differentiation,KW-0391~Immunity,KW-0399~Innate immunity,KW-0804~Transcription,KW-0805~Transcription regulation,KW-0810~Translation regulation,KW-0813~Transport,	KW-0158~Chromosome,KW-0496~Mitochondrion,KW-0539~Nucleus,KW-0779~Telomere,KW-0963~Cytoplasm,KW-0966~Cell projection,	NA	KW-0175~Coiled coil,KW-0677~Repeat,	KW-0067~ATP-binding,KW-0460~Magnesium,KW-0479~Metal-binding,KW-0547~Nucleotide-binding,	KW-0010~Activator,KW-0217~Developmental protein,KW-0238~DNA-binding,KW-0347~Helicase,KW-0378~Hydrolase,KW-0678~Repressor,KW-0694~RNA-binding,KW-9996~Developmental protein,	KW-0007~Acetylation,KW-0597~Phosphoprotein,	COMPBIAS:Polar residues,DOMAIN:Helicase ATP-binding,DOMAIN:Helicase C-terminal,MOTIF:DEAH box,MOTIF:Nuclear localization signal,REGION:DSM (DHX36-specific motif),REGION:Disordered,REGION:Necessary for interaction with single-stranded DNA at the 3'-end of the G4-DNA structure,REGION:Necessary for nuclear and nucleolar caps localizations,REGION:OB-fold-like subdomains,REGION:RecA-like domain 1,REGI…
Ncoa7	0.0281806	0.611187	1	-0.0276824	Q6DFV7	nuclear receptor coactivator 7(Ncoa7)	Mus musculus	GO:0006357~regulation of transcription from RNA polymerase II promoter,GO:0006979~response to oxidative stress,GO:0045944~positive regulation of transcription from RNA polymerase II promoter,GO:1900408~negative regulation of cellular response to oxidative stress,GO:1902083~negative regulation of peptidyl-cysteine S-nitrosylation,GO:1903204~negative regulation of oxidative stress-induced neuron de…	GO:0005634~nucleus,	GO:0016922~ligand-dependent nuclear receptor binding,GO:0030374~ligand-dependent nuclear receptor transcription coactivator activity,	IPR006571:TLDc,IPR018392:Peptidoglycan-binding lysin domain,	mmu04142:Lysosome,	NA	SM00257:LysM,SM00584:TLDc,	KW-0804~Transcription,KW-0805~Transcription regulation,	KW-0539~Nucleus,	NA	KW-0175~Coiled coil,	NA	KW-0010~Activator,	KW-0007~Acetylation,KW-0597~Phosphoprotein,	COMPBIAS:Basic and acidic residues,COMPBIAS:Polar residues,DOMAIN:LysM,DOMAIN:TLDc,REGION:Disordered,
Emc2	0.0470957	0.641141	1	-0.0270431	Q9CRD2	ER membrane protein complex subunit 2(Emc2)	Mus musculus	GO:0045050~protein insertion into ER membrane by stop-transfer membrane-anchor sequence,GO:0071816~tail-anchored membrane protein insertion into ER membrane,	GO:0005737~cytoplasm,GO:0005739~mitochondrion,GO:0005783~endoplasmic reticulum,GO:0005789~endoplasmic reticulum membrane,GO:0016020~membrane,GO:0042406~extrinsic component of endoplasmic reticulum membrane,GO:0072546~ER membrane protein complex,	GO:0032977~membrane insertase activity,	IPR011990:Tetratricopeptide-like helical,IPR019734:Tetratricopeptide repeat,	NA	NA	SM00028:TPR,	NA	KW-0256~Endoplasmic reticulum,KW-0472~Membrane,	NA	KW-0677~Repeat,KW-0802~TPR repeat,	NA	NA	KW-0007~Acetylation,	REPEAT:TPR,REPEAT:TPR 1,REPEAT:TPR 2,REPEAT:TPR 3,
Nkiras1	0.0391045	0.630842	1	-0.0268816	Q8CEC5	NFKB inhibitor interacting Ras-like protein 1(Nkiras1)	Mus musculus	GO:0007249~I-kappaB kinase/NF-kappaB signaling,GO:0010803~regulation of tumor necrosis factor-mediated signaling pathway,GO:0032484~Ral protein signal transduction,GO:0043129~surfactant homeostasis,GO:0048286~lung alveolus development,	GO:0005737~cytoplasm,GO:0005783~endoplasmic reticulum,GO:0005829~cytosol,	GO:0000166~nucleotide binding,GO:0003924~GTPase activity,GO:0005525~GTP binding,GO:0032794~GTPase activating protein binding,	IPR001806:Small GTPase superfamily,IPR005225:Small GTP-binding protein domain,IPR027417:P-loop containing nucleoside triphosphate hydrolase,	NA	NA	NA	NA	KW-0963~Cytoplasm,	NA	NA	KW-0342~GTP-binding,KW-0547~Nucleotide-binding,	NA	NA	MOTIF:Effector region,REGION:Disordered,REGION:Interactions with NFKBIA and NFKBIB,
Ddx3y	0.0131265	0.560709	1	-0.0268623	Q62095	DEAD box helicase 3, Y-linked(Ddx3y)	Mus musculus	GO:0007276~gamete generation,GO:0030154~cell differentiation,	GO:0005634~nucleus,GO:0005654~nucleoplasm,GO:0005737~cytoplasm,GO:0005829~cytosol,GO:0043186~P granule,	GO:0000166~nucleotide binding,GO:0003676~nucleic acid binding,GO:0003723~RNA binding,GO:0003724~RNA helicase activity,GO:0004386~helicase activity,GO:0005524~ATP binding,GO:0016787~hydrolase activity,	IPR000629:RNA helicase, ATP-dependent, DEAD-box, conserved site,IPR001650:Helicase, C-terminal,IPR011545:DNA/RNA helicase, DEAD/DEAH box type, N-terminal,IPR014001:Helicase, superfamily 1/2, ATP-binding domain,IPR014014:RNA helicase, DEAD-box type, Q motif,IPR027417:P-loop containing nucleoside triphosphate hydrolase,	NA	NA	SM00487:DEXDc,SM00490:HELICc,	NA	KW-0539~Nucleus,KW-0963~Cytoplasm,	NA	NA	KW-0067~ATP-binding,KW-0547~Nucleotide-binding,	KW-0347~Helicase,KW-0378~Hydrolase,KW-0694~RNA-binding,	KW-0007~Acetylation,KW-0488~Methylation,KW-0597~Phosphoprotein,KW-0832~Ubl conjugation,KW-1017~Isopeptide bond,	COMPBIAS:Basic and acidic residues,COMPBIAS:Polar residues,CROSSLNK:Glycyl lysine isopeptide (Lys-Gly) (interchain with G-Cter in SUMO2),DOMAIN:Helicase ATP-binding,DOMAIN:Helicase C-terminal,DOMAIN:Q_MOTIF,MOTIF:DEAD box,MOTIF:Q motif,REGION:Disordered,
Chmp7	0.0390156	0.630842	1	-0.0258901	Q8R1T1	charged multivesicular body protein 7(Chmp7)	Mus musculus	GO:0001778~plasma membrane repair,GO:0006900~membrane budding,GO:0006914~autophagy,GO:0006997~nucleus organization,GO:0007034~vacuolar transport,GO:0007080~mitotic metaphase plate congression,GO:0010458~exit from mitosis,GO:0015031~protein transport,GO:0031468~nuclear envelope reassembly,GO:0032511~late endosome to vacuole transport via multivesicular body sorting pathway,GO:0036258~multivesicula…	GO:0000421~autophagosome membrane,GO:0000776~kinetochore,GO:0000785~chromatin,GO:0000815~ESCRT III complex,GO:0005634~nucleus,GO:0005635~nuclear envelope,GO:0005643~nuclear pore,GO:0005654~nucleoplasm,GO:0005737~cytoplasm,GO:0005765~lysosomal membrane,GO:0005771~multivesicular body,GO:0005828~kinetochore microtubule,GO:0005829~cytosol,GO:0005886~plasma membrane,GO:0030496~midbody,GO:0032585~multi…	NA	IPR005024:Snf7,	mmu04144:Endocytosis,mmu04217:Necroptosis,	NA	NA	KW-0653~Protein transport,KW-0813~Transport,	KW-0539~Nucleus,KW-0963~Cytoplasm,	NA	KW-0175~Coiled coil,	NA	NA	KW-0597~Phosphoprotein,	COMPBIAS:Polar residues,REGION:Disordered,
Ogfr	0.0415369	0.630842	1	-0.0257956	Q99PG2	opioid growth factor receptor(Ogfr)	Mus musculus	GO:0040008~regulation of growth,	GO:0005634~nucleus,GO:0005737~cytoplasm,GO:0016020~membrane,	GO:0038023~signaling receptor activity,	IPR006757:Opioid growth factor receptor (OGFr) conserved domain,	NA	NA	NA	KW-0341~Growth regulation,	KW-0539~Nucleus,KW-0963~Cytoplasm,	NA	KW-0677~Repeat,	NA	KW-0675~Receptor,	KW-0007~Acetylation,KW-0597~Phosphoprotein,	COMPBIAS:Acidic residues,COMPBIAS:Basic and acidic residues,COMPBIAS:Polar residues,DOMAIN:OGFr_N,MOTIF:Bipartite nuclear localization signal,REGION:14 X approximate tandem repeats,REGION:Disordered,REPEAT:1,REPEAT:10,REPEAT:11,REPEAT:12,REPEAT:13,REPEAT:14,REPEAT:2,REPEAT:3,REPEAT:4,REPEAT:5,REPEAT:6,REPEAT:7,REPEAT:8,REPEAT:9,
Hbs1l	0.0290309	0.615106	1	-0.0257254	Q69ZS7	Hbs1-like (S. cerevisiae)(Hbs1l)	Mus musculus	GO:0006412~translation,GO:0006414~translational elongation,GO:0006417~regulation of translation,	NA	GO:0000166~nucleotide binding,GO:0003746~translation elongation factor activity,GO:0003924~GTPase activity,GO:0005515~protein binding,GO:0005525~GTP binding,	IPR000795:Elongation factor, GTP-binding domain,IPR004160:Translation elongation factor EFTu/EF1A, C-terminal,IPR009000:Translation elongation/initiation factor/Ribosomal, beta-barrel,IPR009001:Translation elongation factor EF1A/initiation factor IF2gamma, C-terminal,IPR015033:Domain of unknown function DUF1916,IPR027417:P-loop containing nucleoside triphosphate hydrolase,	mmu03015:mRNA surveillance pathway,mmu05134:Legionellosis,	NA	NA	KW-0648~Protein biosynthesis,KW-0810~Translation regulation,	NA	NA	NA	KW-0342~GTP-binding,KW-0547~Nucleotide-binding,	KW-0251~Elongation factor,	KW-0007~Acetylation,KW-0597~Phosphoprotein,	COMPBIAS:Polar residues,DOMAIN:HBS1_N,DOMAIN:Tr-type G,DOMAIN:tr-type G,REGION:Disordered,REGION:G1,REGION:G2,REGION:G3,REGION:G4,REGION:G5,
Magi3	0.0314587	0.623918	1	-0.0247549	Q9EQJ9	membrane associated guanylate kinase, WW and PDZ domain containing 3(Magi3)	Mus musculus	GO:0007165~signal transduction,GO:0043507~positive regulation of JUN kinase activity,GO:0046328~regulation of JNK cascade,	GO:0005634~nucleus,GO:0005737~cytoplasm,GO:0005886~plasma membrane,GO:0005911~cell-cell junction,GO:0005923~bicellular tight junction,GO:0016020~membrane,GO:0030054~cell junction,	GO:0000166~nucleotide binding,GO:0005109~frizzled binding,GO:0005515~protein binding,GO:0005524~ATP binding,GO:0019903~protein phosphatase binding,GO:0060090~binding, bridging,	IPR001202:WW domain,IPR001478:PDZ domain,IPR008144:Guanylate kinase,IPR008145:Guanylate kinase/L-type calcium channel,IPR020590:Guanylate kinase, conserved site,IPR027417:P-loop containing nucleoside triphosphate hydrolase,	mmu04015:Rap1 signaling pathway,	NA	SM00072:GuKc,SM00228:PDZ,SM00456:WW,	NA	KW-0472~Membrane,KW-0539~Nucleus,KW-0796~Tight junction,KW-0965~Cell junction,KW-1003~Cell membrane,	NA	KW-0677~Repeat,	KW-0067~ATP-binding,KW-0547~Nucleotide-binding,	NA	KW-0597~Phosphoprotein,	COMPBIAS:Basic and acidic residues,COMPBIAS:Polar residues,DOMAIN:Guanylate kinase-like,DOMAIN:PDZ,DOMAIN:PDZ 1,DOMAIN:PDZ 2,DOMAIN:PDZ 3,DOMAIN:PDZ 4,DOMAIN:PDZ 5,DOMAIN:PDZ 6,DOMAIN:WW,DOMAIN:WW 1,DOMAIN:WW 2,REGION:Disordered,REGION:Interaction with ADGRB1,REGION:Interaction with ADRB1 and TGFA,REGION:Interaction with LPAR2 and GRIN2B,REGION:Interaction with PTEN,
Smarce1	0.0322031	0.623918	1	-0.0247008	O54941	SWI/SNF related, matrix associated, actin dependent regulator of chromatin, subfamily e, member 1(Smarce1)	Mus musculus	GO:0006325~chromatin organization,GO:0006337~nucleosome disassembly,GO:0006338~chromatin remodeling,GO:0006357~regulation of transcription from RNA polymerase II promoter,GO:0007399~nervous system development,GO:0022008~neurogenesis,GO:0030071~regulation of mitotic metaphase/anaphase transition,GO:0043044~ATP-dependent chromatin remodeling,GO:0045582~positive regulation of T cell differentiation,…	GO:0000776~kinetochore,GO:0000785~chromatin,GO:0005634~nucleus,GO:0005654~nucleoplasm,GO:0016363~nuclear matrix,GO:0016514~SWI/SNF complex,GO:0016586~RSC complex,GO:0035060~brahma complex,GO:0070603~SWI/SNF superfamily-type complex,GO:0071564~npBAF complex,GO:0071565~nBAF complex,	GO:0003677~DNA binding,GO:0003723~RNA binding,GO:0005515~protein binding,GO:0008080~N-acetyltransferase activity,GO:0016922~ligand-dependent nuclear receptor binding,GO:0047485~protein N-terminus binding,	IPR009071:High mobility group (HMG) box domain,	mmu04714:Thermogenesis,mmu05225:Hepatocellular carcinoma,	NA	SM00398:HMG,	KW-0524~Neurogenesis,	KW-0539~Nucleus,	NA	KW-0175~Coiled coil,	NA	KW-0156~Chromatin regulator,KW-0238~DNA-binding,	KW-0488~Methylation,KW-0597~Phosphoprotein,KW-0832~Ubl conjugation,KW-1017~Isopeptide bond,	COMPBIAS:Basic and acidic residues,COMPBIAS:Polar residues,COMPBIAS:Pro residues,CROSSLNK:Glycyl lysine isopeptide (Lys-Gly) (interchain with G-Cter in SUMO1); alternate,CROSSLNK:Glycyl lysine isopeptide (Lys-Gly) (interchain with G-Cter in SUMO2),CROSSLNK:Glycyl lysine isopeptide (Lys-Gly) (interchain with G-Cter in SUMO2); alternate,DNA_BIND:HMG box,DOMAIN:HMG box,REGION:Disordered,
Ocln	0.0361091	0.630842	1	-0.0244322	Q61146	occludin(Ocln)	Mus musculus	GO:0001933~negative regulation of protein phosphorylation,GO:0010628~positive regulation of gene expression,GO:0010629~negative regulation of gene expression,GO:0010827~regulation of glucose transport,GO:0045216~cell-cell junction organization,GO:0046326~positive regulation of glucose import,GO:0070673~response to interleukin-18,GO:0070830~bicellular tight junction assembly,GO:0071356~cellular re…	GO:0005765~lysosomal membrane,GO:0005886~plasma membrane,GO:0005911~cell-cell junction,GO:0005923~bicellular tight junction,GO:0009986~cell surface,GO:0016020~membrane,GO:0016021~integral component of membrane,GO:0016324~apical plasma membrane,GO:0016327~apicolateral plasma membrane,GO:0016328~lateral plasma membrane,GO:0030054~cell junction,GO:0030139~endocytic vesicle,GO:0031410~cytoplasmic ves…	GO:0005515~protein binding,GO:0019904~protein domain specific binding,	IPR002958:Occludin,IPR008253:Marvel,IPR010844:Occludin/RNA polymerase II elongation factor, ELL domain,	mmu04514:Cell adhesion molecules,mmu04530:Tight junction,mmu04670:Leukocyte transendothelial migration,mmu05160:Hepatitis C,	PIRSF005993:occludin,	NA	NA	KW-0472~Membrane,KW-0796~Tight junction,KW-0965~Cell junction,KW-1003~Cell membrane,	NA	KW-0175~Coiled coil,KW-0732~Signal,KW-0812~Transmembrane,KW-1133~Transmembrane helix,	NA	NA	KW-0597~Phosphoprotein,KW-1015~Disulfide bond,	COMPBIAS:Basic and acidic residues,COMPBIAS:Polar residues,DOMAIN:MARVEL,DOMAIN:OCEL,REGION:Disordered,TOPO_DOM:Cytoplasmic,TOPO_DOM:Extracellular,TRANSMEM:Helical,
Nlgn1	0.0251492	0.596526	1	-0.0223009	Q99K10	neuroligin 1(Nlgn1)	Mus musculus	GO:0002087~regulation of respiratory gaseous exchange by neurological system process,GO:0006605~protein targeting,GO:0007155~cell adhesion,GO:0007157~heterophilic cell-cell adhesion via plasma membrane cell adhesion molecules,GO:0007158~neuron cell-cell adhesion,GO:0007268~chemical synaptic transmission,GO:0007399~nervous system development,GO:0007416~synapse assembly,GO:0010841~positive regulati…	GO:0005576~extracellular region,GO:0005794~Golgi apparatus,GO:0005886~plasma membrane,GO:0005887~integral component of plasma membrane,GO:0009897~external side of plasma membrane,GO:0009986~cell surface,GO:0014069~postsynaptic density,GO:0016020~membrane,GO:0030425~dendrite,GO:0031594~neuromuscular junction,GO:0032433~filopodium tip,GO:0043083~synaptic cleft,GO:0043197~dendritic spine,GO:0043198~…	GO:0005515~protein binding,GO:0030165~PDZ domain binding,GO:0038023~signaling receptor activity,GO:0042043~neurexin family protein binding,GO:0042802~identical protein binding,GO:0044877~macromolecular complex binding,GO:0050839~cell adhesion molecule binding,GO:0097110~scaffold protein binding,	IPR000460:Neuroligin,IPR002018:Carboxylesterase, type B,IPR019819:Carboxylesterase type B, conserved site,	mmu04514:Cell adhesion molecules,	NA	NA	KW-0090~Biological rhythms,KW-0130~Cell adhesion,	KW-0472~Membrane,KW-0770~Synapse,KW-0964~Secreted,KW-1003~Cell membrane,	NA	KW-0732~Signal,KW-0812~Transmembrane,KW-1133~Transmembrane helix,	NA	NA	KW-0325~Glycoprotein,KW-1015~Disulfide bond,	CARBOHYD:N-linked (GlcNAc...) (complex) asparagine,CARBOHYD:N-linked (GlcNAc...) asparagine,CARBOHYD:O-linked (GalNAc...) serine,DOMAIN:COesterase,MUTAGEN:G->E: Decreased protein abundance. Not delivered to the plasma membrane.,MUTAGEN:H->Y: Decreased protein abundance. Not associated with changes in subcellular location.,MUTAGEN:L->P: Decreased protein abundance. Not delivered to the plasma memb…
Rbp1	0.0166866	0.585839	1	-0.0211077	Q00915	retinol binding protein 1, cellular(Rbp1)	Mus musculus	GO:0002138~retinoic acid biosynthetic process,GO:0006776~vitamin A metabolic process,GO:0015908~fatty acid transport,GO:0030852~regulation of granulocyte differentiation,GO:0033189~response to vitamin A,GO:0042572~retinol metabolic process,GO:0042573~retinoic acid metabolic process,GO:0055088~lipid homeostasis,	GO:0005634~nucleus,GO:0005654~nucleoplasm,GO:0005737~cytoplasm,GO:0005811~lipid particle,GO:0005829~cytosol,GO:0044297~cell body,	GO:0005501~retinoid binding,GO:0005504~fatty acid binding,GO:0008289~lipid binding,GO:0016918~retinal binding,GO:0019841~retinol binding,GO:1904768~all-trans-retinol binding,	IPR000463:Cytosolic fatty-acid binding,IPR000566:Lipocalin/cytosolic fatty-acid binding protein domain,IPR012674:Calycin,	NA	NA	NA	KW-0813~Transport,	KW-0551~Lipid droplet,KW-0963~Cytoplasm,	NA	NA	KW-0683~Retinol-binding,KW-0845~Vitamin A,	NA	NA	DOMAIN:FABP,REGION:Important for interaction with STRA6,
Dgkb	0.0348317	0.6277	1	-0.0205024	Q6NS52	diacylglycerol kinase, beta(Dgkb)	Mus musculus	GO:0006629~lipid metabolic process,GO:0006654~phosphatidic acid biosynthetic process,GO:0007165~signal transduction,GO:0007205~protein kinase C-activating G-protein coupled receptor signaling pathway,GO:0009617~response to bacterium,GO:0016310~phosphorylation,GO:0035556~intracellular signal transduction,GO:0046339~diacylglycerol metabolic process,GO:0046473~phosphatidic acid metabolic process,GO:…	GO:0005737~cytoplasm,GO:0005829~cytosol,GO:0005886~plasma membrane,GO:0016020~membrane,GO:0045202~synapse,GO:0045211~postsynaptic membrane,GO:0098685~Schaffer collateral - CA1 synapse,GO:0098978~glutamatergic synapse,	GO:0000166~nucleotide binding,GO:0003951~NAD+ kinase activity,GO:0004143~diacylglycerol kinase activity,GO:0005509~calcium ion binding,GO:0005524~ATP binding,GO:0008289~lipid binding,GO:0016301~kinase activity,GO:0016740~transferase activity,GO:0046872~metal ion binding,	IPR000756:Diacylglycerol kinase, accessory domain,IPR001206:Diacylglycerol kinase, catalytic domain,IPR002048:EF-hand domain,IPR002219:Protein kinase C-like, phorbol ester/diacylglycerol binding,IPR011992:EF-hand-like domain,IPR016064:ATP-NAD kinase-like domain,IPR017438:Inorganic polyphosphate/ATP-NAD kinase, domain 1,IPR018247:EF-Hand 1, calcium-binding site,	mmu00561:Glycerolipid metabolism,mmu00564:Glycerophospholipid metabolism,mmu01100:Metabolic pathways,mmu04070:Phosphatidylinositol signaling system,mmu04072:Phospholipase D signaling pathway,mmu05231:Choline metabolism in cancer,	NA	SM00045:DAGKa,SM00046:DAGKc,SM00054:EFh,SM00109:C1,	KW-0443~Lipid metabolism,	KW-0472~Membrane,KW-0628~Postsynaptic cell membrane,KW-0770~Synapse,KW-0963~Cytoplasm,KW-1003~Cell membrane,	NA	KW-0677~Repeat,KW-0863~Zinc-finger,	KW-0067~ATP-binding,KW-0106~Calcium,KW-0479~Metal-binding,KW-0547~Nucleotide-binding,KW-0862~Zinc,	KW-0418~Kinase,KW-0808~Transferase,	KW-0597~Phosphoprotein,	COMPBIAS:Polar residues,DOMAIN:DAGKa,DOMAIN:DAGKc,DOMAIN:DAG_kinase_N,DOMAIN:EF-hand,DOMAIN:EF-hand 1,DOMAIN:EF-hand 2,DOMAIN:Phorbol-ester/DAG-type,REGION:Disordered,REGION:Required for association with membranes and function in neurite spine formation,ZN_FING:Phorbol-ester/DAG-type 1,ZN_FING:Phorbol-ester/DAG-type 2,
Nagk	0.0255473	0.598607	1	-0.0197891	Q9QZ08	N-acetylglucosamine kinase(Nagk)	Mus musculus	GO:0006044~N-acetylglucosamine metabolic process,GO:0016310~phosphorylation,GO:0019262~N-acetylneuraminate catabolic process,	NA	GO:0000166~nucleotide binding,GO:0005524~ATP binding,GO:0009384~N-acylmannosamine kinase activity,GO:0016301~kinase activity,GO:0016740~transferase activity,GO:0045127~N-acetylglucosamine kinase activity,	IPR002731:ATPase, BadF/BadG/BcrA/BcrD type,	mmu00520:Amino sugar and nucleotide sugar metabolism,mmu01100:Metabolic pathways,mmu01250:Biosynthesis of nucleotide sugars,	NA	NA	NA	NA	NA	NA	KW-0067~ATP-binding,KW-0547~Nucleotide-binding,	KW-0418~Kinase,KW-0808~Transferase,	KW-0007~Acetylation,KW-0597~Phosphoprotein,	DOMAIN:BcrAD_BadFG,
Smarcd3	0.0394437	0.630842	1	-0.0197726	A0A0G2JG60	SWI/SNF related, matrix associated, actin dependent regulator of chromatin, subfamily d, member 3(Smarcd3)	Mus musculus	GO:0002052~positive regulation of neuroblast proliferation,GO:0003007~heart morphogenesis,GO:0003139~secondary heart field specification,GO:0003219~cardiac right ventricle formation,GO:0003407~neural retina development,GO:0006325~chromatin organization,GO:0006337~nucleosome disassembly,GO:0006338~chromatin remodeling,GO:0006357~regulation of transcription from RNA polymerase II promoter,GO:000739…	GO:0000785~chromatin,GO:0005634~nucleus,GO:0005654~nucleoplasm,GO:0005737~cytoplasm,GO:0016514~SWI/SNF complex,GO:0035060~brahma complex,GO:0070603~SWI/SNF superfamily-type complex,GO:0071564~npBAF complex,GO:0071565~nBAF complex,	GO:0001221~transcription cofactor binding,GO:0003682~chromatin binding,GO:0003712~transcription cofactor activity,GO:0005102~receptor binding,GO:0005515~protein binding,GO:0016922~ligand-dependent nuclear receptor binding,GO:0030374~ligand-dependent nuclear receptor transcription coactivator activity,	IPR003121:SWIB/MDM2 domain,IPR019835:SWIB domain,	mmu04714:Thermogenesis,mmu05225:Hepatocellular carcinoma,	NA	SM00151:SWIB,	KW-0524~Neurogenesis,KW-0804~Transcription,KW-0805~Transcription regulation,	KW-0539~Nucleus,	NA	NA	NA	KW-0156~Chromatin regulator,	KW-0007~Acetylation,KW-0597~Phosphoprotein,	COMPBIAS:Polar residues,DOMAIN:SWIB/MDM2,REGION:Disordered,
Vamp7	0.0485654	0.645027	1	-0.0186631	P70280	vesicle-associated membrane protein 7(Vamp7)	Mus musculus	GO:0006887~exocytosis,GO:0006888~ER to Golgi vesicle-mediated transport,GO:0006906~vesicle fusion,GO:0006911~phagocytosis, engulfment,GO:0008333~endosome to lysosome transport,GO:0015031~protein transport,GO:0016192~vesicle-mediated transport,GO:0017156~calcium ion regulated exocytosis,GO:0034197~triglyceride transport,GO:0035493~SNARE complex assembly,GO:0043001~Golgi to plasma membrane protein …	GO:0005737~cytoplasm,GO:0005764~lysosome,GO:0005765~lysosomal membrane,GO:0005768~endosome,GO:0005783~endoplasmic reticulum,GO:0005789~endoplasmic reticulum membrane,GO:0005794~Golgi apparatus,GO:0005802~trans-Golgi network,GO:0005886~plasma membrane,GO:0008021~synaptic vesicle,GO:0009986~cell surface,GO:0016020~membrane,GO:0016021~integral component of membrane,GO:0030027~lamellipodium,GO:003013…	GO:0000149~SNARE binding,GO:0005484~SNAP receptor activity,GO:0005515~protein binding,GO:0019905~syntaxin binding,	IPR001388:Synaptobrevin,IPR010908:Longin domain,IPR011012:Longin-like domain,	mmu04130:SNARE interactions in vesicular transport,	NA	SM01270:SM01270,	KW-0268~Exocytosis,KW-0653~Protein transport,KW-0813~Transport,	KW-0256~Endoplasmic reticulum,KW-0333~Golgi apparatus,KW-0458~Lysosome,KW-0472~Membrane,KW-0770~Synapse,KW-0771~Synaptosome,KW-0967~Endosome,KW-0968~Cytoplasmic vesicle,	NA	KW-0175~Coiled coil,KW-0735~Signal-anchor,KW-0812~Transmembrane,KW-1133~Transmembrane helix,	NA	NA	KW-0007~Acetylation,KW-0597~Phosphoprotein,	DOMAIN:Longin,DOMAIN:v-SNARE coiled-coil homology,TOPO_DOM:Cytoplasmic,TOPO_DOM:Vesicular,TRANSMEM:Helical,TRANSMEM:Helical; Anchor for type IV membrane protein,
Psme1	0.0322826	0.623918	1	-0.0181959	P97371	proteasome (prosome, macropain) activator subunit 1 (PA28 alpha)(Psme1)	Mus musculus	GO:0010950~positive regulation of endopeptidase activity,GO:0019884~antigen processing and presentation of exogenous antigen,GO:0061136~regulation of proteasomal protein catabolic process,GO:2000045~regulation of G1/S transition of mitotic cell cycle,	GO:0000502~proteasome complex,GO:0005654~nucleoplasm,GO:0005737~cytoplasm,GO:0008537~proteasome activator complex,	GO:0005515~protein binding,GO:0061133~endopeptidase activator activity,	IPR003185:Proteasome activator pa28, REG alpha subunit,IPR003186:Proteasome activator pa28, REG beta subunit,IPR009077:Proteasome activator pa28, REG alpha/beta subunit,	mmu03050:Proteasome,mmu04612:Antigen processing and presentation,	NA	NA	NA	KW-0647~Proteasome,	NA	NA	NA	NA	NA	COMPBIAS:Basic and acidic residues,DOMAIN:PA28_alpha,DOMAIN:PA28_beta,REGION:Disordered,
Ocrl	0.0456789	0.637328	1	-0.0178729	Q6NVF0	OCRL, inositol polyphosphate-5-phosphatase(Ocrl)	Mus musculus	GO:0001701~in utero embryonic development,GO:0006629~lipid metabolic process,GO:0007165~signal transduction,GO:0030030~cell projection organization,GO:0043087~regulation of GTPase activity,GO:0046855~inositol phosphate dephosphorylation,GO:0046856~phosphatidylinositol dephosphorylation,GO:0060271~cilium assembly,	GO:0001750~photoreceptor outer segment,GO:0005634~nucleus,GO:0005737~cytoplasm,GO:0005768~endosome,GO:0005769~early endosome,GO:0005794~Golgi apparatus,GO:0005802~trans-Golgi network,GO:0005886~plasma membrane,GO:0005905~clathrin-coated pit,GO:0005929~cilium,GO:0016020~membrane,GO:0030136~clathrin-coated vesicle,GO:0030670~phagocytic vesicle membrane,GO:0031410~cytoplasmic vesicle,GO:0031901~earl…	GO:0003824~catalytic activity,GO:0004439~phosphatidylinositol-4,5-bisphosphate 5-phosphatase activity,GO:0004445~inositol-polyphosphate 5-phosphatase activity,GO:0005096~GTPase activator activity,GO:0016787~hydrolase activity,GO:0016791~phosphatase activity,GO:0031267~small GTPase binding,GO:0034485~phosphatidylinositol-3,4,5-trisphosphate 5-phosphatase activity,GO:0052658~inositol-1,4,5-trisphos…	IPR000198:Rho GTPase-activating protein domain,IPR000300:Inositol polyphosphate-related phosphatase,IPR005135:Endonuclease/exonuclease/phosphatase,IPR008936:Rho GTPase activation protein,IPR013783:Immunoglobulin-like fold,	mmu00562:Inositol phosphate metabolism,mmu01100:Metabolic pathways,mmu04070:Phosphatidylinositol signaling system,	NA	SM00128:IPPc,SM00324:RhoGAP,	KW-0443~Lipid metabolism,KW-0970~Cilium biogenesis/degradation,	KW-0168~Coated pit,KW-0333~Golgi apparatus,KW-0472~Membrane,KW-0966~Cell projection,KW-0967~Endosome,KW-0968~Cytoplasmic vesicle,KW-0969~Cilium,	NA	NA	NA	KW-0378~Hydrolase,	NA	DOMAIN:IPPc,DOMAIN:PH,DOMAIN:Rho-GAP,MOTIF:Clathrin box 1,MOTIF:Clathrin box 2,REGION:5-phosphatase,REGION:ASH,REGION:Disordered,
Cacna1b	0.0349746	0.6277	1	-0.0169612	A2AIR7	calcium channel, voltage-dependent, N type, alpha 1B subunit(Cacna1b)	Mus musculus	GO:0001956~positive regulation of neurotransmitter secretion,GO:0006811~ion transport,GO:0006816~calcium ion transport,GO:0007268~chemical synaptic transmission,GO:0007269~neurotransmitter secretion,GO:0007626~locomotory behavior,GO:0008016~regulation of heart contraction,GO:0008217~regulation of blood pressure,GO:0014070~response to organic cyclic compound,GO:0019233~sensory perception of pain,G…	GO:0005886~plasma membrane,GO:0005891~voltage-gated calcium channel complex,GO:0016020~membrane,GO:0030425~dendrite,GO:0032991~macromolecular complex,GO:0043005~neuron projection,GO:0043025~neuronal cell body,GO:0043198~dendritic shaft,GO:0043679~axon terminus,GO:0048786~presynaptic active zone,GO:0098685~Schaffer collateral - CA1 synapse,GO:0098978~glutamatergic synapse,	GO:0000166~nucleotide binding,GO:0005216~ion channel activity,GO:0005244~voltage-gated ion channel activity,GO:0005245~voltage-gated calcium channel activity,GO:0005261~cation channel activity,GO:0005262~calcium channel activity,GO:0005509~calcium ion binding,GO:0005515~protein binding,GO:0005524~ATP binding,GO:0008022~protein C-terminus binding,GO:0008331~high voltage-gated calcium channel activ…	IPR002048:EF-hand domain,IPR002077:Voltage-dependent calcium channel, alpha-1 subunit,IPR005447:Voltage-dependent calcium channel, N-type, alpha-1 subunit,IPR005821:Ion transport domain,IPR014873:Voltage-dependent calcium channel, alpha-1 subunit, IQ domain,IPR027359:Voltage-dependent potassium channel, four helix bundle domain,	mmu04010:MAPK signaling pathway,mmu04020:Calcium signaling pathway,mmu04721:Synaptic vesicle cycle,mmu04723:Retrograde endocannabinoid signaling,mmu04725:Cholinergic synapse,mmu04726:Serotonergic synapse,mmu04727:GABAergic synapse,mmu04728:Dopaminergic synapse,mmu04930:Type II diabetes mellitus,mmu05016:Huntington disease,mmu05020:Prion disease,mmu05022:Pathways of neurodegeneration - multiple di…	NA	SM01062:SM01062,	KW-0109~Calcium transport,KW-0406~Ion transport,KW-0813~Transport,	KW-0472~Membrane,	NA	KW-0677~Repeat,KW-0732~Signal,KW-0812~Transmembrane,KW-1133~Transmembrane helix,	KW-0067~ATP-binding,KW-0106~Calcium,KW-0479~Metal-binding,KW-0547~Nucleotide-binding,	KW-0107~Calcium channel,KW-0407~Ion channel,KW-0851~Voltage-gated channel,	KW-0325~Glycoprotein,KW-0488~Methylation,KW-0597~Phosphoprotein,KW-1015~Disulfide bond,	CARBOHYD:N-linked (GlcNAc...) asparagine,COMPBIAS:Basic and acidic residues,COMPBIAS:Basic residues,COMPBIAS:Polar residues,DOMAIN:Ca_chan_IQ,DOMAIN:EF-hand,DOMAIN:GPHH,DOMAIN:Ion_trans,REGION:Binding to the beta subunit,REGION:Disordered,REPEAT:I,REPEAT:II,REPEAT:III,REPEAT:IV,SITE:Calcium ion selectivity and permeability,TOPO_DOM:Cytoplasmic,TOPO_DOM:Extracellular,TRANSMEM:Helical,TRANSMEM:Heli…
Mtif2	0.0272576	0.611187	1	-0.0163971	Q91YJ5	mitochondrial translational initiation factor 2(Mtif2)	Mus musculus	GO:0006412~translation,GO:0006413~translational initiation,GO:0032790~ribosome disassembly,GO:0070124~mitochondrial translational initiation,	GO:0005654~nucleoplasm,GO:0005737~cytoplasm,GO:0005739~mitochondrion,	GO:0000166~nucleotide binding,GO:0003743~translation initiation factor activity,GO:0003924~GTPase activity,GO:0005525~GTP binding,GO:0008135~translation factor activity, RNA binding,GO:0043024~ribosomal small subunit binding,	IPR000178:Translation initiation factor aIF-2, bacterial-like,IPR000795:Elongation factor, GTP-binding domain,IPR005225:Small GTP-binding protein domain,IPR009000:Translation elongation/initiation factor/Ribosomal, beta-barrel,IPR015760:Translation initiation factor IF- 2,IPR023115:Translation initiation factor IF- 2, domain 3,IPR027417:P-loop containing nucleoside triphosphate hydrolase,	NA	NA	NA	KW-0648~Protein biosynthesis,	KW-0496~Mitochondrion,	NA	KW-0809~Transit peptide,	KW-0342~GTP-binding,KW-0547~Nucleotide-binding,	KW-0396~Initiation factor,	KW-0597~Phosphoprotein,	DOMAIN:IF-2,DOMAIN:Tr-type G,DOMAIN:tr-type G,REGION:Disordered,REGION:G1,REGION:G2,REGION:G3,REGION:G4,REGION:G5,TRANSIT:Mitochondrion,
Ppp1r12b	0.0286711	0.611187	1	-0.0163519	Q8BG95	protein phosphatase 1, regulatory subunit 12B(Ppp1r12b)	Mus musculus	GO:0007165~signal transduction,	GO:0005737~cytoplasm,GO:0005856~cytoskeleton,GO:0030018~Z disc,GO:0031672~A band,	GO:0004857~enzyme inhibitor activity,GO:0019208~phosphatase regulator activity,GO:0019901~protein kinase binding,	IPR002110:Ankyrin repeat,IPR017401:Protein phosphatase 1, regulatory subunit 12A/B/C, eukaryote,IPR020683:Ankyrin repeat-containing domain,	mmu04270:Vascular smooth muscle contraction,mmu04510:Focal adhesion,mmu04810:Regulation of actin cytoskeleton,mmu04921:Oxytocin signaling pathway,mmu05205:Proteoglycans in cancer,	PIRSF038141:protein phosphatase 1, regulatory subunits 12A/B/C, vertebrate type,	SM00248:ANK,	NA	KW-0206~Cytoskeleton,KW-0963~Cytoplasm,	NA	KW-0040~ANK repeat,KW-0677~Repeat,	NA	NA	KW-0597~Phosphoprotein,	COMPBIAS:Basic and acidic residues,COMPBIAS:Polar residues,DOMAIN:PRKG1_interact,REGION:Disordered,REPEAT:ANK,REPEAT:ANK 1,REPEAT:ANK 2,REPEAT:ANK 3,REPEAT:ANK 4,REPEAT:ANK 5,
Vps35l	0.00281855	0.479977	1	-0.0161261	Q8BWQ6	VPS35 endosomal protein sorting factor like(Vps35l)	Mus musculus	GO:0006893~Golgi to plasma membrane transport,GO:0015031~protein transport,GO:0032456~endocytic recycling,	GO:0005768~endosome,GO:0016020~membrane,GO:0016021~integral component of membrane,	NA	NA	NA	NA	NA	KW-0653~Protein transport,KW-0813~Transport,	KW-0472~Membrane,KW-0967~Endosome,	NA	KW-0812~Transmembrane,KW-1133~Transmembrane helix,	NA	NA	KW-0597~Phosphoprotein,	COMPBIAS:Basic and acidic residues,COMPBIAS:Polar residues,REGION:Disordered,TRANSMEM:Helical,
Pex14	0.0240211	0.596526	1	-0.0160016	Q9R0A0	peroxisomal biogenesis factor 14(Pex14)	Mus musculus	GO:0007031~peroxisome organization,GO:0015031~protein transport,GO:0016558~protein import into peroxisome matrix,GO:0016560~protein import into peroxisome matrix, docking,GO:0016561~protein import into peroxisome matrix, translocation,GO:0032091~negative regulation of protein binding,GO:0034453~microtubule anchoring,GO:0036250~peroxisome transport along microtubule,GO:0043433~negative regulation …	GO:0001650~fibrillar center,GO:0005777~peroxisome,GO:0005778~peroxisomal membrane,GO:0016020~membrane,GO:0016021~integral component of membrane,GO:0032991~macromolecular complex,GO:1990429~peroxisomal importomer complex,	GO:0003714~transcription corepressor activity,GO:0005102~receptor binding,GO:0008017~microtubule binding,GO:0008320~protein transmembrane transporter activity,GO:0030674~protein binding, bridging,GO:0042802~identical protein binding,GO:0047485~protein N-terminus binding,GO:0048487~beta-tubulin binding,	IPR006785:Peroxisome membrane anchor protein Pex14p, N-terminal,IPR025655:Peroxisomal membrane protein 14,	mmu04146:Peroxisome,	NA	NA	KW-0653~Protein transport,KW-0811~Translocation,KW-0813~Transport,	KW-0472~Membrane,KW-0576~Peroxisome,	NA	KW-0175~Coiled coil,KW-0812~Transmembrane,KW-1133~Transmembrane helix,	NA	NA	KW-0007~Acetylation,KW-0597~Phosphoprotein,	COMPBIAS:Acidic residues,COMPBIAS:Basic and acidic residues,COMPBIAS:Polar residues,COMPBIAS:Pro residues,DOMAIN:Pex14_N,REGION:Disordered,TRANSMEM:Helical,
Ptpra	0.00287823	0.479977	1	-0.0159254	Q91V35	protein tyrosine phosphatase, receptor type, A(Ptpra)	Mus musculus	GO:0006468~protein phosphorylation,GO:0006470~protein dephosphorylation,GO:0007229~integrin-mediated signaling pathway,GO:0008286~insulin receptor signaling pathway,GO:0016311~dephosphorylation,GO:0048714~positive regulation of oligodendrocyte differentiation,GO:0050804~modulation of synaptic transmission,GO:0051893~regulation of focal adhesion assembly,	GO:0005886~plasma membrane,GO:0005925~focal adhesion,GO:0016020~membrane,GO:0016021~integral component of membrane,GO:0030054~cell junction,GO:0043231~intracellular membrane-bounded organelle,GO:0043235~receptor complex,GO:0097060~synaptic membrane,GO:0098685~Schaffer collateral - CA1 synapse,	GO:0004721~phosphoprotein phosphatase activity,GO:0004725~protein tyrosine phosphatase activity,GO:0005515~protein binding,GO:0016787~hydrolase activity,GO:0016791~phosphatase activity,GO:0044877~macromolecular complex binding,	IPR000242:Protein-tyrosine phosphatase, receptor/non-receptor type,IPR000387:Protein-tyrosine/Dual specificity phosphatase,IPR003595:Protein-tyrosine phosphatase, catalytic,IPR016130:Protein-tyrosine phosphatase, active site,IPR016336:Receptor tyrosine-protein phosphatase, alpha/epsilon-type,IPR027262:Receptor tyrosine-protein phosphatase alpha,	NA	PIRSF002006:receptor tyrosine-protein phosphatase, alpha/epsilon types,PIRSF500808:receptor tyrosine-protein phosphatase alpha [Parent=PIRSF002006],	SM00194:PTPc,SM00404:PTPc_motif,	NA	KW-0472~Membrane,KW-0965~Cell junction,KW-1003~Cell membrane,	NA	KW-0677~Repeat,KW-0732~Signal,KW-0812~Transmembrane,KW-1133~Transmembrane helix,	NA	KW-0378~Hydrolase,KW-0675~Receptor,KW-0904~Protein phosphatase,	KW-0325~Glycoprotein,KW-0597~Phosphoprotein,	ACT_SITE:Phosphocysteine intermediate,CARBOHYD:N-linked (GlcNAc...) asparagine,COMPBIAS:Polar residues,DOMAIN:TYR_PHOSPHATASE_2,DOMAIN:Tyrosine-protein phosphatase,DOMAIN:Tyrosine-protein phosphatase 1,DOMAIN:Tyrosine-protein phosphatase 2,REGION:Disordered,TOPO_DOM:Cytoplasmic,TOPO_DOM:Extracellular,TRANSMEM:Helical,
Pmm1	0.0166832	0.585839	1	-0.0158713	O35621	phosphomannomutase 1(Pmm1)	Mus musculus	GO:0006013~mannose metabolic process,GO:0006487~protein N-linked glycosylation,GO:0009298~GDP-mannose biosynthetic process,GO:1990830~cellular response to leukemia inhibitory factor,	GO:0005737~cytoplasm,GO:0005829~cytosol,GO:0043025~neuronal cell body,	GO:0004615~phosphomannomutase activity,GO:0016853~isomerase activity,GO:0046872~metal ion binding,	IPR005002:Eukaryotic phosphomannomutase,IPR006379:HAD-superfamily hydrolase, subfamily IIB,IPR023214:HAD-like domain,	mmu00051:Fructose and mannose metabolism,mmu00520:Amino sugar and nucleotide sugar metabolism,mmu01100:Metabolic pathways,mmu01240:Biosynthesis of cofactors,mmu01250:Biosynthesis of nucleotide sugars,	NA	NA	NA	KW-0963~Cytoplasm,	NA	NA	KW-0460~Magnesium,KW-0479~Metal-binding,	KW-0413~Isomerase,	KW-0007~Acetylation,KW-0597~Phosphoprotein,	ACT_SITE:Nucleophile,ACT_SITE:Proton donor/acceptor,
Ephx2	0.0147808	0.560709	1	-0.0151176	P34914	epoxide hydrolase 2, cytoplasmic(Ephx2)	Mus musculus	GO:0002539~prostaglandin production involved in inflammatory response,GO:0006629~lipid metabolic process,GO:0006954~inflammatory response,GO:0008152~metabolic process,GO:0009636~response to toxic substance,GO:0010628~positive regulation of gene expression,GO:0016311~dephosphorylation,GO:0019233~sensory perception of pain,GO:0019439~aromatic compound catabolic process,GO:0042632~cholesterol homeos…	GO:0005737~cytoplasm,GO:0005777~peroxisome,GO:0005829~cytosol,	GO:0000287~magnesium ion binding,GO:0003824~catalytic activity,GO:0004301~epoxide hydrolase activity,GO:0015643~toxic substance binding,GO:0016787~hydrolase activity,GO:0016791~phosphatase activity,GO:0033885~10-hydroxy-9-(phosphonooxy)octadecanoate phosphatase activity,GO:0042577~lipid phosphatase activity,GO:0042803~protein homodimerization activity,GO:0046872~metal ion binding,GO:0052642~lysop…	IPR000073:Alpha/beta hydrolase fold-1,IPR000639:Epoxide hydrolase-like,IPR006439:HAD-superfamily hydrolase, subfamily IA, variant 1,IPR011945:Predicted HAD-superfamily phosphatase, subfamily IA/Epoxide hydrolase, N-terminal,IPR023198:Phosphoglycolate phosphatase, domain 2,IPR023214:HAD-like domain,	mmu00590:Arachidonic acid metabolism,mmu01100:Metabolic pathways,mmu04146:Peroxisome,mmu05207:Chemical carcinogenesis - receptor activation,mmu05208:Chemical carcinogenesis - reactive oxygen species,	NA	NA	KW-0058~Aromatic hydrocarbons catabolism,KW-0216~Detoxification,KW-0443~Lipid metabolism,	KW-0576~Peroxisome,KW-0963~Cytoplasm,	NA	NA	KW-0460~Magnesium,KW-0479~Metal-binding,	KW-0378~Hydrolase,KW-0511~Multifunctional enzyme,	KW-0007~Acetylation,KW-0449~Lipoprotein,KW-0597~Phosphoprotein,	ACT_SITE:Nucleophile,ACT_SITE:Proton acceptor,ACT_SITE:Proton donor,DOMAIN:AB hydrolase-1,LIPID:S-(15-deoxy-Delta12,14-prostaglandin J2-9-yl)cysteine,MOTIF:Microbody targeting signal,REGION:Epoxide hydrolase,REGION:Phosphatase,
Sf1	0.0464062	0.638194	1	-0.0150829	Q64213	splicing factor 1(Sf1)	Mus musculus	GO:0000398~mRNA splicing, via spliceosome,GO:0006397~mRNA processing,GO:0008380~RNA splicing,GO:0030238~male sex determination,GO:0030575~nuclear body organization,GO:0033327~Leydig cell differentiation,GO:0048024~regulation of mRNA splicing, via spliceosome,GO:0048662~negative regulation of smooth muscle cell proliferation,GO:0050810~regulation of steroid biosynthetic process,	GO:0005634~nucleus,GO:0005654~nucleoplasm,GO:0005681~spliceosomal complex,GO:0005737~cytoplasm,GO:0016604~nuclear body,GO:0089701~U2AF,	GO:0003676~nucleic acid binding,GO:0003723~RNA binding,GO:0003729~mRNA binding,GO:0008270~zinc ion binding,GO:0042802~identical protein binding,GO:0045131~pre-mRNA branch point binding,GO:0046872~metal ion binding,	IPR001878:Zinc finger, CCHC-type,IPR004087:K Homology domain,IPR004088:K Homology domain, type 1,	NA	NA	SM00322:KH,SM00343:ZnF_C2HC,	KW-0507~mRNA processing,KW-0508~mRNA splicing,KW-0804~Transcription,KW-0805~Transcription regulation,	KW-0539~Nucleus,KW-0747~Spliceosome,	NA	KW-0863~Zinc-finger,	KW-0479~Metal-binding,KW-0862~Zinc,	KW-0678~Repressor,KW-0694~RNA-binding,	KW-0007~Acetylation,KW-0597~Phosphoprotein,	COMPBIAS:Polar residues,COMPBIAS:Pro residues,DOMAIN:CCHC-type,DOMAIN:KH,MOTIF:Nuclear localization signal,REGION:Disordered,ZN_FING:CCHC-type,
Osbpl8	0.0202713	0.594616	1	-0.0149111	B9EJ86	oxysterol binding protein-like 8(Osbpl8)	Mus musculus	GO:0006869~lipid transport,GO:0010891~negative regulation of sequestering of triglyceride,GO:0015914~phospholipid transport,GO:0030336~negative regulation of cell migration,GO:0032148~activation of protein kinase B activity,GO:0045444~fat cell differentiation,GO:0046326~positive regulation of glucose import,GO:0046628~positive regulation of insulin receptor signaling pathway,GO:0051897~positive r…	GO:0005634~nucleus,GO:0005783~endoplasmic reticulum,GO:0005789~endoplasmic reticulum membrane,GO:0005829~cytosol,GO:0016020~membrane,GO:0016021~integral component of membrane,GO:0031965~nuclear membrane,GO:0032541~cortical endoplasmic reticulum,GO:0043231~intracellular membrane-bounded organelle,	GO:0001786~phosphatidylserine binding,GO:0005515~protein binding,GO:0008289~lipid binding,GO:0015248~sterol transporter activity,GO:0015485~cholesterol binding,GO:0032934~sterol binding,GO:0070273~phosphatidylinositol-4-phosphate binding,	IPR000648:Oxysterol-binding protein,IPR001849:Pleckstrin homology domain,IPR011993:Pleckstrin homology-like domain,IPR018494:Oxysterol-binding protein, conserved site,	NA	NA	SM00233:PH,	KW-0445~Lipid transport,KW-0813~Transport,	KW-0256~Endoplasmic reticulum,KW-0472~Membrane,KW-0539~Nucleus,	NA	KW-0812~Transmembrane,KW-1133~Transmembrane helix,	KW-0446~Lipid-binding,	NA	KW-0007~Acetylation,KW-0597~Phosphoprotein,	COMPBIAS:Basic and acidic residues,COMPBIAS:Basic residues,COMPBIAS:Polar residues,DOMAIN:PH,REGION:Disordered,TRANSMEM:Helical,
Plcl2	0.0249641	0.596526	1	-0.014765	Q8K394	phospholipase C-like 2(Plcl2)	Mus musculus	GO:0002322~B cell proliferation involved in immune response,GO:0002337~B-1a B cell differentiation,GO:0006629~lipid metabolic process,GO:0007165~signal transduction,GO:0007214~gamma-aminobutyric acid signaling pathway,GO:0032228~regulation of synaptic transmission, GABAergic,GO:0033135~regulation of peptidyl-serine phosphorylation,GO:0035556~intracellular signal transduction,GO:0048015~phosphatid…	GO:0005737~cytoplasm,	GO:0004435~phosphatidylinositol phospholipase C activity,GO:0008081~phosphoric diester hydrolase activity,GO:0050811~GABA receptor binding,GO:0070679~inositol 1,4,5 trisphosphate binding,	IPR000008:C2 calcium-dependent membrane targeting,IPR000909:Phospholipase C, phosphatidylinositol-specific , X domain,IPR001192:Phosphoinositide phospholipase C,IPR001711:Phospholipase C, phosphatidylinositol-specific, Y domain,IPR001849:Pleckstrin homology domain,IPR011992:EF-hand-like domain,IPR011993:Pleckstrin homology-like domain,IPR015359:Phospholipase C, phosphoinositol-specific, EF-hand-l…	NA	NA	SM00148:PLCXc,SM00149:PLCYc,SM00233:PH,SM00239:C2,	NA	KW-0963~Cytoplasm,	NA	NA	NA	KW-0807~Transducer,	KW-0007~Acetylation,KW-0597~Phosphoprotein,	COMPBIAS:Basic and acidic residues,DOMAIN:C2,DOMAIN:PH,DOMAIN:PI-PLC X-box,DOMAIN:PI-PLC Y-box,REGION:Disordered,
Fam171b	0.0354277	0.630842	1	-0.0146129	Q14CH0	family with sequence similarity 171, member B(Fam171b)	Mus musculus	NA	GO:0016020~membrane,GO:0016021~integral component of membrane,	NA	IPR018890:Uncharacterised protein family FAM171,	NA	NA	NA	NA	KW-0472~Membrane,	NA	KW-0732~Signal,KW-0812~Transmembrane,KW-1133~Transmembrane helix,	NA	NA	KW-0325~Glycoprotein,KW-0597~Phosphoprotein,	CARBOHYD:N-linked (GlcNAc...) asparagine,COMPBIAS:Basic and acidic residues,REGION:Disordered,TOPO_DOM:Cytoplasmic,TOPO_DOM:Extracellular,TRANSMEM:Helical,
Plcg1	0.0382201	0.630842	1	-0.0144507	Q62077	phospholipase C, gamma 1(Plcg1)	Mus musculus	GO:0001701~in utero embryonic development,GO:0006629~lipid metabolic process,GO:0006816~calcium ion transport,GO:0007165~signal transduction,GO:0007173~epidermal growth factor receptor signaling pathway,GO:0009306~protein secretion,GO:0009395~phospholipid catabolic process,GO:0010243~response to organonitrogen compound,GO:0010634~positive regulation of epithelial cell migration,GO:0016042~lipid c…	GO:0001726~ruffle,GO:0005737~cytoplasm,GO:0005829~cytosol,GO:0005886~plasma membrane,GO:0005911~cell-cell junction,GO:0008180~COP9 signalosome,GO:0016020~membrane,GO:0030027~lamellipodium,GO:0030136~clathrin-coated vesicle,GO:0032587~ruffle membrane,GO:0042995~cell projection,GO:0043005~neuron projection,GO:0098685~Schaffer collateral - CA1 synapse,GO:0098978~glutamatergic synapse,	GO:0004435~phosphatidylinositol phospholipase C activity,GO:0004629~phospholipase C activity,GO:0005158~insulin receptor binding,GO:0005168~neurotrophin TRKA receptor binding,GO:0005509~calcium ion binding,GO:0005515~protein binding,GO:0008081~phosphoric diester hydrolase activity,GO:0016787~hydrolase activity,GO:0019901~protein kinase binding,GO:0030971~receptor tyrosine kinase binding,GO:003525…	IPR000008:C2 calcium-dependent membrane targeting,IPR000909:Phospholipase C, phosphatidylinositol-specific , X domain,IPR000980:SH2 domain,IPR001192:Phosphoinositide phospholipase C,IPR001452:Src homology-3 domain,IPR001711:Phospholipase C, phosphatidylinositol-specific, Y domain,IPR001849:Pleckstrin homology domain,IPR002048:EF-hand domain,IPR011992:EF-hand-like domain,IPR011993:Pleckstrin homol…	mmu00562:Inositol phosphate metabolism,mmu01100:Metabolic pathways,mmu01521:EGFR tyrosine kinase inhibitor resistance,mmu04012:ErbB signaling pathway,mmu04014:Ras signaling pathway,mmu04015:Rap1 signaling pathway,mmu04020:Calcium signaling pathway,mmu04062:Chemokine signaling pathway,mmu04064:NF-kappa B signaling pathway,mmu04066:HIF-1 signaling pathway,mmu04070:Phosphatidylinositol signaling sys…	PIRSF000952:1-phosphatidylinositol-4,5-bisphosphate phosphodiesterase gamma,	SM00148:PLCXc,SM00149:PLCYc,SM00233:PH,SM00239:C2,SM00252:SH2,SM00326:SH3,	KW-0442~Lipid degradation,KW-0443~Lipid metabolism,	KW-0966~Cell projection,	NA	KW-0677~Repeat,KW-0727~SH2 domain,KW-0728~SH3 domain,	KW-0106~Calcium,KW-0479~Metal-binding,	KW-0378~Hydrolase,KW-0807~Transducer,	KW-0007~Acetylation,KW-0597~Phosphoprotein,KW-0832~Ubl conjugation,	DOMAIN:C2,DOMAIN:EF-hand,DOMAIN:PH,DOMAIN:PH 1,DOMAIN:PH 2; first part,DOMAIN:PH 2; second part,DOMAIN:PI-PLC X-box,DOMAIN:PI-PLC Y-box,DOMAIN:SH2,DOMAIN:SH2 1,DOMAIN:SH2 2,DOMAIN:SH3,REGION:Disordered,
Snx6	0.00453091	0.488506	1	-0.0143669	Q6P8X1	sorting nexin 6(Snx6)	Mus musculus	GO:0006886~intracellular protein transport,GO:0015031~protein transport,GO:0030512~negative regulation of transforming growth factor beta receptor signaling pathway,GO:0042147~retrograde transport, endosome to Golgi,GO:0043524~negative regulation of neuron apoptotic process,GO:0045892~negative regulation of transcription, DNA-templated,GO:0071364~cellular response to epidermal growth factor stimu…	GO:0005634~nucleus,GO:0005737~cytoplasm,GO:0005764~lysosome,GO:0005768~endosome,GO:0005829~cytosol,GO:0016020~membrane,GO:0030904~retromer complex,GO:0031410~cytoplasmic vesicle,GO:0031901~early endosome membrane,GO:0097422~tubular endosome,GO:0098978~glutamatergic synapse,	GO:0008289~lipid binding,GO:0034452~dynactin binding,GO:0034713~type I transforming growth factor beta receptor binding,GO:0035091~phosphatidylinositol binding,GO:0042803~protein homodimerization activity,	IPR001683:Phox homologous domain,IPR014637:Sorting nexin, Snx5/Snx6 types,IPR015404:Vps5 C-terminal,IPR027267:Arfaptin homology (AH) domain/BAR domain,	mmu04144:Endocytosis,	PIRSF036924:sorting nexin, Snx5/Snx6 types,	NA	KW-0653~Protein transport,KW-0813~Transport,	KW-0472~Membrane,KW-0539~Nucleus,KW-0963~Cytoplasm,KW-0967~Endosome,KW-0968~Cytoplasmic vesicle,	NA	NA	KW-0446~Lipid-binding,	NA	KW-0007~Acetylation,KW-0597~Phosphoprotein,	DOMAIN:BAR,DOMAIN:PX,DOMAIN:Vps5,REGION:Interaction with PIM1,REGION:Membrane-binding amphipathic helix,
Wdr54	0.029836	0.622321	1	-0.0137997	Q9R0D8	WD repeat domain 54(Wdr54)	Mus musculus	GO:0002091~negative regulation of receptor internalization,GO:0042058~regulation of epidermal growth factor receptor signaling pathway,GO:0043408~regulation of MAPK cascade,	GO:0031982~vesicle,	GO:0042803~protein homodimerization activity,	IPR001680:WD40 repeat,IPR015943:WD40/YVTN repeat-like-containing domain,	NA	NA	SM00320:WD40,	NA	NA	NA	KW-0677~Repeat,KW-0853~WD repeat,	NA	NA	KW-0832~Ubl conjugation,	REPEAT:WD 1,REPEAT:WD 2,REPEAT:WD 3,REPEAT:WD 4,
Gnai1	0.0380314	0.630842	1	-0.0137601	B2RSH2	guanine nucleotide binding protein (G protein), alpha inhibiting 1(Gnai1)	Mus musculus	GO:0007049~cell cycle,GO:0007165~signal transduction,GO:0007186~G-protein coupled receptor signaling pathway,GO:0007188~adenylate cyclase-modulating G-protein coupled receptor signaling pathway,GO:0043949~regulation of cAMP-mediated signaling,GO:0050805~negative regulation of synaptic transmission,GO:0051301~cell division,GO:0060236~regulation of mitotic spindle organization,GO:1904322~cellular r…	GO:0005622~intracellular,GO:0005634~nucleus,GO:0005737~cytoplasm,GO:0005813~centrosome,GO:0005834~heterotrimeric G-protein complex,GO:0005856~cytoskeleton,GO:0005886~plasma membrane,GO:0005938~cell cortex,GO:0016020~membrane,GO:0030496~midbody,GO:0032991~macromolecular complex,GO:0045121~membrane raft,GO:0099738~cell cortex region,	GO:0000166~nucleotide binding,GO:0000287~magnesium ion binding,GO:0001664~G-protein coupled receptor binding,GO:0003924~GTPase activity,GO:0005515~protein binding,GO:0005525~GTP binding,GO:0019001~guanyl nucleotide binding,GO:0019003~GDP binding,GO:0031683~G-protein beta/gamma-subunit complex binding,GO:0031821~G-protein coupled serotonin receptor binding,GO:0032794~GTPase activating protein bind…	IPR001019:Guanine nucleotide binding protein (G-protein), alpha subunit,IPR001408:G-protein alpha subunit, group I,IPR011025:G protein alpha subunit, helical insertion,IPR027417:P-loop containing nucleoside triphosphate hydrolase,	mmu04015:Rap1 signaling pathway,mmu04022:cGMP-PKG signaling pathway,mmu04024:cAMP signaling pathway,mmu04062:Chemokine signaling pathway,mmu04071:Sphingolipid signaling pathway,mmu04261:Adrenergic signaling in cardiomyocytes,mmu04360:Axon guidance,mmu04371:Apelin signaling pathway,mmu04540:Gap junction,mmu04611:Platelet activation,mmu04670:Leukocyte transendothelial migration,mmu04713:Circadian e…	NA	SM00275:SM00275,	KW-0131~Cell cycle,KW-0132~Cell division,KW-0498~Mitosis,KW-0813~Transport,	KW-0206~Cytoskeleton,KW-0472~Membrane,KW-0539~Nucleus,KW-0963~Cytoplasm,KW-1003~Cell membrane,	NA	NA	KW-0342~GTP-binding,KW-0460~Magnesium,KW-0479~Metal-binding,KW-0547~Nucleotide-binding,	KW-0807~Transducer,	KW-0449~Lipoprotein,KW-0519~Myristate,KW-0564~Palmitate,	DOMAIN:G-alpha,LIPID:N-myristoyl glycine,LIPID:S-palmitoyl cysteine,REGION:G1 motif,REGION:G2 motif,REGION:G3 motif,REGION:G4 motif,REGION:G5 motif,
Mical3	0.0455021	0.63671	1	-0.0136857	Q8CJ19	microtubule associated monooxygenase, calponin and LIM domain containing 3(Mical3)	Mus musculus	GO:0006887~exocytosis,GO:0007010~cytoskeleton organization,GO:0007049~cell cycle,GO:0010735~positive regulation of transcription via serum response element binding,GO:0030042~actin filament depolymerization,GO:0051179~localization,GO:0051301~cell division,	GO:0005634~nucleus,GO:0005654~nucleoplasm,GO:0005737~cytoplasm,GO:0005819~spindle,GO:0005829~cytosol,GO:0005856~cytoskeleton,GO:0005886~plasma membrane,GO:0005938~cell cortex,GO:0042995~cell projection,GO:0045171~intercellular bridge,GO:0090543~Flemming body,	GO:0003779~actin binding,GO:0004497~monooxygenase activity,GO:0016491~oxidoreductase activity,GO:0016709~oxidoreductase activity, acting on paired donors, with incorporation or reduction of molecular oxygen, NAD(P)H as one donor, and incorporation of one atom of oxygen,GO:0031267~small GTPase binding,GO:0043914~NADPH:sulfur oxidoreductase activity,GO:0046872~metal ion binding,GO:0051015~actin fil…	IPR001715:Calponin homology domain,IPR001781:Zinc finger, LIM-type,IPR002938:Monooxygenase, FAD-binding,IPR022735:Domain of unknown function DUF3585,	NA	NA	SM00033:CH,SM00132:LIM,	KW-0131~Cell cycle,KW-0132~Cell division,KW-0268~Exocytosis,	KW-0206~Cytoskeleton,KW-0539~Nucleus,KW-0963~Cytoplasm,KW-0966~Cell projection,	NA	KW-0175~Coiled coil,KW-0440~LIM domain,	KW-0274~FAD,KW-0285~Flavoprotein,KW-0479~Metal-binding,KW-0521~NADP,KW-0862~Zinc,	KW-0009~Actin-binding,KW-0503~Monooxygenase,KW-0560~Oxidoreductase,	KW-0597~Phosphoprotein,	COMPBIAS:Acidic residues,COMPBIAS:Basic and acidic residues,COMPBIAS:Polar residues,COMPBIAS:Pro residues,DOMAIN:BMERB,DOMAIN:Calponin-homology (CH),DOMAIN:LIM zinc-binding,DOMAIN:bMERB,REGION:Disordered,REGION:Monooxygenase domain,
Pnpla8	0.0427629	0.630842	1	-0.0133705	Q8K1N1	patatin-like phospholipase domain containing 8(Pnpla8)	Mus musculus	GO:0001516~prostaglandin biosynthetic process,GO:0006629~lipid metabolic process,GO:0006631~fatty acid metabolic process,GO:0008219~cell death,GO:0016042~lipid catabolic process,GO:0019369~arachidonic acid metabolic process,GO:0032048~cardiolipin metabolic process,GO:0034638~phosphatidylcholine catabolic process,GO:0043651~linoleic acid metabolic process,GO:0046338~phosphatidylethanolamine catabo…	GO:0005739~mitochondrion,GO:0005777~peroxisome,GO:0005778~peroxisomal membrane,GO:0005783~endoplasmic reticulum,GO:0005789~endoplasmic reticulum membrane,GO:0016020~membrane,GO:0016021~integral component of membrane,GO:0031966~mitochondrial membrane,	GO:0004620~phospholipase activity,GO:0004622~lysophospholipase activity,GO:0016787~hydrolase activity,GO:0047499~calcium-independent phospholipase A2 activity,	IPR002641:Patatin/Phospholipase A2-related,IPR016035:Acyl transferase/acyl hydrolase/lysophospholipase,	NA	NA	NA	KW-0442~Lipid degradation,KW-0443~Lipid metabolism,	KW-0256~Endoplasmic reticulum,KW-0472~Membrane,KW-0496~Mitochondrion,KW-0576~Peroxisome,	NA	KW-0812~Transmembrane,KW-1133~Transmembrane helix,	NA	KW-0378~Hydrolase,	KW-0325~Glycoprotein,	ACT_SITE:Nucleophile,ACT_SITE:Proton acceptor,CARBOHYD:N-linked (GlcNAc...) asparagine,COMPBIAS:Basic and acidic residues,COMPBIAS:Polar residues,DOMAIN:PNPLA,MOTIF:DGA/G,MOTIF:GXGXXG,MOTIF:GXSXG,REGION:Disordered,TRANSMEM:Helical,
Eif3d	0.0340656	0.6277	1	-0.0118012	O70194	eukaryotic translation initiation factor 3, subunit D(Eif3d)	Mus musculus	GO:0001732~formation of cytoplasmic translation initiation complex,GO:0002191~cap-dependent translational initiation,GO:0006412~translation,GO:0006413~translational initiation,GO:0045727~positive regulation of translation,GO:0075522~IRES-dependent viral translational initiation,GO:0075525~viral translational termination-reinitiation,GO:1902416~positive regulation of mRNA binding,	GO:0005737~cytoplasm,GO:0005852~eukaryotic translation initiation factor 3 complex,GO:0016282~eukaryotic 43S preinitiation complex,GO:0033290~eukaryotic 48S preinitiation complex,GO:0045202~synapse,GO:0071541~eukaryotic translation initiation factor 3 complex, eIF3m,	GO:0003723~RNA binding,GO:0003743~translation initiation factor activity,GO:0098808~mRNA cap binding,	IPR007783:Eukaryotic translation initiation factor 3 subunit D,	NA	PIRSF016281:translation initiation factor eIF-3, subunit d,	NA	KW-0648~Protein biosynthesis,	KW-0963~Cytoplasm,	NA	NA	NA	KW-0396~Initiation factor,KW-0694~RNA-binding,	KW-0007~Acetylation,KW-0597~Phosphoprotein,	COMPBIAS:Acidic residues,REGION:Disordered,REGION:RNA gate,
Srgap3	0.0106051	0.555567	1	-0.0117335	E9QN14	SLIT-ROBO Rho GTPase activating protein 3(Srgap3)	Mus musculus	GO:0007165~signal transduction,GO:0030336~negative regulation of cell migration,	GO:0005737~cytoplasm,GO:0016021~integral component of membrane,	GO:0005096~GTPase activator activity,GO:0005515~protein binding,	IPR000198:Rho GTPase-activating protein domain,IPR001060:FCH domain,IPR001452:Src homology-3 domain,IPR008936:Rho GTPase activation protein,IPR027267:Arfaptin homology (AH) domain/BAR domain,	mmu04360:Axon guidance,	NA	SM00055:FCH,SM00324:RhoGAP,SM00326:SH3,	NA	KW-0472~Membrane,	NA	KW-0175~Coiled coil,KW-0728~SH3 domain,KW-0812~Transmembrane,KW-1133~Transmembrane helix,	NA	KW-0343~GTPase activation,	KW-0597~Phosphoprotein,	COMPBIAS:Basic and acidic residues,COMPBIAS:Polar residues,DOMAIN:F-BAR,DOMAIN:Rho-GAP,DOMAIN:SH3,REGION:Disordered,TRANSMEM:Helical,
Add2	0.0235162	0.596526	1	-0.0108771	Q9QYB8	adducin 2 (beta)(Add2)	Mus musculus	GO:0006811~ion transport,GO:0007416~synapse assembly,GO:0030097~hemopoiesis,GO:0032092~positive regulation of protein binding,GO:0050900~leukocyte migration,GO:0050901~leukocyte tethering or rolling,GO:0051016~barbed-end actin filament capping,GO:0051017~actin filament bundle assembly,GO:0065003~macromolecular complex assembly,	GO:0005737~cytoplasm,GO:0005856~cytoskeleton,GO:0005886~plasma membrane,GO:0008290~F-actin capping protein complex,GO:0014069~postsynaptic density,GO:0016020~membrane,GO:0031410~cytoplasmic vesicle,GO:0044853~plasma membrane raft,GO:0098794~postsynapse,GO:0098978~glutamatergic synapse,	GO:0003779~actin binding,GO:0005200~structural constituent of cytoskeleton,GO:0005516~calmodulin binding,GO:0019901~protein kinase binding,GO:0030507~spectrin binding,GO:0042803~protein homodimerization activity,GO:0046982~protein heterodimerization activity,GO:0051015~actin filament binding,GO:0060090~binding, bridging,	IPR001303:Class II aldolase/adducin N-terminal,	NA	NA	SM01007:SM01007,	NA	KW-0206~Cytoskeleton,KW-0472~Membrane,KW-0963~Cytoplasm,KW-1003~Cell membrane,	NA	NA	NA	KW-0009~Actin-binding,KW-0112~Calmodulin-binding,	KW-0597~Phosphoprotein,	COMPBIAS:Basic and acidic residues,COMPBIAS:Basic residues,COMPBIAS:Polar residues,DOMAIN:Aldolase_II,REGION:Disordered,REGION:Interaction with calmodulin,
Paip1	0.0331894	0.623918	1	-0.0108023	F6Y616	polyadenylate binding protein-interacting protein 1(Paip1)	Mus musculus	GO:0006417~regulation of translation,GO:0006446~regulation of translational initiation,GO:0044794~positive regulation by host of viral process,GO:0070934~CRD-mediated mRNA stabilization,GO:1900152~negative regulation of nuclear-transcribed mRNA catabolic process, deadenylation-dependent decay,GO:2000767~positive regulation of cytoplasmic translation,	GO:0005737~cytoplasm,GO:0005829~cytosol,	GO:0003723~RNA binding,GO:0005515~protein binding,GO:0008494~translation activator activity,	IPR003890:MIF4G-like, type 3,IPR009818:Ataxin-2, C-terminal,IPR016021:MIF4-like, type 1/2/3,IPR016024:Armadillo-type fold,	NA	NA	SM00543:MIF4G,	KW-0810~Translation regulation,	KW-0963~Cytoplasm,	NA	NA	NA	NA	NA	COMPBIAS:Polar residues,COMPBIAS:Pro residues,DOMAIN:MIF4G,DOMAIN:PAM2,REGION:Disordered,REGION:PABPC1-interacting motif-1 (PAM1),REGION:PABPC1-interacting motif-2 (PAM2),REGION:PAIP1 middle domain (PAIP1M),
Diaph1	0.040419	0.630842	1	-0.0104151	O08808	diaphanous related formin 1(Diaph1)	Mus musculus	GO:0007010~cytoskeleton organization,GO:0007015~actin filament organization,GO:0007420~brain development,GO:0007605~sensory perception of sound,GO:0008360~regulation of cell shape,GO:0016043~cellular component organization,GO:0030036~actin cytoskeleton organization,GO:0030041~actin filament polymerization,GO:0030335~positive regulation of cell migration,GO:0031175~neuron projection development,GO…	GO:0005634~nucleus,GO:0005737~cytoplasm,GO:0005815~microtubule organizing center,GO:0005856~cytoskeleton,GO:0005884~actin filament,GO:0005886~plasma membrane,GO:0005903~brush border,GO:0016020~membrane,GO:0032587~ruffle membrane,GO:0042995~cell projection,GO:0043005~neuron projection,GO:0045202~synapse,GO:0072686~mitotic spindle,GO:0098793~presynapse,	GO:0003779~actin binding,GO:0005515~protein binding,GO:0005522~profilin binding,GO:0031267~small GTPase binding,GO:0042802~identical protein binding,GO:0044325~ion channel binding,	IPR010465:DRF autoregulatory,IPR010472:Diaphanous FH3,IPR010473:Diaphanous GTPase-binding,IPR011989:Armadillo-like helical,IPR014767:Diaphanous autoregulatory,IPR014768:GTPase-binding/formin homology 3,IPR015425:Actin-binding FH2,IPR016024:Armadillo-type fold,	mmu04510:Focal adhesion,mmu04810:Regulation of actin cytoskeleton,mmu04933:AGE-RAGE signaling pathway in diabetic complications,	NA	SM00498:FH2,SM01139:SM01139,SM01140:SM01140,	KW-1009~Hearing,	KW-0206~Cytoskeleton,KW-0472~Membrane,KW-0539~Nucleus,KW-0963~Cytoplasm,KW-0966~Cell projection,KW-1003~Cell membrane,	NA	KW-0175~Coiled coil,KW-0677~Repeat,	NA	KW-0009~Actin-binding,	KW-0007~Acetylation,KW-0597~Phosphoprotein,	COMPBIAS:Basic and acidic residues,COMPBIAS:Polar residues,COMPBIAS:Pro residues,DOMAIN:DAD,DOMAIN:Drf_GBD,DOMAIN:FH1,DOMAIN:FH2,DOMAIN:GBD/FH3,REGION:Disordered,
Mfn2	0.0397973	0.630842	1	-0.00918547	Q80U63	mitofusin 2(Mfn2)	Mus musculus	GO:0001825~blastocyst formation,GO:0006626~protein targeting to mitochondrion,GO:0006914~autophagy,GO:0006915~apoptotic process,GO:0006986~response to unfolded protein,GO:0007005~mitochondrion organization,GO:0007006~mitochondrial membrane organization,GO:0007275~multicellular organism development,GO:0008053~mitochondrial fusion,GO:0008285~negative regulation of cell proliferation,GO:0010628~posi…	GO:0005737~cytoplasm,GO:0005739~mitochondrion,GO:0005741~mitochondrial outer membrane,GO:0005829~cytosol,GO:0015630~microtubule cytoskeleton,GO:0016020~membrane,GO:0016021~integral component of membrane,GO:0031306~intrinsic component of mitochondrial outer membrane,	GO:0000166~nucleotide binding,GO:0003924~GTPase activity,GO:0005515~protein binding,GO:0005525~GTP binding,GO:0016787~hydrolase activity,GO:0031267~small GTPase binding,GO:0031625~ubiquitin protein ligase binding,GO:0042802~identical protein binding,GO:0043394~proteoglycan binding,GO:0051020~GTPase binding,	IPR006884:Fzo/mitofusin HR2 domain,IPR022812:Dynamin,IPR027089:Mitofusin-2,IPR027094:Mitofusin family,IPR027417:P-loop containing nucleoside triphosphate hydrolase,	mmu04137:Mitophagy - animal,mmu04621:NOD-like receptor signaling pathway,mmu05012:Parkinson disease,mmu05022:Pathways of neurodegeneration - multiple diseases,	NA	NA	KW-0053~Apoptosis,KW-0072~Autophagy,KW-0834~Unfolded protein response,	KW-0472~Membrane,KW-0496~Mitochondrion,KW-1000~Mitochondrion outer membrane,	NA	KW-0175~Coiled coil,KW-0812~Transmembrane,KW-1133~Transmembrane helix,	KW-0342~GTP-binding,KW-0547~Nucleotide-binding,	KW-0217~Developmental protein,KW-0378~Hydrolase,KW-9996~Developmental protein,	KW-0597~Phosphoprotein,KW-0832~Ubl conjugation,	DOMAIN:Dynamin-type G,REGION:G1 motif,REGION:G2 motif,REGION:G3 motif,REGION:G4 motif,REGION:G5 motif,REGION:Part of a helix bundle domain, formed by helices from N-terminal and C-terminal regions,TOPO_DOM:Cytoplasmic,TOPO_DOM:Mitochondrial intermembrane,TRANSMEM:Helical,TRANSMEM:Helical; Name=1,TRANSMEM:Helical; Name=2,
Sdha	0.017065	0.585997	1	0.00613247	Q8K2B3	succinate dehydrogenase complex, subunit A, flavoprotein (Fp)(Sdha)	Mus musculus	GO:0006099~tricarboxylic acid cycle,GO:0006105~succinate metabolic process,GO:0006121~mitochondrial electron transport, succinate to ubiquinone,GO:0007399~nervous system development,GO:0022900~electron transport chain,GO:0022904~respiratory electron transport chain,GO:0042776~mitochondrial ATP synthesis coupled proton transport,	GO:0005730~nucleolus,GO:0005739~mitochondrion,GO:0005743~mitochondrial inner membrane,GO:0005749~mitochondrial respiratory chain complex II, succinate dehydrogenase complex (ubiquinone),GO:0016020~membrane,GO:0043209~myelin sheath,GO:0045257~succinate dehydrogenase complex (ubiquinone),	GO:0000104~succinate dehydrogenase activity,GO:0008177~succinate dehydrogenase (ubiquinone) activity,GO:0009055~electron carrier activity,GO:0016491~oxidoreductase activity,GO:0016627~oxidoreductase activity, acting on the CH-CH group of donors,GO:0050660~flavin adenine dinucleotide binding,	IPR003952:Fumarate reductase/succinate dehydrogenase, FAD-binding site,IPR003953:FAD binding domain,IPR011281:Succinate dehydrogenase, flavoprotein subunit,IPR014006:Succinate dehydrogenase/fumarate reductase, flavoprotein subunit,IPR015939:Fumarate reductase/succinate dehydrogenase flavoprotein-like, C-terminal,IPR027477:Succinate dehydrogenase/fumarate reductase flavoprotein, catalytic domain,	mmu00020:Citrate cycle (TCA cycle),mmu00190:Oxidative phosphorylation,mmu01100:Metabolic pathways,mmu01200:Carbon metabolism,mmu04714:Thermogenesis,mmu04932:Non-alcoholic fatty liver disease,mmu05010:Alzheimer disease,mmu05012:Parkinson disease,mmu05014:Amyotrophic lateral sclerosis,mmu05016:Huntington disease,mmu05020:Prion disease,mmu05022:Pathways of neurodegeneration - multiple diseases,mmu05…	NA	NA	KW-0249~Electron transport,KW-0813~Transport,KW-0816~Tricarboxylic acid cycle,	KW-0472~Membrane,KW-0496~Mitochondrion,KW-0999~Mitochondrion inner membrane,	KW-0043~Tumor suppressor,	KW-0809~Transit peptide,	KW-0274~FAD,KW-0285~Flavoprotein,	KW-0560~Oxidoreductase,	KW-0007~Acetylation,KW-0597~Phosphoprotein,	ACT_SITE:Proton acceptor,DOMAIN:FAD_binding_2,TRANSIT:Mitochondrion,
Npepps	0.0434967	0.630842	1	0.00620008	Q11011	aminopeptidase puromycin sensitive(Npepps)	Mus musculus	GO:0006508~proteolysis,GO:0043171~peptide catabolic process,GO:0071456~cellular response to hypoxia,	GO:0005634~nucleus,GO:0005737~cytoplasm,GO:0005829~cytosol,	GO:0004177~aminopeptidase activity,GO:0008233~peptidase activity,GO:0008237~metallopeptidase activity,GO:0008270~zinc ion binding,GO:0016787~hydrolase activity,GO:0042277~peptide binding,GO:0046872~metal ion binding,GO:0070006~metalloaminopeptidase activity,	IPR001930:Peptidase M1, alanine aminopeptidase/leukotriene A4 hydrolase,IPR014782:Peptidase M1, membrane alanine aminopeptidase, N-terminal,IPR024571:Domain of unknown function DUF3358,	NA	NA	NA	NA	KW-0539~Nucleus,KW-0963~Cytoplasm,	NA	NA	KW-0479~Metal-binding,KW-0862~Zinc,	KW-0031~Aminopeptidase,KW-0378~Hydrolase,KW-0482~Metalloprotease,KW-0645~Protease,	KW-0944~Nitration,	ACT_SITE:Proton acceptor,DOMAIN:ERAP1_C,DOMAIN:Peptidase_M1,DOMAIN:Peptidase_M1_N,MOTIF:Nuclear localization signal,SITE:Transition state stabilizer,
Pdia3	0.0405704	0.630842	1	0.00640005	P27773	protein disulfide isomerase associated 3(Pdia3)	Mus musculus	GO:0002502~peptide antigen assembly with MHC class I protein complex,GO:0006457~protein folding,GO:0034976~response to endoplasmic reticulum stress,GO:0071305~cellular response to vitamin D,GO:0097191~extrinsic apoptotic signaling pathway,GO:0098761~cellular response to interleukin-7,GO:1903334~positive regulation of protein folding,GO:2001238~positive regulation of extrinsic apoptotic signaling …	GO:0001669~acrosomal vesicle,GO:0005576~extracellular region,GO:0005615~extracellular space,GO:0005634~nucleus,GO:0005737~cytoplasm,GO:0005739~mitochondrion,GO:0005758~mitochondrial intermembrane space,GO:0005783~endoplasmic reticulum,GO:0005788~endoplasmic reticulum lumen,GO:0005790~smooth endoplasmic reticulum,GO:0005886~plasma membrane,GO:0009986~cell surface,GO:0016324~apical plasma membrane,…	GO:0003756~protein disulfide isomerase activity,GO:0005515~protein binding,GO:0008233~peptidase activity,GO:0015035~protein disulfide oxidoreductase activity,GO:0016853~isomerase activity,GO:0019153~protein-disulfide reductase (glutathione) activity,GO:0042288~MHC class I protein binding,GO:0042802~identical protein binding,	IPR005788:Disulphide isomerase,IPR005792:Protein disulphide isomerase,IPR013766:Thioredoxin domain,IPR017937:Thioredoxin, conserved site,	mmu04141:Protein processing in endoplasmic reticulum,mmu04612:Antigen processing and presentation,mmu05163:Human cytomegalovirus infection,mmu05168:Herpes simplex virus 1 infection,mmu05169:Epstein-Barr virus infection,mmu05170:Human immunodeficiency virus 1 infection,	NA	NA	NA	KW-0256~Endoplasmic reticulum,	NA	KW-0676~Redox-active center,KW-0677~Repeat,KW-0732~Signal,	NA	KW-0413~Isomerase,	KW-0007~Acetylation,KW-0488~Methylation,KW-0597~Phosphoprotein,KW-1015~Disulfide bond,	ACT_SITE:Nucleophile,COMPBIAS:Basic and acidic residues,DISULFID:Interchain (with C-118 in TAPBP); in linked form,DISULFID:Redox-active,DOMAIN:Thioredoxin,DOMAIN:Thioredoxin 1,DOMAIN:Thioredoxin 2,MOTIF:Prevents secretion from ER,REGION:Disordered,SITE:Contributes to redox potential value,SITE:Lowers pKa of C-terminal Cys of first active site,SITE:Lowers pKa of C-terminal Cys of second active sit…
Eef1g	0.0305395	0.622321	1	0.00665891	Q9D8N0	eukaryotic translation elongation factor 1 gamma(Eef1g)	Mus musculus	GO:0006412~translation,GO:0006414~translational elongation,GO:0006749~glutathione metabolic process,GO:0009615~response to virus,	GO:0005634~nucleus,GO:0005737~cytoplasm,GO:0005783~endoplasmic reticulum,	GO:0003746~translation elongation factor activity,	IPR001662:Translation elongation factor EF1B, gamma chain, conserved,IPR004045:Glutathione S-transferase, N-terminal,IPR004046:Glutathione S-transferase, C-terminal,IPR010987:Glutathione S-transferase, C-terminal-like,	mmu05134:Legionellosis,	NA	SM01183:SM01183,	KW-0648~Protein biosynthesis,	NA	NA	NA	NA	KW-0251~Elongation factor,	KW-0007~Acetylation,KW-0832~Ubl conjugation,KW-1017~Isopeptide bond,	COMPBIAS:Basic and acidic residues,CROSSLNK:Glycyl lysine isopeptide (Lys-Gly) (interchain with G-Cter in SUMO1),CROSSLNK:Glycyl lysine isopeptide (Lys-Gly) (interchain with G-Cter in SUMO2),DOMAIN:EF-1-gamma C-terminal,DOMAIN:GST C-terminal,DOMAIN:GST N-terminal,REGION:Disordered,
Hmox2	0.0479106	0.644743	1	0.00676067	O70252	heme oxygenase 2(Hmox2)	Mus musculus	GO:0001666~response to hypoxia,GO:0006788~heme oxidation,GO:0006979~response to oxidative stress,GO:0042167~heme catabolic process,GO:0055072~iron ion homeostasis,	GO:0005783~endoplasmic reticulum,GO:0005886~plasma membrane,GO:0016020~membrane,GO:0016021~integral component of membrane,GO:0043231~intracellular membrane-bounded organelle,	GO:0004392~heme oxygenase (decyclizing) activity,GO:0016491~oxidoreductase activity,GO:0020037~heme binding,GO:0046872~metal ion binding,	IPR002051:Haem oxygenase,IPR016053:Haem oxygenase-like,IPR016084:Haem oxygenase-like, multi-helical,IPR018207:Haem oxygenase conserved site,	mmu00860:Porphyrin metabolism,mmu01100:Metabolic pathways,mmu04978:Mineral absorption,	PIRSF000343:heme oxygenase (decyclizing),	NA	NA	KW-0256~Endoplasmic reticulum,KW-0472~Membrane,KW-0492~Microsome,	NA	KW-0677~Repeat,KW-0812~Transmembrane,KW-1133~Transmembrane helix,	KW-0349~Heme,KW-0408~Iron,KW-0479~Metal-binding,	KW-0560~Oxidoreductase,	KW-0007~Acetylation,KW-0597~Phosphoprotein,	BINDING:axial binding residue,COMPBIAS:Basic and acidic residues,REGION:Disordered,REPEAT:HRM 1,REPEAT:HRM 2,SITE:Important for catalytic activity,TOPO_DOM:Cytoplasmic,TRANSMEM:Helical,TRANSMEM:Helical; Anchor for type IV membrane protein,
Eef2	0.0214843	0.596526	1	0.00726413	P58252	eukaryotic translation elongation factor 2(Eef2)	Mus musculus	GO:0002244~hematopoietic progenitor cell differentiation,GO:0002931~response to ischemia,GO:0003009~skeletal muscle contraction,GO:0006412~translation,GO:0006414~translational elongation,GO:0007568~aging,GO:0014009~glial cell proliferation,GO:0032355~response to estradiol,GO:0034976~response to endoplasmic reticulum stress,GO:0035914~skeletal muscle cell differentiation,GO:0042493~response to dru…	GO:0005737~cytoplasm,GO:0005829~cytosol,GO:0005844~polysome,GO:0005886~plasma membrane,GO:0016235~aggresome,GO:0042788~polysomal ribosome,GO:0045121~membrane raft,GO:0045202~synapse,GO:0098978~glutamatergic synapse,GO:1990904~ribonucleoprotein complex,	GO:0000166~nucleotide binding,GO:0002039~p53 binding,GO:0003723~RNA binding,GO:0003746~translation elongation factor activity,GO:0003924~GTPase activity,GO:0005515~protein binding,GO:0005525~GTP binding,GO:0008097~5S rRNA binding,GO:0019901~protein kinase binding,GO:0043022~ribosome binding,GO:0051015~actin filament binding,	IPR000640:Translation elongation factor EFG, V domain,IPR000795:Elongation factor, GTP-binding domain,IPR004161:Translation elongation factor EFTu/EF1A, domain 2,IPR005225:Small GTP-binding protein domain,IPR005517:Translation elongation factor EFG/EF2, domain IV,IPR009000:Translation elongation/initiation factor/Ribosomal, beta-barrel,IPR014721:Ribosomal protein S5 domain 2-type fold, subgroup,I…	mmu04152:AMPK signaling pathway,mmu04921:Oxytocin signaling pathway,	NA	SM00838:SM00838,SM00889:SM00889,	KW-0648~Protein biosynthesis,	KW-0539~Nucleus,KW-0963~Cytoplasm,	NA	NA	KW-0342~GTP-binding,KW-0547~Nucleotide-binding,	KW-0251~Elongation factor,	KW-0007~Acetylation,KW-0488~Methylation,KW-0597~Phosphoprotein,KW-0832~Ubl conjugation,KW-1017~Isopeptide bond,	CROSSLNK:Glycyl lysine isopeptide (Lys-Gly) (interchain with G-Cter in SUMO),CROSSLNK:Glycyl lysine isopeptide (Lys-Gly) (interchain with G-Cter in SUMO1); alternate,DOMAIN:EFG_C,DOMAIN:EFG_IV,DOMAIN:Tr-type G,DOMAIN:tr-type G,
Csnk2b	0.0451097	0.635686	1	0.00789736	P67871	casein kinase 2, beta polypeptide(Csnk2b)	Mus musculus	GO:0006468~protein phosphorylation,GO:0010862~positive regulation of pathway-restricted SMAD protein phosphorylation,GO:0016055~Wnt signaling pathway,GO:0018107~peptidyl-threonine phosphorylation,GO:0032927~positive regulation of activin receptor signaling pathway,GO:0033211~adiponectin-activated signaling pathway,GO:0043537~negative regulation of blood vessel endothelial cell migration,GO:006115…	GO:0000785~chromatin,GO:0005634~nucleus,GO:0005737~cytoplasm,GO:0005829~cytosol,GO:0005886~plasma membrane,GO:0005929~cilium,GO:0005956~protein kinase CK2 complex,GO:0016363~nuclear matrix,GO:0031519~PcG protein complex,GO:0042995~cell projection,GO:0098685~Schaffer collateral - CA1 synapse,GO:0098794~postsynapse,GO:0098978~glutamatergic synapse,	GO:0003682~chromatin binding,GO:0004674~protein serine/threonine kinase activity,GO:0005102~receptor binding,GO:0005515~protein binding,GO:0019887~protein kinase regulator activity,GO:0019904~protein domain specific binding,GO:0042802~identical protein binding,GO:0043021~ribonucleoprotein complex binding,GO:0046872~metal ion binding,GO:0061629~RNA polymerase II sequence-specific DNA binding trans…	IPR000704:Casein kinase II, regulatory subunit,IPR016149:Casein kinase II, regulatory subunit, alpha-helical,	mmu03008:Ribosome biogenesis in eukaryotes,mmu04064:NF-kappa B signaling pathway,mmu04137:Mitophagy - animal,mmu04310:Wnt signaling pathway,mmu04520:Adherens junction,mmu05010:Alzheimer disease,mmu05020:Prion disease,mmu05022:Pathways of neurodegeneration - multiple diseases,mmu05162:Measles,mmu05235:PD-L1 expression and PD-1 checkpoint pathway in cancer,	NA	SM01085:SM01085,	KW-0879~Wnt signaling pathway,	NA	NA	NA	KW-0479~Metal-binding,KW-0862~Zinc,	NA	KW-0007~Acetylation,KW-0597~Phosphoprotein,KW-0832~Ubl conjugation,KW-1017~Isopeptide bond,	CROSSLNK:Glycyl lysine isopeptide (Lys-Gly) (interchain with G-Cter in SUMO2); alternate,REGION:Interaction with alpha subunit,
Mpc2	0.0135054	0.560709	1	0.0079594	Q9D023	mitochondrial pyruvate carrier 2(Mpc2)	Mus musculus	GO:0006850~mitochondrial pyruvate transport,GO:0035774~positive regulation of insulin secretion involved in cellular response to glucose stimulus,GO:0061732~mitochondrial acetyl-CoA biosynthetic process from pyruvate,	GO:0005739~mitochondrion,GO:0005743~mitochondrial inner membrane,GO:0016020~membrane,GO:0031305~integral component of mitochondrial inner membrane,	GO:0042802~identical protein binding,GO:0050833~pyruvate transmembrane transporter activity,	IPR005336:Uncharacterised protein family UPF0041,	mmu05415:Diabetic cardiomyopathy,	NA	NA	KW-0813~Transport,	KW-0472~Membrane,KW-0496~Mitochondrion,KW-0999~Mitochondrion inner membrane,	NA	KW-0812~Transmembrane,KW-1133~Transmembrane helix,	NA	NA	KW-0007~Acetylation,	TRANSMEM:Helical,
Eif4a1	0.0314885	0.623918	1	0.00822897	P60843	eukaryotic translation initiation factor 4A1(Eif4a1)	Mus musculus	GO:0002183~cytoplasmic translational initiation,GO:0006412~translation,GO:0006413~translational initiation,	GO:0005737~cytoplasm,GO:0016281~eukaryotic translation initiation factor 4F complex,	GO:0000166~nucleotide binding,GO:0003676~nucleic acid binding,GO:0003723~RNA binding,GO:0003724~RNA helicase activity,GO:0003725~double-stranded RNA binding,GO:0003743~translation initiation factor activity,GO:0004386~helicase activity,GO:0005515~protein binding,GO:0005524~ATP binding,GO:0016787~hydrolase activity,	IPR000629:RNA helicase, ATP-dependent, DEAD-box, conserved site,IPR001650:Helicase, C-terminal,IPR011545:DNA/RNA helicase, DEAD/DEAH box type, N-terminal,IPR014001:Helicase, superfamily 1/2, ATP-binding domain,IPR014014:RNA helicase, DEAD-box type, Q motif,IPR027417:P-loop containing nucleoside triphosphate hydrolase,	NA	NA	SM00487:DEXDc,SM00490:HELICc,	KW-0648~Protein biosynthesis,	NA	NA	NA	KW-0067~ATP-binding,KW-0547~Nucleotide-binding,	KW-0347~Helicase,KW-0378~Hydrolase,KW-0396~Initiation factor,KW-0694~RNA-binding,	KW-0007~Acetylation,KW-0597~Phosphoprotein,KW-0832~Ubl conjugation,KW-1017~Isopeptide bond,	CROSSLNK:Glycyl lysine isopeptide (Lys-Gly) (interchain with G-Cter in SUMO2),CROSSLNK:Glycyl lysine isopeptide (Lys-Gly) (interchain with G-Cter in SUMO2); alternate,DOMAIN:Helicase ATP-binding,DOMAIN:Helicase C-terminal,DOMAIN:Q_MOTIF,MOTIF:DEAD box,MOTIF:Q motif,REGION:Disordered,
Rab14	0.028411	0.611187	1	0.00835932	NA	NA	NA	NA	NA	NA	NA	NA	NA	NA	NA	NA	NA	NA	NA	NA	NA	NA
Eif2s3x	0.0442138	0.630842	1	0.00837615	Q9Z0N1	eukaryotic translation initiation factor 2, subunit 3, structural gene X-linked(Eif2s3x)	Mus musculus	GO:0001731~formation of translation preinitiation complex,GO:0006412~translation,GO:0006413~translational initiation,GO:0045903~positive regulation of translational fidelity,	GO:0005737~cytoplasm,GO:0005829~cytosol,GO:0005850~eukaryotic translation initiation factor 2 complex,GO:0045202~synapse,	GO:0000049~tRNA binding,GO:0000166~nucleotide binding,GO:0003743~translation initiation factor activity,GO:0003924~GTPase activity,GO:0005525~GTP binding,GO:0008135~translation factor activity, RNA binding,GO:0016787~hydrolase activity,	IPR000795:Elongation factor, GTP-binding domain,IPR004161:Translation elongation factor EFTu/EF1A, domain 2,IPR009000:Translation elongation/initiation factor/Ribosomal, beta-barrel,IPR009001:Translation elongation factor EF1A/initiation factor IF2gamma, C-terminal,IPR015256:Translation initiation factor 2, gamma subunit, C-terminal,IPR027417:P-loop containing nucleoside triphosphate hydrolase,	NA	NA	NA	KW-0648~Protein biosynthesis,	NA	NA	NA	KW-0342~GTP-binding,KW-0547~Nucleotide-binding,	KW-0378~Hydrolase,KW-0396~Initiation factor,	KW-0007~Acetylation,KW-0597~Phosphoprotein,	DOMAIN:Tr-type G,DOMAIN:eIF2_C,DOMAIN:tr-type G,REGION:G1,REGION:G2,REGION:G3,REGION:G4,REGION:G5,
Ivd	0.0329781	0.623918	1	0.00844007	Q9JHI5	isovaleryl coenzyme A dehydrogenase(Ivd)	Mus musculus	GO:0006552~leucine catabolic process,GO:0009083~branched-chain amino acid catabolic process,GO:0033539~fatty acid beta-oxidation using acyl-CoA dehydrogenase,	GO:0005654~nucleoplasm,GO:0005739~mitochondrion,GO:0005759~mitochondrial matrix,GO:0031966~mitochondrial membrane,	GO:0003995~acyl-CoA dehydrogenase activity,GO:0004085~butyryl-CoA dehydrogenase activity,GO:0008470~isovaleryl-CoA dehydrogenase activity,GO:0016491~oxidoreductase activity,GO:0016627~oxidoreductase activity, acting on the CH-CH group of donors,GO:0042802~identical protein binding,GO:0050660~flavin adenine dinucleotide binding,	IPR006089:Acyl-CoA dehydrogenase, conserved site,IPR006091:Acyl-CoA oxidase/dehydrogenase, central domain,IPR009075:Acyl-CoA dehydrogenase/oxidase C-terminal,IPR009100:Acyl-CoA dehydrogenase/oxidase,IPR013786:Acyl-CoA dehydrogenase/oxidase, N-terminal,	mmu00280:Valine, leucine and isoleucine degradation,mmu01100:Metabolic pathways,	NA	NA	NA	KW-0496~Mitochondrion,	NA	KW-0809~Transit peptide,	KW-0274~FAD,KW-0285~Flavoprotein,	KW-0560~Oxidoreductase,	KW-0007~Acetylation,	ACT_SITE:Proton acceptor,TRANSIT:Mitochondrion,
Dnpep	0.0214307	0.596526	1	0.00844996	Q9Z2W0	aspartyl aminopeptidase(Dnpep)	Mus musculus	GO:0006508~proteolysis,	GO:0005737~cytoplasm,GO:0005829~cytosol,	GO:0004177~aminopeptidase activity,GO:0008233~peptidase activity,GO:0008237~metallopeptidase activity,GO:0008270~zinc ion binding,GO:0016787~hydrolase activity,GO:0042802~identical protein binding,GO:0046872~metal ion binding,	IPR001948:Peptidase M18,IPR023358:Peptidase M18, domain 2,	NA	NA	NA	NA	KW-0963~Cytoplasm,	NA	NA	KW-0479~Metal-binding,KW-0862~Zinc,	KW-0031~Aminopeptidase,KW-0378~Hydrolase,KW-0482~Metalloprotease,KW-0645~Protease,	KW-0597~Phosphoprotein,	NA
Atp5f1a	0.00810673	0.522174	1	0.00859369	NA	NA	NA	NA	NA	NA	NA	NA	NA	NA	NA	NA	NA	NA	NA	NA	NA	NA
Arhgap35	0.043545	0.630842	1	0.00873721	Q91YM2	Rho GTPase activating protein 35(Arhgap35)	Mus musculus	GO:0001843~neural tube closure,GO:0007165~signal transduction,GO:0007229~integrin-mediated signaling pathway,GO:0007266~Rho protein signal transduction,GO:0007411~axon guidance,GO:0007413~axonal fasciculation,GO:0008064~regulation of actin polymerization or depolymerization,GO:0008360~regulation of cell shape,GO:0008361~regulation of cell size,GO:0010976~positive regulation of neuron projection d…	GO:0005634~nucleus,GO:0005737~cytoplasm,GO:0005829~cytosol,GO:0005856~cytoskeleton,GO:0005886~plasma membrane,GO:0015629~actin cytoskeleton,GO:0016020~membrane,GO:0036064~ciliary basal body,GO:0042995~cell projection,	GO:0000166~nucleotide binding,GO:0003677~DNA binding,GO:0003924~GTPase activity,GO:0005096~GTPase activator activity,GO:0005525~GTP binding,GO:0005543~phospholipid binding,GO:0008289~lipid binding,GO:0032794~GTPase activating protein binding,GO:0044877~macromolecular complex binding,	IPR000198:Rho GTPase-activating protein domain,IPR001806:Small GTPase superfamily,IPR002713:FF domain,IPR008936:Rho GTPase activation protein,IPR027417:P-loop containing nucleoside triphosphate hydrolase,	mmu04510:Focal adhesion,mmu04611:Platelet activation,mmu04670:Leukocyte transendothelial migration,mmu04810:Regulation of actin cytoskeleton,	NA	SM00324:RhoGAP,SM00441:FF,	KW-0804~Transcription,KW-0805~Transcription regulation,	KW-0206~Cytoskeleton,KW-0472~Membrane,KW-0539~Nucleus,KW-0963~Cytoplasm,KW-0966~Cell projection,KW-1003~Cell membrane,	NA	KW-0175~Coiled coil,KW-0677~Repeat,	KW-0342~GTP-binding,KW-0446~Lipid-binding,KW-0547~Nucleotide-binding,	KW-0238~DNA-binding,KW-0343~GTPase activation,KW-0675~Receptor,KW-0678~Repressor,	KW-0597~Phosphoprotein,	COMPBIAS:Basic and acidic residues,COMPBIAS:Basic residues,COMPBIAS:Polar residues,COMPBIAS:Pro residues,DOMAIN:FF,DOMAIN:FF 1,DOMAIN:FF 2,DOMAIN:FF 3,DOMAIN:FF 4,DOMAIN:PG1 pseudoGTPase,DOMAIN:PG2 pseudoGTPase,DOMAIN:Rho-GAP,DOMAIN:pG1 pseudoGTPase,DOMAIN:pG2 pseudoGTPase,MUTAGEN:L->Q: In ENU mutant Arhgap35-D34; mutant animals show hypodysplastic kidneys and neural tube closure defects; the num…
Dclk2	0.0437018	0.630842	1	0.0087731	NA	NA	NA	NA	NA	NA	NA	NA	NA	NA	NA	NA	NA	NA	NA	NA	NA	NA
Copa	0.00153161	0.479977	1	0.00892084	Q8CIE6	coatomer protein complex subunit alpha(Copa)	Mus musculus	GO:0006886~intracellular protein transport,GO:0006888~ER to Golgi vesicle-mediated transport,GO:0006890~retrograde vesicle-mediated transport, Golgi to ER,GO:0006891~intra-Golgi vesicle-mediated transport,GO:0015031~protein transport,GO:0016192~vesicle-mediated transport,GO:0030157~pancreatic juice secretion,GO:0099612~protein localization to axon,GO:1902463~protein localization to cell leading e…	GO:0000139~Golgi membrane,GO:0005576~extracellular region,GO:0005615~extracellular space,GO:0005737~cytoplasm,GO:0005794~Golgi apparatus,GO:0016020~membrane,GO:0030117~membrane coat,GO:0030126~COPI vesicle coat,GO:0030137~COPI-coated vesicle,GO:0030424~axon,GO:0030426~growth cone,GO:0031410~cytoplasmic vesicle,GO:0043025~neuronal cell body,GO:0044297~cell body,	GO:0003729~mRNA binding,GO:0005179~hormone activity,GO:0005198~structural molecule activity,GO:0005515~protein binding,	IPR001680:WD40 repeat,IPR006692:Coatomer, WD associated region,IPR010714:Coatomer, alpha subunit, C-terminal,IPR011048:Cytochrome cd1-nitrite reductase-like, C-terminal haem d1,IPR015943:WD40/YVTN repeat-like-containing domain,IPR016391:Coatomer alpha subunit,IPR019775:WD40 repeat, conserved site,IPR020472:G-protein beta WD-40 repeat,IPR024977:Anaphase-promoting complex subunit 4, WD40 domain,	NA	PIRSF003354:coatomer, alpha subunit,	SM00320:WD40,	KW-0653~Protein transport,KW-0813~Transport,KW-0931~ER-Golgi transport,	KW-0333~Golgi apparatus,KW-0472~Membrane,KW-0963~Cytoplasm,KW-0964~Secreted,KW-0968~Cytoplasmic vesicle,	NA	KW-0677~Repeat,KW-0853~WD repeat,	NA	KW-0372~Hormone,	KW-0488~Methylation,KW-0597~Phosphoprotein,	DOMAIN:ANAPC4_WD40,DOMAIN:COPI_C,DOMAIN:Coatomer_WDAD,PEPTIDE:Proxenin,PEPTIDE:Xenin,REPEAT:WD,REPEAT:WD 1,REPEAT:WD 2,REPEAT:WD 3,REPEAT:WD 4,REPEAT:WD 5,REPEAT:WD 6,
Gdi1	0.0144143	0.560709	1	0.0089568	P50396	guanosine diphosphate (GDP) dissociation inhibitor 1(Gdi1)	Mus musculus	GO:0007264~small GTPase mediated signal transduction,GO:0015031~protein transport,GO:0016192~vesicle-mediated transport,GO:0032482~Rab protein signal transduction,GO:0045773~positive regulation of axon extension,GO:0050771~negative regulation of axonogenesis,GO:0051592~response to calcium ion,GO:0090315~negative regulation of protein targeting to membrane,	GO:0005737~cytoplasm,GO:0005794~Golgi apparatus,GO:0030424~axon,GO:0030496~midbody,GO:0032991~macromolecular complex,GO:0043005~neuron projection,GO:0043025~neuronal cell body,GO:0043209~myelin sheath,GO:0099523~presynaptic cytosol,	GO:0005092~GDP-dissociation inhibitor activity,GO:0005093~Rab GDP-dissociation inhibitor activity,GO:0005096~GTPase activator activity,GO:0031267~small GTPase binding,	IPR000806:Rab GDI protein,IPR018203:GDP dissociation inhibitor,	NA	NA	NA	NA	KW-0333~Golgi apparatus,KW-0963~Cytoplasm,	NA	NA	NA	KW-0343~GTPase activation,	KW-0597~Phosphoprotein,	NA
Uqcrc1	0.047321	0.641141	1	0.00902319	Q9CZ13	ubiquinol-cytochrome c reductase core protein 1(Uqcrc1)	Mus musculus	GO:0006122~mitochondrial electron transport, ubiquinol to cytochrome c,GO:0014823~response to activity,GO:0034551~mitochondrial respiratory chain complex III assembly,GO:0043279~response to alkaloid,GO:0045333~cellular respiration,	GO:0005739~mitochondrion,GO:0005743~mitochondrial inner membrane,GO:0005750~mitochondrial respiratory chain complex III,GO:0016020~membrane,GO:0043209~myelin sheath,GO:0070469~respiratory chain,	GO:0005515~protein binding,GO:0031625~ubiquitin protein ligase binding,GO:0044877~macromolecular complex binding,GO:0046872~metal ion binding,	IPR007863:Peptidase M16, C-terminal domain,IPR011249:Metalloenzyme, LuxS/M16 peptidase-like,IPR011765:Peptidase M16, N-terminal,	mmu00190:Oxidative phosphorylation,mmu01100:Metabolic pathways,mmu04260:Cardiac muscle contraction,mmu04714:Thermogenesis,mmu04932:Non-alcoholic fatty liver disease,mmu05010:Alzheimer disease,mmu05012:Parkinson disease,mmu05014:Amyotrophic lateral sclerosis,mmu05016:Huntington disease,mmu05020:Prion disease,mmu05022:Pathways of neurodegeneration - multiple diseases,mmu05208:Chemical carcinogenesi…	NA	NA	KW-0249~Electron transport,KW-0679~Respiratory chain,KW-0813~Transport,	KW-0472~Membrane,KW-0496~Mitochondrion,KW-0999~Mitochondrion inner membrane,	NA	KW-0809~Transit peptide,	NA	NA	KW-0007~Acetylation,KW-0597~Phosphoprotein,	DOMAIN:Peptidase_M16,DOMAIN:Peptidase_M16_C,TRANSIT:Mitochondrion,
Comt	0.0165038	0.585839	1	0.00915506	O88587	catechol-O-methyltransferase(Comt)	Mus musculus	GO:0006584~catecholamine metabolic process,GO:0006629~lipid metabolic process,GO:0007565~female pregnancy,GO:0007612~learning,GO:0007614~short-term memory,GO:0008210~estrogen metabolic process,GO:0014070~response to organic cyclic compound,GO:0016036~cellular response to phosphate starvation,GO:0032259~methylation,GO:0032496~response to lipopolysaccharide,GO:0032502~developmental process,GO:00358…	GO:0005737~cytoplasm,GO:0005739~mitochondrion,GO:0005829~cytosol,GO:0016020~membrane,GO:0016021~integral component of membrane,GO:0030424~axon,GO:0030425~dendrite,GO:0043197~dendritic spine,GO:0043231~intracellular membrane-bounded organelle,GO:0044297~cell body,GO:0045211~postsynaptic membrane,GO:0098794~postsynapse,GO:0098978~glutamatergic synapse,	GO:0000287~magnesium ion binding,GO:0008168~methyltransferase activity,GO:0008171~O-methyltransferase activity,GO:0016206~catechol O-methyltransferase activity,GO:0016740~transferase activity,GO:0046872~metal ion binding,GO:0102084~L-dopa O-methyltransferase activity,	IPR002935:O-methyltransferase, family 3,IPR017128:Catechol O-methyltransferase, eukaryotic,	mmu00140:Steroid hormone biosynthesis,mmu00350:Tyrosine metabolism,mmu01100:Metabolic pathways,mmu04728:Dopaminergic synapse,	PIRSF037177:catechol O-methyltransferase, eukaryotic type,	NA	KW-0128~Catecholamine metabolism,KW-0443~Lipid metabolism,KW-0531~Neurotransmitter degradation,	KW-0472~Membrane,KW-0963~Cytoplasm,KW-1003~Cell membrane,	NA	KW-0735~Signal-anchor,KW-0812~Transmembrane,KW-1133~Transmembrane helix,	KW-0460~Magnesium,KW-0479~Metal-binding,KW-0949~S-adenosyl-L-methionine,	KW-0489~Methyltransferase,KW-0808~Transferase,	KW-0597~Phosphoprotein,	MUTAGEN:R->L: Reduces methyltransferase activity against norepinephrine.,TOPO_DOM:Cytoplasmic,TOPO_DOM:Extracellular,TRANSMEM:Helical; Signal-anchor for type II membrane protein,
Pgk1	0.0443755	0.630842	1	0.00922799	P09411	phosphoglycerate kinase 1(Pgk1)	Mus musculus	GO:0005975~carbohydrate metabolic process,GO:0006094~gluconeogenesis,GO:0006096~glycolytic process,GO:0016310~phosphorylation,GO:0016525~negative regulation of angiogenesis,GO:0030855~epithelial cell differentiation,GO:0031639~plasminogen activation,GO:0061621~canonical glycolysis,GO:0071456~cellular response to hypoxia,	GO:0005615~extracellular space,GO:0005737~cytoplasm,GO:0005829~cytosol,GO:0045121~membrane raft,	GO:0000166~nucleotide binding,GO:0004618~phosphoglycerate kinase activity,GO:0005515~protein binding,GO:0005524~ATP binding,GO:0016301~kinase activity,GO:0016740~transferase activity,GO:0043531~ADP binding,GO:0047134~protein-disulfide reductase activity,	IPR001576:Phosphoglycerate kinase,IPR015824:Phosphoglycerate kinase, N-terminal,IPR015911:Phosphoglycerate kinase, conserved site,	mmu00010:Glycolysis / Gluconeogenesis,mmu01100:Metabolic pathways,mmu01200:Carbon metabolism,mmu01230:Biosynthesis of amino acids,mmu04066:HIF-1 signaling pathway,	PIRSF000724:phosphoglycerate kinase,	NA	KW-0324~Glycolysis,	KW-0963~Cytoplasm,	NA	NA	KW-0067~ATP-binding,KW-0547~Nucleotide-binding,	KW-0418~Kinase,KW-0808~Transferase,	KW-0007~Acetylation,KW-0379~Hydroxylation,KW-0597~Phosphoprotein,	NA
Gps1	0.0495883	0.648337	1	0.00928435	G3UXW9	G protein pathway suppressor 1(Gps1)	Mus musculus	GO:0000338~protein deneddylation,	GO:0005634~nucleus,GO:0005654~nucleoplasm,GO:0005737~cytoplasm,GO:0005829~cytosol,GO:0008180~COP9 signalosome,	GO:0005515~protein binding,	IPR000717:Proteasome component (PCI) domain,IPR019585:26S proteasome, regulatory subunit Rpn7,	NA	NA	SM00088:PINT,	NA	KW-0539~Nucleus,KW-0736~Signalosome,KW-0963~Cytoplasm,	NA	NA	NA	NA	KW-0597~Phosphoprotein,	COMPBIAS:Polar residues,DOMAIN:PCI,REGION:Disordered,
Rack1	0.0124817	0.560709	1	0.00952298	P68040	receptor for activated C kinase 1(Rack1)	Mus musculus	GO:0001934~positive regulation of protein phosphorylation,GO:0006412~translation,GO:0006417~regulation of translation,GO:0006915~apoptotic process,GO:0006919~activation of cysteine-type endopeptidase activity involved in apoptotic process,GO:0007049~cell cycle,GO:0007275~multicellular organism development,GO:0007369~gastrulation,GO:0008104~protein localization,GO:0010629~negative regulation of ge…	GO:0001891~phagocytic cup,GO:0005634~nucleus,GO:0005654~nucleoplasm,GO:0005737~cytoplasm,GO:0005739~mitochondrion,GO:0005829~cytosol,GO:0005840~ribosome,GO:0005886~plasma membrane,GO:0015935~small ribosomal subunit,GO:0016020~membrane,GO:0030425~dendrite,GO:0030496~midbody,GO:0042995~cell projection,GO:0043005~neuron projection,GO:0043025~neuronal cell body,GO:0043204~perikaryon,GO:0044297~cell b…	GO:0005080~protein kinase C binding,GO:0005515~protein binding,GO:0008200~ion channel inhibitor activity,GO:0008656~cysteine-type endopeptidase activator activity involved in apoptotic process,GO:0019899~enzyme binding,GO:0019903~protein phosphatase binding,GO:0030292~protein tyrosine kinase inhibitor activity,GO:0030332~cyclin binding,GO:0030971~receptor tyrosine kinase binding,GO:0035591~signal…	IPR001680:WD40 repeat,IPR015943:WD40/YVTN repeat-like-containing domain,IPR019775:WD40 repeat, conserved site,IPR020472:G-protein beta WD-40 repeat,	mmu05162:Measles,	NA	SM00320:WD40,	KW-0053~Apoptosis,KW-0090~Biological rhythms,KW-0131~Cell cycle,KW-0306~Gastrulation,KW-0341~Growth regulation,KW-0810~Translation regulation,	KW-0472~Membrane,KW-0539~Nucleus,KW-0963~Cytoplasm,KW-0966~Cell projection,KW-1003~Cell membrane,	NA	KW-0677~Repeat,KW-0853~WD repeat,	NA	KW-0217~Developmental protein,KW-0687~Ribonucleoprotein,KW-0689~Ribosomal protein,KW-9996~Developmental protein,	KW-0007~Acetylation,KW-0597~Phosphoprotein,	REPEAT:WD 1,REPEAT:WD 2,REPEAT:WD 3,REPEAT:WD 4,REPEAT:WD 5,REPEAT:WD 6,REPEAT:WD 7,
Ndufv1	0.0137167	0.560709	1	0.00961178	Q91YT0	NADH:ubiquinone oxidoreductase core subunit V1(Ndufv1)	Mus musculus	GO:0006120~mitochondrial electron transport, NADH to ubiquinone,GO:0009060~aerobic respiration,GO:0042775~mitochondrial ATP synthesis coupled electron transport,GO:0042776~mitochondrial ATP synthesis coupled proton transport,	GO:0005739~mitochondrion,GO:0005743~mitochondrial inner membrane,GO:0005747~mitochondrial respiratory chain complex I,GO:0005829~cytosol,GO:0016020~membrane,GO:0070469~respiratory chain,	GO:0005515~protein binding,GO:0008137~NADH dehydrogenase (ubiquinone) activity,GO:0010181~FMN binding,GO:0016491~oxidoreductase activity,GO:0046872~metal ion binding,GO:0051287~NAD binding,GO:0051536~iron-sulfur cluster binding,GO:0051539~4 iron, 4 sulfur cluster binding,	IPR001949:NADH:ubiquinone oxidoreductase, 51kDa subunit, conserved site,IPR011537:NADH ubiquinone oxidoreductase, F subunit,IPR011538:NADH:ubiquinone oxidoreductase, 51kDa subunit,IPR019554:Soluble ligand binding domain,IPR019575:NADH ubiquinone oxidoreductase, F subunit, iron sulphur binding,	mmu00190:Oxidative phosphorylation,mmu01100:Metabolic pathways,mmu04714:Thermogenesis,mmu04723:Retrograde endocannabinoid signaling,mmu04932:Non-alcoholic fatty liver disease,mmu05010:Alzheimer disease,mmu05012:Parkinson disease,mmu05014:Amyotrophic lateral sclerosis,mmu05016:Huntington disease,mmu05020:Prion disease,mmu05022:Pathways of neurodegeneration - multiple diseases,mmu05208:Chemical car…	NA	SM00928:SM00928,	KW-0249~Electron transport,KW-0679~Respiratory chain,KW-0813~Transport,	KW-0472~Membrane,KW-0496~Mitochondrion,KW-0999~Mitochondrion inner membrane,	NA	KW-0809~Transit peptide,	KW-0004~4Fe-4S,KW-0285~Flavoprotein,KW-0288~FMN,KW-0408~Iron,KW-0411~Iron-sulfur,KW-0479~Metal-binding,KW-0520~NAD,KW-0830~Ubiquinone,	KW-0560~Oxidoreductase,KW-1278~Translocase,	KW-0007~Acetylation,KW-0488~Methylation,	COMPBIAS:Polar residues,DOMAIN:Complex1_51K,DOMAIN:NADH_4Fe-4S,REGION:Disordered,TRANSIT:Mitochondrion,
Hadhb	0.0424285	0.630842	1	0.00969798	Q99JY0	hydroxyacyl-CoA dehydrogenase trifunctional multienzyme complex subunit beta(Hadhb)	Mus musculus	GO:0006629~lipid metabolic process,GO:0006631~fatty acid metabolic process,GO:0006635~fatty acid beta-oxidation,GO:0010467~gene expression,GO:0071222~cellular response to lipopolysaccharide,	GO:0005739~mitochondrion,GO:0005741~mitochondrial outer membrane,GO:0005743~mitochondrial inner membrane,GO:0005783~endoplasmic reticulum,GO:0016020~membrane,GO:0016507~mitochondrial fatty acid beta-oxidation multienzyme complex,GO:0042645~mitochondrial nucleoid,	GO:0003985~acetyl-CoA C-acetyltransferase activity,GO:0003988~acetyl-CoA C-acyltransferase activity,GO:0005515~protein binding,GO:0016740~transferase activity,GO:0016746~transferase activity, transferring acyl groups,GO:0016747~transferase activity, transferring acyl groups other than amino-acyl groups,GO:0044877~macromolecular complex binding,GO:0050633~acetyl-CoA C-myristoyltransferase activity,	IPR002155:Thiolase,IPR016039:Thiolase-like,IPR020610:Thiolase, active site,IPR020613:Thiolase, conserved site,IPR020615:Thiolase, acyl-enzyme intermediate active site,IPR020616:Thiolase, N-terminal,IPR020617:Thiolase, C-terminal,	mmu00062:Fatty acid elongation,mmu00071:Fatty acid degradation,mmu00280:Valine, leucine and isoleucine degradation,mmu01100:Metabolic pathways,mmu01212:Fatty acid metabolism,	NA	NA	KW-0276~Fatty acid metabolism,KW-0443~Lipid metabolism,	KW-0256~Endoplasmic reticulum,KW-0472~Membrane,KW-0496~Mitochondrion,KW-0999~Mitochondrion inner membrane,KW-1000~Mitochondrion outer membrane,	NA	KW-0809~Transit peptide,	NA	KW-0012~Acyltransferase,KW-0808~Transferase,	KW-0007~Acetylation,	ACT_SITE:Acyl-thioester intermediate,ACT_SITE:Proton donor/acceptor,DOMAIN:Thiolase_N,SITE:Increases nucleophilicity of active site Cys,TRANSIT:Mitochondrion,
Sart3	0.0382729	0.630842	1	0.00974384	Q9JLI8	squamous cell carcinoma antigen recognized by T cells 3(Sart3)	Mus musculus	GO:0000244~spliceosomal tri-snRNP complex assembly,GO:0000387~spliceosomal snRNP assembly,GO:0000398~mRNA splicing, via spliceosome,GO:0000902~cell morphogenesis,GO:0006334~nucleosome assembly,GO:0006396~RNA processing,GO:0006397~mRNA processing,GO:0008380~RNA splicing,GO:0010468~regulation of gene expression,GO:0048872~homeostasis of number of cells,GO:0071425~hematopoietic stem cell proliferati…	GO:0005634~nucleus,GO:0005654~nucleoplasm,GO:0005691~U6atac snRNP,GO:0005737~cytoplasm,GO:0015030~Cajal body,GO:0016607~nuclear speck,GO:0061574~ASAP complex,GO:0071001~U4/U6 snRNP,	GO:0003676~nucleic acid binding,GO:0003723~RNA binding,GO:0017070~U6 snRNA binding,GO:0030621~U4 snRNA binding,GO:0030624~U6atac snRNA binding,GO:0042393~histone binding,GO:1990381~ubiquitin-specific protease binding,	IPR000504:RNA recognition motif domain,IPR003107:RNA-processing protein, HAT helix,IPR008669:LSM-interacting domain,IPR011990:Tetratricopeptide-like helical,IPR012677:Nucleotide-binding, alpha-beta plait,	NA	NA	SM00360:RRM,SM00386:HAT,	KW-0507~mRNA processing,KW-0508~mRNA splicing,	KW-0539~Nucleus,KW-0963~Cytoplasm,	NA	KW-0175~Coiled coil,KW-0677~Repeat,	NA	KW-0694~RNA-binding,	KW-0007~Acetylation,KW-0488~Methylation,KW-0597~Phosphoprotein,	COMPBIAS:Basic and acidic residues,DOMAIN:RRM 1,DOMAIN:RRM 2,REGION:Disordered,REGION:Mediates interaction with PRPF3,REGION:Necessary and sufficient for U6 snRNA binding,REGION:Required for interaction with USP4,REGION:Required for nuclear localization,REPEAT:HAT 1,REPEAT:HAT 2,REPEAT:HAT 3,REPEAT:HAT 4,REPEAT:HAT 5,REPEAT:HAT 6,REPEAT:HAT 7,REPEAT:HAT 8,REPEAT:HAT 9,
Snx27	0.00256123	0.479977	1	0.00987394	Q3UHD6	sorting nexin family member 27(Snx27)	Mus musculus	GO:0006886~intracellular protein transport,GO:0007165~signal transduction,GO:0008333~endosome to lysosome transport,GO:0015031~protein transport,GO:0016197~endosomal transport,GO:0032456~endocytic recycling,GO:0099072~regulation of postsynaptic specialization membrane neurotransmitter receptor levels,GO:0099638~endosome to plasma membrane protein transport,GO:1903609~negative regulation of inward…	GO:0001772~immunological synapse,GO:0005654~nucleoplasm,GO:0005737~cytoplasm,GO:0005768~endosome,GO:0005769~early endosome,GO:0005829~cytosol,GO:0005886~plasma membrane,GO:0014069~postsynaptic density,GO:0016020~membrane,GO:0030904~retromer complex,GO:0031901~early endosome membrane,GO:0071203~WASH complex,GO:0098685~Schaffer collateral - CA1 synapse,GO:0098978~glutamatergic synapse,	GO:0005515~protein binding,GO:0008289~lipid binding,GO:0032266~phosphatidylinositol-3-phosphate binding,GO:0035091~phosphatidylinositol binding,GO:0035255~ionotropic glutamate receptor binding,	IPR000159:Ras-association,IPR001478:PDZ domain,IPR001683:Phox homologous domain,	NA	NA	SM00228:PDZ,SM00312:PX,	KW-0653~Protein transport,KW-0813~Transport,	KW-0472~Membrane,KW-0963~Cytoplasm,KW-0967~Endosome,	NA	NA	KW-0446~Lipid-binding,	NA	KW-0597~Phosphoprotein,	DOMAIN:PDZ,DOMAIN:PX,DOMAIN:Ras-associating,REGION:Disordered,REGION:FERM-like region F1,REGION:FERM-like region F2,REGION:FERM-like region F3,
Got1	0.041864	0.630842	1	0.00993996	P05201	glutamic-oxaloacetic transaminase 1, soluble(Got1)	Mus musculus	GO:0006094~gluconeogenesis,GO:0006103~2-oxoglutarate metabolic process,GO:0006107~oxaloacetate metabolic process,GO:0006114~glycerol biosynthetic process,GO:0006520~cellular amino acid metabolic process,GO:0006531~aspartate metabolic process,GO:0006532~aspartate biosynthetic process,GO:0006533~aspartate catabolic process,GO:0006536~glutamate metabolic process,GO:0007219~Notch signaling pathway,GO…	GO:0005654~nucleoplasm,GO:0005737~cytoplasm,GO:0005764~lysosome,GO:0005829~cytosol,GO:0043679~axon terminus,	GO:0003824~catalytic activity,GO:0004069~L-aspartate:2-oxoglutarate aminotransferase activity,GO:0004609~phosphatidylserine decarboxylase activity,GO:0008483~transaminase activity,GO:0016740~transferase activity,GO:0030170~pyridoxal phosphate binding,GO:0031406~carboxylic acid binding,GO:0047801~L-cysteine:2-oxoglutarate aminotransferase activity,	IPR000796:Aspartate/other aminotransferase,IPR004838:Aminotransferases, class-I, pyridoxal-phosphate-binding site,IPR004839:Aminotransferase, class I/classII,IPR015421:Pyridoxal phosphate-dependent transferase, major region, subdomain 1,IPR015422:Pyridoxal phosphate-dependent transferase, major region, subdomain 2,IPR015424:Pyridoxal phosphate-dependent transferase,	mmu00220:Arginine biosynthesis,mmu00250:Alanine, aspartate and glutamate metabolism,mmu00270:Cysteine and methionine metabolism,mmu00330:Arginine and proline metabolism,mmu00350:Tyrosine metabolism,mmu00360:Phenylalanine metabolism,mmu00400:Phenylalanine, tyrosine and tryptophan biosynthesis,mmu01100:Metabolic pathways,mmu01200:Carbon metabolism,mmu01210:2-Oxocarboxylic acid metabolism,mmu01230:B…	NA	NA	KW-0028~Amino-acid biosynthesis,	KW-0963~Cytoplasm,	NA	NA	KW-0663~Pyridoxal phosphate,	KW-0032~Aminotransferase,KW-0808~Transferase,	KW-0597~Phosphoprotein,	DOMAIN:Aminotran_1_2,
Slc3a2	0.0321668	0.623918	1	0.0100347	P10852	solute carrier family 3 (activators of dibasic and neutral amino acid transport), member 2(Slc3a2)	Mus musculus	GO:0005975~carbohydrate metabolic process,GO:0006865~amino acid transport,GO:0015804~neutral amino acid transport,GO:0015818~isoleucine transport,GO:0015820~leucine transport,GO:0015821~methionine transport,GO:0015823~phenylalanine transport,GO:0015824~proline transport,GO:0015827~tryptophan transport,GO:0015828~tyrosine transport,GO:0015829~valine transport,GO:0043330~response to exogenous dsRNA…	GO:0005654~nucleoplasm,GO:0005737~cytoplasm,GO:0005764~lysosome,GO:0005765~lysosomal membrane,GO:0005886~plasma membrane,GO:0009925~basal plasma membrane,GO:0009986~cell surface,GO:0016020~membrane,GO:0016021~integral component of membrane,GO:0016323~basolateral plasma membrane,GO:0016324~apical plasma membrane,GO:0030054~cell junction,GO:0042470~melanosome,GO:0043025~neuronal cell body,GO:004422…	GO:0003725~double-stranded RNA binding,GO:0003824~catalytic activity,GO:0005515~protein binding,GO:0015173~aromatic amino acid transmembrane transporter activity,GO:0015175~neutral amino acid transmembrane transporter activity,GO:0015180~L-alanine transmembrane transporter activity,GO:0015190~L-leucine transmembrane transporter activity,	IPR006047:Glycosyl hydrolase, family 13, catalytic domain,IPR013780:Glycosyl hydrolase, family 13, all-beta,IPR017853:Glycoside hydrolase, superfamily,	mmu04150:mTOR signaling pathway,mmu04216:Ferroptosis,mmu04974:Protein digestion and absorption,	NA	SM00642:Aamy,	KW-0029~Amino-acid transport,KW-0813~Transport,	KW-0458~Lysosome,KW-0472~Membrane,KW-0965~Cell junction,KW-1003~Cell membrane,	NA	KW-0735~Signal-anchor,KW-0812~Transmembrane,KW-1133~Transmembrane helix,	NA	NA	KW-0325~Glycoprotein,KW-0597~Phosphoprotein,KW-0832~Ubl conjugation,KW-1015~Disulfide bond,KW-1017~Isopeptide bond,	CARBOHYD:N-linked (GlcNAc...) asparagine,COMPBIAS:Basic and acidic residues,CROSSLNK:Glycyl lysine isopeptide (Lys-Gly) (interchain with G-Cter in SUMO2),CROSSLNK:Glycyl lysine isopeptide (Lys-Gly) (interchain with G-Cter in ubiquitin),DISULFID:Interchain (with C-164 in SLC7A5),DOMAIN:Aamy,DOMAIN:SLC3A2_N,MUTAGEN:C->S: Loss of interchain disulfide bond. No effect on guidance of SLC7A5 to the plas…
Rps18	0.0468855	0.641054	1	0.0100885	P62270	ribosomal protein S18(Rps18)	Mus musculus	GO:0002181~cytoplasmic translation,GO:0006412~translation,	GO:0005634~nucleus,GO:0005737~cytoplasm,GO:0005829~cytosol,GO:0005840~ribosome,GO:0014069~postsynaptic density,GO:0015935~small ribosomal subunit,GO:0022626~cytosolic ribosome,GO:0022627~cytosolic small ribosomal subunit,GO:0045202~synapse,GO:0098794~postsynapse,	GO:0003676~nucleic acid binding,GO:0003723~RNA binding,GO:0003735~structural constituent of ribosome,GO:0005515~protein binding,GO:0019843~rRNA binding,GO:0019901~protein kinase binding,	IPR001892:Ribosomal protein S13,IPR010979:Ribosomal protein S13-like, H2TH,IPR018269:Ribosomal protein S13, conserved site,IPR027437:30s ribosomal protein S13, C-terminal,	mmu03010:Ribosome,mmu05171:Coronavirus disease - COVID-19,	PIRSF002134:ribosomal protein, S13p/S13a/S18e/organellar S13 types,	NA	NA	KW-0963~Cytoplasm,	NA	NA	NA	KW-0687~Ribonucleoprotein,KW-0689~Ribosomal protein,KW-0694~RNA-binding,KW-0699~rRNA-binding,	KW-0007~Acetylation,KW-0832~Ubl conjugation,KW-1017~Isopeptide bond,	CROSSLNK:Glycyl lysine isopeptide (Lys-Gly) (interchain with G-Cter in SUMO2),CROSSLNK:Glycyl lysine isopeptide (Lys-Gly) (interchain with G-Cter in SUMO2); alternate,
Clasp2	0.00802468	0.522174	1	0.0101168	F7DCH5	CLIP associating protein 2(Clasp2)	Mus musculus	GO:0000226~microtubule cytoskeleton organization,GO:0006903~vesicle targeting,GO:0007019~microtubule depolymerization,GO:0007020~microtubule nucleation,GO:0007026~negative regulation of microtubule depolymerization,GO:0007030~Golgi organization,GO:0007049~cell cycle,GO:0007052~mitotic spindle organization,GO:0007163~establishment or maintenance of cell polarity,GO:0010458~exit from mitosis,GO:001…	GO:0000775~chromosome, centromeric region,GO:0000776~kinetochore,GO:0000922~spindle pole,GO:0005694~chromosome,GO:0005737~cytoplasm,GO:0005794~Golgi apparatus,GO:0005802~trans-Golgi network,GO:0005815~microtubule organizing center,GO:0005829~cytosol,GO:0005856~cytoskeleton,GO:0005874~microtubule,GO:0005876~spindle microtubule,GO:0005881~cytoplasmic microtubule,GO:0005886~plasma membrane,GO:000592…	GO:0002162~dystroglycan binding,GO:0005515~protein binding,GO:0008017~microtubule binding,GO:0051010~microtubule plus-end binding,GO:0051015~actin filament binding,GO:1990782~protein tyrosine kinase binding,	IPR011989:Armadillo-like helical,IPR016024:Armadillo-type fold,IPR021133:HEAT, type 2,IPR024395:CLASP N-terminal domain,	NA	NA	NA	KW-0131~Cell cycle,KW-0132~Cell division,KW-0469~Meiosis,KW-0498~Mitosis,	KW-0137~Centromere,KW-0158~Chromosome,KW-0206~Cytoskeleton,KW-0333~Golgi apparatus,KW-0472~Membrane,KW-0493~Microtubule,KW-0963~Cytoplasm,KW-0966~Cell projection,KW-0995~Kinetochore,KW-1003~Cell membrane,	NA	KW-0677~Repeat,	NA	NA	KW-0597~Phosphoprotein,	COMPBIAS:Basic and acidic residues,COMPBIAS:Polar residues,DOMAIN:TOG,MOTIF:SXIP motif 1; mediates interaction with MAPRE1 and targeting to microtubule plus ends,MOTIF:SXIP motif 2; mediates interaction with MAPRE1 and targeting to microtubule plus ends,MUTAGEN:C->S: Impairs Golgi localization; when associated with S-10.,MUTAGEN:C->S: Impairs Golgi localization; when associated with S-6.,REGION:D…
Ganab	0.006623	0.513928	1	0.0101993	Q8BHN3	alpha glucosidase 2 alpha neutral subunit(Ganab)	Mus musculus	GO:0005975~carbohydrate metabolic process,GO:0006491~N-glycan processing,GO:0008152~metabolic process,	GO:0005783~endoplasmic reticulum,GO:0005794~Golgi apparatus,GO:0017177~glucosidase II complex,GO:0042470~melanosome,GO:0043231~intracellular membrane-bounded organelle,	GO:0003824~catalytic activity,GO:0004553~hydrolase activity, hydrolyzing O-glycosyl compounds,GO:0005515~protein binding,GO:0015926~glucosidase activity,GO:0016787~hydrolase activity,GO:0016798~hydrolase activity, acting on glycosyl bonds,GO:0030246~carbohydrate binding,GO:0033919~glucan 1,3-alpha-glucosidase activity,GO:0090599~alpha-glucosidase activity,	IPR000322:Glycoside hydrolase, family 31,IPR011013:Galactose mutarotase-like domain,IPR013780:Glycosyl hydrolase, family 13, all-beta,IPR017853:Glycoside hydrolase, superfamily,IPR025887:Glycoside hydrolase family 31, N-terminal domain,	mmu00510:N-Glycan biosynthesis,mmu01100:Metabolic pathways,mmu04141:Protein processing in endoplasmic reticulum,	NA	NA	NA	KW-0256~Endoplasmic reticulum,KW-0333~Golgi apparatus,	NA	KW-0732~Signal,	NA	KW-0326~Glycosidase,KW-0378~Hydrolase,	KW-0325~Glycoprotein,KW-0597~Phosphoprotein,KW-1015~Disulfide bond,	ACT_SITE:Nucleophile,ACT_SITE:Proton donor,CARBOHYD:N-linked (GlcNAc...) asparagine,COMPBIAS:Basic and acidic residues,DOMAIN:Gal_mutarotas_2,MUTAGEN:D->E,N: Loss of enzyme activity.,MUTAGEN:D->N: Loss of enzyme activity.,MUTAGEN:R->E: Disrupts interaction with PRKCSH. Nearly abolishes enzyme activity.,REGION:Disordered,
Abce1	0.0251218	0.596526	1	0.0102455	P61222	ATP-binding cassette, sub-family E (OABP), member 1(Abce1)	Mus musculus	GO:0000054~ribosomal subunit export from nucleus,GO:0006413~translational initiation,GO:0006415~translational termination,GO:0006417~regulation of translation,GO:0060702~negative regulation of endoribonuclease activity,	GO:0005737~cytoplasm,GO:0005739~mitochondrion,GO:0005829~cytosol,	GO:0000166~nucleotide binding,GO:0005506~iron ion binding,GO:0005524~ATP binding,GO:0042626~ATPase activity, coupled to transmembrane movement of substances,GO:0043024~ribosomal small subunit binding,GO:0046872~metal ion binding,GO:0051536~iron-sulfur cluster binding,GO:0051539~4 iron, 4 sulfur cluster binding,GO:0060698~endoribonuclease inhibitor activity,	IPR003439:ABC transporter-like,IPR003593:AAA+ ATPase domain,IPR007209:RNase L inhibitor RLI, possible metal-binding domain,IPR013283:ABC transporter, ABCE,IPR017871:ABC transporter, conserved site,IPR017896:4Fe-4S ferredoxin-type, iron-sulpur binding domain,IPR017900:4Fe-4S ferredoxin, iron-sulphur binding, conserved site,IPR027417:P-loop containing nucleoside triphosphate hydrolase,	NA	NA	SM00382:AAA,	KW-0810~Translation regulation,	KW-0496~Mitochondrion,KW-0963~Cytoplasm,	NA	KW-0677~Repeat,	KW-0004~4Fe-4S,KW-0067~ATP-binding,KW-0408~Iron,KW-0411~Iron-sulfur,KW-0479~Metal-binding,KW-0547~Nucleotide-binding,	KW-0143~Chaperone,	KW-0597~Phosphoprotein,KW-0832~Ubl conjugation,	DOMAIN:4Fe-4S ferredoxin-type,DOMAIN:4Fe-4S ferredoxin-type 1,DOMAIN:4Fe-4S ferredoxin-type 2,DOMAIN:ABC transporter,DOMAIN:ABC transporter 1,DOMAIN:ABC transporter 2,
Tmem11	0.0106929	0.555567	1	0.0102548	Q8BK08	transmembrane protein 11(Tmem11)	Mus musculus	GO:0007005~mitochondrion organization,GO:0007007~inner mitochondrial membrane organization,	GO:0005739~mitochondrion,GO:0005743~mitochondrial inner membrane,GO:0016020~membrane,GO:0031305~integral component of mitochondrial inner membrane,	NA	IPR026120:Transmembrane protein 11,	NA	NA	NA	NA	KW-0472~Membrane,KW-0496~Mitochondrion,KW-0999~Mitochondrion inner membrane,	NA	KW-0812~Transmembrane,KW-1133~Transmembrane helix,	NA	NA	NA	TRANSMEM:Helical,
Coro1b	0.0362774	0.630842	1	0.0102654	Q9WUM3	coronin, actin binding protein 1B(Coro1b)	Mus musculus	GO:0007015~actin filament organization,GO:0016477~cell migration,GO:0030036~actin cytoskeleton organization,GO:0031529~ruffle organization,GO:0034316~negative regulation of Arp2/3 complex-mediated actin nucleation,GO:0035767~endothelial cell chemotaxis,GO:0036120~cellular response to platelet-derived growth factor stimulus,GO:0042060~wound healing,GO:0051017~actin filament bundle assembly,GO:0070…	GO:0001725~stress fiber,GO:0005737~cytoplasm,GO:0005829~cytosol,GO:0005856~cytoskeleton,GO:0005884~actin filament,GO:0005886~plasma membrane,GO:0030027~lamellipodium,GO:0031252~cell leading edge,GO:0048471~perinuclear region of cytoplasm,GO:0071944~cell periphery,	GO:0003779~actin binding,GO:0005515~protein binding,GO:0008092~cytoskeletal protein binding,GO:0042802~identical protein binding,GO:0044877~macromolecular complex binding,GO:0051015~actin filament binding,GO:0071933~Arp2/3 complex binding,	IPR001680:WD40 repeat,IPR015048:Domain of unknown function DUF1899,IPR015505:Coronin,IPR015943:WD40/YVTN repeat-like-containing domain,IPR019775:WD40 repeat, conserved site,IPR027340:Coronin 1B,	NA	NA	SM00320:WD40,SM01166:SM01166,	NA	KW-0206~Cytoskeleton,KW-0963~Cytoplasm,	NA	KW-0175~Coiled coil,KW-0677~Repeat,KW-0853~WD repeat,	NA	KW-0009~Actin-binding,	KW-0597~Phosphoprotein,	COMPBIAS:Polar residues,DOMAIN:DUF1899,REGION:Disordered,REPEAT:WD,REPEAT:WD 1,REPEAT:WD 2,REPEAT:WD 3,REPEAT:WD 4,REPEAT:WD 5,
Wipi2	0.0373449	0.630842	1	0.0103438	Q80W47	WD repeat domain, phosphoinositide interacting 2(Wipi2)	Mus musculus	GO:0000045~autophagosome assembly,GO:0000422~mitophagy,GO:0006497~protein lipidation,GO:0006914~autophagy,GO:0009267~cellular response to starvation,GO:0034497~protein localization to pre-autophagosomal structure,GO:0044804~nucleophagy,GO:0061739~protein lipidation involved in autophagosome assembly,GO:0098792~xenophagy,	GO:0000407~pre-autophagosomal structure,GO:0005654~nucleoplasm,GO:0005776~autophagosome,GO:0005829~cytosol,GO:0016020~membrane,GO:0019898~extrinsic component of membrane,GO:0032991~macromolecular complex,GO:0034045~pre-autophagosomal structure membrane,	GO:0005515~protein binding,GO:0008289~lipid binding,GO:0010314~phosphatidylinositol-5-phosphate binding,GO:0032266~phosphatidylinositol-3-phosphate binding,GO:0080025~phosphatidylinositol-3,5-bisphosphate binding,	IPR001680:WD40 repeat,IPR015943:WD40/YVTN repeat-like-containing domain,	mmu04136:Autophagy - other,mmu04140:Autophagy - animal,mmu05010:Alzheimer disease,mmu05014:Amyotrophic lateral sclerosis,mmu05016:Huntington disease,mmu05017:Spinocerebellar ataxia,mmu05022:Pathways of neurodegeneration - multiple diseases,	NA	SM00320:WD40,	KW-0072~Autophagy,	KW-0472~Membrane,	NA	KW-0677~Repeat,KW-0853~WD repeat,	KW-0446~Lipid-binding,	NA	KW-0597~Phosphoprotein,	MOTIF:L/FRRG motif,REPEAT:WD 1,REPEAT:WD 2,REPEAT:WD 3,
Cplx1	0.0117279	0.560709	1	0.01041	P63040	complexin 1(Cplx1)	Mus musculus	GO:0006836~neurotransmitter transport,GO:0006887~exocytosis,GO:0016079~synaptic vesicle exocytosis,GO:0030073~insulin secretion,GO:0031630~regulation of synaptic vesicle fusion to presynaptic membrane,GO:0046928~regulation of neurotransmitter secretion,GO:0098967~exocytic insertion of neurotransmitter receptor to postsynaptic membrane,GO:0099003~vesicle-mediated transport in synapse,	GO:0005737~cytoplasm,GO:0005829~cytosol,GO:0030425~dendrite,GO:0031201~SNARE complex,GO:0032991~macromolecular complex,GO:0042995~cell projection,GO:0043025~neuronal cell body,GO:0043195~terminal bouton,GO:0043204~perikaryon,GO:0044305~calyx of Held,GO:0045202~synapse,GO:0070032~synaptobrevin 2-SNAP-25-syntaxin-1a-complexin I complex,GO:0098685~Schaffer collateral - CA1 synapse,GO:0098793~presyna…	GO:0000149~SNARE binding,GO:0005326~neurotransmitter transporter activity,GO:0017075~syntaxin-1 binding,GO:0019905~syntaxin binding,	IPR008849:Synaphin,	mmu04721:Synaptic vesicle cycle,	NA	NA	KW-0268~Exocytosis,KW-0532~Neurotransmitter transport,KW-0813~Transport,	KW-0770~Synapse,KW-0963~Cytoplasm,KW-0966~Cell projection,	NA	KW-0175~Coiled coil,	NA	NA	NA	COMPBIAS:Basic and acidic residues,REGION:Disordered,REGION:Interaction with the SNARE complex,
Cnrip1	0.0462298	0.638194	1	0.0104397	Q5M8N0	cannabinoid receptor interacting protein 1(Cnrip1)	Mus musculus	GO:0010469~regulation of receptor activity,GO:2000272~negative regulation of receptor activity,	GO:0005737~cytoplasm,GO:0005886~plasma membrane,GO:0043209~myelin sheath,	GO:0008022~protein C-terminus binding,GO:0031718~type 1 cannabinoid receptor binding,	NA	NA	NA	NA	NA	NA	NA	NA	NA	NA	NA	NA
Psmb2	0.027436	0.611187	1	0.0104756	Q9R1P3	proteasome (prosome, macropain) subunit, beta type 2(Psmb2)	Mus musculus	GO:0010243~response to organonitrogen compound,GO:0010498~proteasomal protein catabolic process,GO:0010499~proteasomal ubiquitin-independent protein catabolic process,GO:0014070~response to organic cyclic compound,GO:0043161~proteasome-mediated ubiquitin-dependent protein catabolic process,GO:0051603~proteolysis involved in cellular protein catabolic process,	GO:0000502~proteasome complex,GO:0005634~nucleus,GO:0005654~nucleoplasm,GO:0005737~cytoplasm,GO:0005829~cytosol,GO:0005839~proteasome core complex,GO:0019774~proteasome core complex, beta-subunit complex,	GO:0004175~endopeptidase activity,GO:0004298~threonine-type endopeptidase activity,	IPR001353:Proteasome, subunit alpha/beta,IPR016050:Proteasome, beta-type subunit, conserved site,IPR023333:Proteasome B-type subunit,	mmu03050:Proteasome,mmu05010:Alzheimer disease,mmu05012:Parkinson disease,mmu05014:Amyotrophic lateral sclerosis,mmu05016:Huntington disease,mmu05017:Spinocerebellar ataxia,mmu05020:Prion disease,mmu05022:Pathways of neurodegeneration - multiple diseases,	NA	NA	NA	KW-0539~Nucleus,KW-0647~Proteasome,KW-0963~Cytoplasm,	NA	NA	NA	NA	KW-0007~Acetylation,	NA
Eef1a1	0.0287437	0.611187	1	0.010552	P10126	eukaryotic translation elongation factor 1 alpha 1(Eef1a1)	Mus musculus	GO:0006412~translation,GO:0006414~translational elongation,GO:0010942~positive regulation of cell death,GO:0010976~positive regulation of neuron projection development,GO:0044829~positive regulation by host of viral genome replication,GO:0071364~cellular response to epidermal growth factor stimulus,GO:1900022~regulation of D-erythro-sphingosine kinase activity,GO:1903427~negative regulation of re…	GO:0005634~nucleus,GO:0005730~nucleolus,GO:0005737~cytoplasm,GO:0005829~cytosol,GO:0005886~plasma membrane,GO:0016020~membrane,GO:0030864~cortical actin cytoskeleton,GO:0032587~ruffle membrane,GO:0043209~myelin sheath,	GO:0000049~tRNA binding,GO:0000166~nucleotide binding,GO:0003729~mRNA binding,GO:0003746~translation elongation factor activity,GO:0003924~GTPase activity,GO:0005515~protein binding,GO:0005516~calmodulin binding,GO:0005525~GTP binding,GO:0019900~kinase binding,GO:0019901~protein kinase binding,GO:0042802~identical protein binding,GO:1901363~heterocyclic compound binding,	IPR000795:Elongation factor, GTP-binding domain,IPR004160:Translation elongation factor EFTu/EF1A, C-terminal,IPR004161:Translation elongation factor EFTu/EF1A, domain 2,IPR004539:Translation elongation factor EF1A, eukaryotic/archaeal,IPR009000:Translation elongation/initiation factor/Ribosomal, beta-barrel,IPR009001:Translation elongation factor EF1A/initiation factor IF2gamma, C-terminal,IPR02…	mmu03013:Nucleocytoplasmic transport,mmu05134:Legionellosis,mmu05140:Leishmaniasis,	NA	NA	KW-0648~Protein biosynthesis,	KW-0472~Membrane,KW-0539~Nucleus,KW-0963~Cytoplasm,KW-1003~Cell membrane,	NA	NA	KW-0342~GTP-binding,KW-0547~Nucleotide-binding,	KW-0251~Elongation factor,	KW-0007~Acetylation,KW-0488~Methylation,KW-0597~Phosphoprotein,KW-0832~Ubl conjugation,	DOMAIN:GTP_EFTU_D3,DOMAIN:Tr-type G,DOMAIN:tr-type G,REGION:G1,REGION:G2,REGION:G3,REGION:G4,REGION:G5,
Ddost	0.0248439	0.596526	1	0.0105667	O54734	dolichyl-di-phosphooligosaccharide-protein glycotransferase(Ddost)	Mus musculus	GO:0006486~protein glycosylation,GO:0006487~protein N-linked glycosylation,GO:0018279~protein N-linked glycosylation via asparagine,GO:0031647~regulation of protein stability,GO:0034097~response to cytokine,GO:0042110~T cell activation,	GO:0005783~endoplasmic reticulum,GO:0005789~endoplasmic reticulum membrane,GO:0008250~oligosaccharyltransferase complex,GO:0016020~membrane,GO:0016021~integral component of membrane,GO:0043231~intracellular membrane-bounded organelle,	GO:0008047~enzyme activator activity,	IPR005013:Dolichyl-diphosphooligosaccharide--protein glycosyltransferase subunit WBP1,	mmu00510:N-Glycan biosynthesis,mmu00513:Various types of N-glycan biosynthesis,mmu01100:Metabolic pathways,mmu04141:Protein processing in endoplasmic reticulum,	NA	NA	NA	KW-0256~Endoplasmic reticulum,KW-0472~Membrane,	NA	KW-0732~Signal,KW-0812~Transmembrane,KW-1133~Transmembrane helix,	NA	NA	NA	TOPO_DOM:Cytoplasmic,TOPO_DOM:Lumenal,TRANSMEM:Helical,
Atad3	0.00273879	0.479977	1	0.010817	Q925I1	ATPase family, AAA domain containing 3A(Atad3a)	Mus musculus	GO:0001558~regulation of cell growth,GO:0007005~mitochondrion organization,GO:0043066~negative regulation of apoptotic process,	GO:0005739~mitochondrion,GO:0005743~mitochondrial inner membrane,GO:0016020~membrane,GO:0016021~integral component of membrane,GO:0042645~mitochondrial nucleoid,	GO:0000166~nucleotide binding,GO:0005515~protein binding,GO:0005524~ATP binding,GO:0008270~zinc ion binding,GO:0016887~ATPase activity,GO:0042802~identical protein binding,	IPR003593:AAA+ ATPase domain,IPR003959:ATPase, AAA-type, core,IPR021911:ATPase family AAA domain-containing protein 3, domain of unknown function DUF3523,IPR027417:P-loop containing nucleoside triphosphate hydrolase,	NA	NA	SM00382:AAA,	NA	KW-0472~Membrane,KW-0496~Mitochondrion,KW-0999~Mitochondrion inner membrane,KW-1135~Mitochondrion nucleoid,	NA	KW-0175~Coiled coil,KW-0812~Transmembrane,KW-1133~Transmembrane helix,	KW-0067~ATP-binding,KW-0547~Nucleotide-binding,	NA	KW-0007~Acetylation,	DOMAIN:DUF3523,REGION:Disordered,REGION:Required for interaction with the inner surface of the mitochondrial outer membrane,REGION:S100B-binding,TOPO_DOM:Mitochondrial intermembrane,TOPO_DOM:Mitochondrial matrix,TRANSMEM:Helical,
Rps9	0.00591497	0.497885	1	0.0108668	Q6ZWN5	ribosomal protein S9(Rps9)	Mus musculus	GO:0002181~cytoplasmic translation,GO:0006412~translation,GO:0008284~positive regulation of cell proliferation,GO:0042274~ribosomal small subunit biogenesis,GO:0045903~positive regulation of translational fidelity,	GO:0005730~nucleolus,GO:0005737~cytoplasm,GO:0005829~cytosol,GO:0005840~ribosome,GO:0015935~small ribosomal subunit,GO:0022626~cytosolic ribosome,GO:0022627~cytosolic small ribosomal subunit,GO:0045202~synapse,GO:0098794~postsynapse,GO:1990904~ribonucleoprotein complex,	GO:0003723~RNA binding,GO:0003735~structural constituent of ribosome,GO:0019843~rRNA binding,GO:0045182~translation regulator activity,GO:1990932~5.8S rRNA binding,	IPR001912:Ribosomal protein S4/S9, N-terminal,IPR002942:RNA-binding S4 domain,IPR005710:Ribosomal protein S4/S9, eukaryotic/archaeal,IPR018079:Ribosomal protein S4, conserved site,IPR022801:Ribosomal protein S4/S9,	mmu03010:Ribosome,mmu05171:Coronavirus disease - COVID-19,	NA	SM00363:S4,SM01390:SM01390,	NA	KW-0963~Cytoplasm,	NA	NA	NA	KW-0687~Ribonucleoprotein,KW-0689~Ribosomal protein,KW-0694~RNA-binding,KW-0699~rRNA-binding,	KW-0007~Acetylation,KW-0597~Phosphoprotein,KW-0832~Ubl conjugation,KW-1017~Isopeptide bond,	CROSSLNK:Glycyl lysine isopeptide (Lys-Gly) (interchain with G-Cter in SUMO2),DOMAIN:Ribosomal_S4,DOMAIN:S4 RNA-binding,REGION:Disordered,
Atp5f1c	0.00732622	0.521121	1	0.0109802	Q91VR2	ATP synthase, H+ transporting, mitochondrial F1 complex, gamma polypeptide 1(Atp5c1)	Mus musculus	GO:0006754~ATP biosynthetic process,GO:0006811~ion transport,GO:0015986~ATP synthesis coupled proton transport,GO:0042776~mitochondrial ATP synthesis coupled proton transport,GO:0046034~ATP metabolic process,	GO:0000275~mitochondrial proton-transporting ATP synthase complex, catalytic core F(1),GO:0005739~mitochondrion,GO:0005743~mitochondrial inner membrane,GO:0005753~mitochondrial proton-transporting ATP synthase complex,GO:0016020~membrane,GO:0043209~myelin sheath,GO:0045261~proton-transporting ATP synthase complex, catalytic core F(1),	GO:0016887~ATPase activity,GO:0046933~proton-transporting ATP synthase activity, rotational mechanism,	IPR000131:ATPase, F1 complex, gamma subunit,IPR023632:ATPase, F1 complex, gamma subunit conserved site,	mmu00190:Oxidative phosphorylation,mmu01100:Metabolic pathways,mmu04714:Thermogenesis,mmu05010:Alzheimer disease,mmu05012:Parkinson disease,mmu05014:Amyotrophic lateral sclerosis,mmu05016:Huntington disease,mmu05020:Prion disease,mmu05022:Pathways of neurodegeneration - multiple diseases,mmu05208:Chemical carcinogenesis - reactive oxygen species,mmu05415:Diabetic cardiomyopathy,	NA	NA	KW-0066~ATP synthesis,KW-0375~Hydrogen ion transport,KW-0406~Ion transport,KW-0813~Transport,	KW-0139~CF(1),KW-0472~Membrane,KW-0496~Mitochondrion,KW-0999~Mitochondrion inner membrane,	NA	KW-0809~Transit peptide,	NA	NA	KW-0007~Acetylation,KW-0597~Phosphoprotein,	TRANSIT:Mitochondrion,
Rpl7a	0.0100677	0.555567	1	0.0110007	P12970	ribosomal protein L7A(Rpl7a)	Mus musculus	GO:0000470~maturation of LSU-rRNA,GO:0002181~cytoplasmic translation,GO:0042254~ribosome biogenesis,	GO:0005730~nucleolus,GO:0005737~cytoplasm,GO:0005829~cytosol,GO:0005840~ribosome,GO:0005844~polysome,GO:0016020~membrane,GO:0022625~cytosolic large ribosomal subunit,GO:0022626~cytosolic ribosome,GO:0042788~polysomal ribosome,GO:0045202~synapse,GO:0098793~presynapse,GO:0098794~postsynapse,GO:1990904~ribonucleoprotein complex,	GO:0003723~RNA binding,GO:0003735~structural constituent of ribosome,GO:0005515~protein binding,	IPR001921:Ribosomal protein L7A/L8,IPR004037:Ribosomal protein L7Ae conserved site,IPR004038:Ribosomal protein L7Ae/L30e/S12e/Gadd45,IPR018492:Ribosomal protein L7Ae/L8/Nhp2 family,	mmu03010:Ribosome,mmu05171:Coronavirus disease - COVID-19,	NA	NA	NA	KW-0963~Cytoplasm,	NA	NA	NA	KW-0687~Ribonucleoprotein,KW-0689~Ribosomal protein,	KW-0007~Acetylation,KW-0832~Ubl conjugation,KW-1017~Isopeptide bond,	COMPBIAS:Basic and acidic residues,CROSSLNK:Glycyl lysine isopeptide (Lys-Gly) (interchain with G-Cter in SUMO2),CROSSLNK:Glycyl lysine isopeptide (Lys-Gly) (interchain with G-Cter in SUMO2); alternate,DOMAIN:Ribosomal_L7Ae,REGION:Disordered,
Psma6	0.00416961	0.488506	1	0.0110128	Q9QUM9	proteasome subunit alpha 6(Psma6)	Mus musculus	GO:0006511~ubiquitin-dependent protein catabolic process,GO:0007519~skeletal muscle tissue development,GO:0010498~proteasomal protein catabolic process,GO:0010499~proteasomal ubiquitin-independent protein catabolic process,GO:0043161~proteasome-mediated ubiquitin-dependent protein catabolic process,GO:0051092~positive regulation of NF-kappaB transcription factor activity,GO:0051603~proteolysis in…	GO:0000502~proteasome complex,GO:0000932~P-body,GO:0005634~nucleus,GO:0005654~nucleoplasm,GO:0005737~cytoplasm,GO:0005829~cytosol,GO:0005839~proteasome core complex,GO:0005844~polysome,GO:0016363~nuclear matrix,GO:0019773~proteasome core complex, alpha-subunit complex,GO:0030016~myofibril,GO:0030017~sarcomere,	GO:0003723~RNA binding,GO:0004175~endopeptidase activity,GO:0005515~protein binding,GO:0051059~NF-kappaB binding,	IPR000426:Proteasome, alpha-subunit, N-terminal domain,IPR001353:Proteasome, subunit alpha/beta,IPR023332:Proteasome A-type subunit,	mmu03050:Proteasome,mmu05010:Alzheimer disease,mmu05012:Parkinson disease,mmu05014:Amyotrophic lateral sclerosis,mmu05016:Huntington disease,mmu05017:Spinocerebellar ataxia,mmu05020:Prion disease,mmu05022:Pathways of neurodegeneration - multiple diseases,	NA	SM00948:SM00948,	NA	KW-0539~Nucleus,KW-0647~Proteasome,KW-0963~Cytoplasm,	NA	NA	NA	NA	KW-0007~Acetylation,KW-0325~Glycoprotein,KW-0597~Phosphoprotein,	CARBOHYD:O-linked (GlcNAc) serine,DOMAIN:PROTEASOME_ALPHA_1,
Por	0.0318422	0.623918	1	0.0111339	P37040	cytochrome p450 oxidoreductase(Por)	Mus musculus	GO:0003420~regulation of growth plate cartilage chondrocyte proliferation,GO:0007584~response to nutrient,GO:0009437~carnitine metabolic process,GO:0009725~response to hormone,GO:0009812~flavonoid metabolic process,GO:0018393~internal peptidyl-lysine acetylation,GO:0019395~fatty acid oxidation,GO:0022900~electron transport chain,GO:0032332~positive regulation of chondrocyte differentiation,GO:003…	GO:0005739~mitochondrion,GO:0005783~endoplasmic reticulum,GO:0005789~endoplasmic reticulum membrane,GO:0005829~cytosol,GO:0016020~membrane,GO:0016021~integral component of membrane,GO:0043231~intracellular membrane-bounded organelle,	GO:0003958~NADPH-hemoprotein reductase activity,GO:0004128~cytochrome-b5 reductase activity, acting on NAD(P)H,GO:0008941~nitric oxide dioxygenase activity,GO:0009055~electron carrier activity,GO:0010181~FMN binding,GO:0016491~oxidoreductase activity,GO:0016709~oxidoreductase activity, acting on paired donors, with incorporation or reduction of molecular oxygen, NAD(P)H as one donor, and incorpor…	IPR001094:Flavodoxin,IPR001433:Oxidoreductase FAD/NAD(P)-binding,IPR001709:Flavoprotein pyridine nucleotide cytochrome reductase,IPR003097:FAD-binding, type 1,IPR008254:Flavodoxin/nitric oxide synthase,IPR017927:Ferredoxin reductase-type FAD-binding domain,IPR017938:Riboflavin synthase-like beta-barrel,IPR023173:NADPH-cytochrome p450 reductase, FAD-binding, alpha-helical domain-3,IPR023208:NADPH-…	NA	PIRSF000208:NADPH--cytochrome P450 reductase,	NA	NA	KW-0256~Endoplasmic reticulum,KW-0472~Membrane,	NA	KW-0812~Transmembrane,KW-1133~Transmembrane helix,	KW-0274~FAD,KW-0285~Flavoprotein,KW-0288~FMN,KW-0521~NADP,	KW-0560~Oxidoreductase,	KW-0007~Acetylation,	DOMAIN:FAD-binding FR-type,DOMAIN:Flavodoxin-like,TOPO_DOM:Cytoplasmic,TOPO_DOM:Lumenal,TRANSMEM:Helical,
Ndrg3	0.0285422	0.611187	1	0.0112185	Q9QYF9	N-myc downstream regulated gene 3(Ndrg3)	Mus musculus	GO:0007165~signal transduction,	GO:0005737~cytoplasm,	NA	IPR004142:Ndr,	NA	NA	NA	NA	NA	NA	NA	NA	NA	KW-0007~Acetylation,KW-0597~Phosphoprotein,	COMPBIAS:Polar residues,REGION:Disordered,
Ppp2r5e	0.0410916	0.630842	1	0.0112634	Q61151	protein phosphatase 2, regulatory subunit B', epsilon(Ppp2r5e)	Mus musculus	GO:0006470~protein dephosphorylation,GO:0007165~signal transduction,GO:0031952~regulation of protein autophosphorylation,	GO:0000159~protein phosphatase type 2A complex,GO:0005634~nucleus,GO:0005737~cytoplasm,GO:0005829~cytosol,	GO:0019888~protein phosphatase regulator activity,GO:0072542~protein phosphatase activator activity,	IPR002554:Protein phosphatase 2A, regulatory B subunit, B56,IPR011989:Armadillo-like helical,IPR016024:Armadillo-type fold,	mmu03015:mRNA surveillance pathway,mmu04071:Sphingolipid signaling pathway,mmu04114:Oocyte meiosis,mmu04151:PI3K-Akt signaling pathway,mmu04152:AMPK signaling pathway,mmu04261:Adrenergic signaling in cardiomyocytes,mmu04728:Dopaminergic synapse,mmu05165:Human papillomavirus infection,	PIRSF028043:serine/threonine-protein phosphatase 2A, subunit B56,	NA	NA	KW-0963~Cytoplasm,	NA	NA	NA	NA	KW-0007~Acetylation,KW-0597~Phosphoprotein,	REGION:Disordered,
Rps27a	0.0205024	0.594616	1	0.0113744	P62983	ribosomal protein S27A(Rps27a)	Mus musculus	GO:0002181~cytoplasmic translation,GO:0006412~translation,GO:0016567~protein ubiquitination,GO:0019941~modification-dependent protein catabolic process,	GO:0005634~nucleus,GO:0005654~nucleoplasm,GO:0005737~cytoplasm,GO:0005829~cytosol,GO:0005840~ribosome,GO:0022626~cytosolic ribosome,GO:0022627~cytosolic small ribosomal subunit,GO:0043209~myelin sheath,GO:0045202~synapse,GO:0098793~presynapse,GO:0098794~postsynapse,	GO:0003735~structural constituent of ribosome,GO:0031386~protein tag,GO:0031625~ubiquitin protein ligase binding,GO:0046872~metal ion binding,	IPR000626:Ubiquitin,IPR002906:Ribosomal protein S27a,IPR011332:Ribosomal protein, zinc-binding domain,IPR019954:Ubiquitin conserved site,IPR019956:Ubiquitin subgroup,	mmu03010:Ribosome,mmu04120:Ubiquitin mediated proteolysis,mmu04137:Mitophagy - animal,mmu05012:Parkinson disease,mmu05022:Pathways of neurodegeneration - multiple diseases,mmu05167:Kaposi sarcoma-associated herpesvirus infection,mmu05171:Coronavirus disease - COVID-19,	NA	SM00213:UBQ,SM01402:SM01402,	NA	KW-0539~Nucleus,KW-0963~Cytoplasm,	NA	KW-0863~Zinc-finger,	KW-0479~Metal-binding,KW-0862~Zinc,	KW-0687~Ribonucleoprotein,KW-0689~Ribosomal protein,	KW-0007~Acetylation,KW-0013~ADP-ribosylation,KW-0597~Phosphoprotein,KW-0832~Ubl conjugation,KW-1017~Isopeptide bond,	CROSSLNK:Glycyl lysine isopeptide (Gly-Lys) (interchain with K-? in acceptor proteins),CROSSLNK:Glycyl lysine isopeptide (Lys-Gly) (interchain with G-Cter in ubiquitin),DOMAIN:Ribosomal_S27,DOMAIN:Ubiquitin-like,SITE:Essential for function,SITE:Interacts with activating enzyme,ZN_FING:C4-type,
Emc1	0.00457894	0.488506	1	0.0113916	Q8C7X2	ER membrane protein complex subunit 1(Emc1)	Mus musculus	GO:0045050~protein insertion into ER membrane by stop-transfer membrane-anchor sequence,GO:0071816~tail-anchored membrane protein insertion into ER membrane,	GO:0005783~endoplasmic reticulum,GO:0005789~endoplasmic reticulum membrane,GO:0016020~membrane,GO:0016021~integral component of membrane,GO:0030176~integral component of endoplasmic reticulum membrane,GO:0032991~macromolecular complex,GO:0072546~ER membrane protein complex,	GO:0032977~membrane insertase activity,	IPR002372:Pyrrolo-quinoline quinone repeat,IPR011047:Quinonprotein alcohol dehydrogenase-like superfamily,IPR011678:Domain of unknown function DUF1620,IPR026895:ER membrane protein complex subunit 1,	NA	NA	NA	NA	KW-0256~Endoplasmic reticulum,KW-0472~Membrane,	NA	KW-0732~Signal,KW-0812~Transmembrane,KW-1133~Transmembrane helix,	NA	NA	KW-0325~Glycoprotein,KW-1015~Disulfide bond,	CARBOHYD:N-linked (GlcNAc...) asparagine,DOMAIN:EMC1_C,TOPO_DOM:Cytoplasmic,TOPO_DOM:Lumenal,TRANSMEM:Helical,
Atp1b1	0.0481898	0.645027	1	0.0114511	P14094	ATPase, Na+/K+ transporting, beta 1 polypeptide(Atp1b1)	Mus musculus	GO:0001666~response to hypoxia,GO:0001824~blastocyst development,GO:0006811~ion transport,GO:0006813~potassium ion transport,GO:0006814~sodium ion transport,GO:0006874~cellular calcium ion homeostasis,GO:0006883~cellular sodium ion homeostasis,GO:0007155~cell adhesion,GO:0010248~establishment or maintenance of transmembrane electrochemical gradient,GO:0010468~regulation of gene expression,GO:0010…	GO:0005886~plasma membrane,GO:0005890~sodium:potassium-exchanging ATPase complex,GO:0005901~caveola,GO:0014704~intercalated disc,GO:0016020~membrane,GO:0016323~basolateral plasma membrane,GO:0016324~apical plasma membrane,GO:0016328~lateral plasma membrane,GO:0030315~T-tubule,GO:0031090~organelle membrane,GO:0036126~sperm flagellum,GO:0042383~sarcolemma,GO:0043209~myelin sheath,	GO:0001671~ATPase activator activity,GO:0005391~sodium:potassium-exchanging ATPase activity,GO:0005515~protein binding,GO:0008022~protein C-terminus binding,GO:0019901~protein kinase binding,GO:0030674~protein binding, bridging,GO:0046982~protein heterodimerization activity,GO:0051117~ATPase binding,	IPR000402:Sodium/potassium-transporting ATPase subunit beta,IPR015565:Sodium/potassium-transporting ATPase subunit beta, chordates,	mmu04022:cGMP-PKG signaling pathway,mmu04024:cAMP signaling pathway,mmu04260:Cardiac muscle contraction,mmu04261:Adrenergic signaling in cardiomyocytes,mmu04911:Insulin secretion,mmu04918:Thyroid hormone synthesis,mmu04919:Thyroid hormone signaling pathway,mmu04925:Aldosterone synthesis and secretion,mmu04960:Aldosterone-regulated sodium reabsorption,mmu04961:Endocrine and other factor-regulated …	NA	NA	KW-0130~Cell adhesion,KW-0406~Ion transport,KW-0633~Potassium transport,KW-0739~Sodium transport,KW-0740~Sodium/potassium transport,KW-0813~Transport,	KW-0472~Membrane,KW-1003~Cell membrane,	NA	KW-0735~Signal-anchor,KW-0812~Transmembrane,KW-1133~Transmembrane helix,	KW-0630~Potassium,KW-0915~Sodium,	NA	KW-0318~Glutathionylation,KW-0325~Glycoprotein,KW-0597~Phosphoprotein,KW-1015~Disulfide bond,	CARBOHYD:N-linked (GlcNAc...) asparagine,REGION:immunoglobulin-like,TOPO_DOM:Cytoplasmic,TOPO_DOM:Extracellular,TRANSMEM:Helical,TRANSMEM:Helical; Signal-anchor for type II membrane protein,
Sez6l2	0.0212722	0.596526	1	0.0115361	Q4V9Z5	seizure related 6 homolog like 2(Sez6l2)	Mus musculus	GO:0008344~adult locomotory behavior,GO:0021680~cerebellar Purkinje cell layer development,GO:0060074~synapse maturation,GO:0090036~regulation of protein kinase C signaling,	GO:0005783~endoplasmic reticulum,GO:0005789~endoplasmic reticulum membrane,GO:0005886~plasma membrane,GO:0016020~membrane,GO:0016021~integral component of membrane,GO:0043025~neuronal cell body,	NA	IPR000436:Sushi/SCR/CCP,IPR000859:CUB domain,	NA	NA	SM00032:CCP,SM00042:CUB,	NA	KW-0256~Endoplasmic reticulum,KW-0472~Membrane,KW-1003~Cell membrane,	NA	KW-0677~Repeat,KW-0732~Signal,KW-0768~Sushi,KW-0812~Transmembrane,KW-1133~Transmembrane helix,	NA	NA	KW-0325~Glycoprotein,KW-1015~Disulfide bond,	CARBOHYD:N-linked (GlcNAc...) asparagine,COMPBIAS:Pro residues,DOMAIN:CUB,DOMAIN:CUB 1,DOMAIN:CUB 2,DOMAIN:CUB 3,DOMAIN:Sushi,DOMAIN:Sushi 1,DOMAIN:Sushi 2,DOMAIN:Sushi 3,DOMAIN:Sushi 4,DOMAIN:Sushi 5,REGION:Disordered,TOPO_DOM:Cytoplasmic,TOPO_DOM:Extracellular,TRANSMEM:Helical,
Ndrg4	0.0457596	0.637328	1	0.0116129	NA	NA	NA	NA	NA	NA	NA	NA	NA	NA	NA	NA	NA	NA	NA	NA	NA	NA
Acsl6	0.0224586	0.596526	1	0.0116517	Q91WC3	acyl-CoA synthetase long-chain family member 6(Acsl6)	Mus musculus	GO:0000038~very long-chain fatty acid metabolic process,GO:0001676~long-chain fatty acid metabolic process,GO:0006629~lipid metabolic process,GO:0006631~fatty acid metabolic process,GO:0007405~neuroblast proliferation,GO:0008610~lipid biosynthetic process,GO:0008654~phospholipid biosynthetic process,GO:0010747~positive regulation of plasma membrane long-chain fatty acid transport,GO:0010976~posit…	GO:0005634~nucleus,GO:0005739~mitochondrion,GO:0005741~mitochondrial outer membrane,GO:0005777~peroxisome,GO:0005778~peroxisomal membrane,GO:0005783~endoplasmic reticulum,GO:0005789~endoplasmic reticulum membrane,GO:0016020~membrane,GO:0016021~integral component of membrane,GO:0043231~intracellular membrane-bounded organelle,	GO:0000166~nucleotide binding,GO:0004467~long-chain fatty acid-CoA ligase activity,GO:0005515~protein binding,GO:0005524~ATP binding,GO:0016874~ligase activity,GO:0019899~enzyme binding,GO:0042803~protein homodimerization activity,GO:0047676~arachidonate-CoA ligase activity,	IPR000873:AMP-dependent synthetase/ligase,IPR020845:AMP-binding, conserved site,IPR025110:Domain of unknown function DUF4009,	mmu00061:Fatty acid biosynthesis,mmu00071:Fatty acid degradation,mmu01100:Metabolic pathways,mmu01212:Fatty acid metabolism,mmu03320:PPAR signaling pathway,mmu04146:Peroxisome,mmu04216:Ferroptosis,mmu04714:Thermogenesis,mmu04920:Adipocytokine signaling pathway,	NA	NA	KW-0276~Fatty acid metabolism,KW-0443~Lipid metabolism,	KW-0256~Endoplasmic reticulum,KW-0472~Membrane,KW-0492~Microsome,KW-0496~Mitochondrion,KW-0576~Peroxisome,KW-1000~Mitochondrion outer membrane,	NA	KW-0735~Signal-anchor,KW-0812~Transmembrane,KW-1133~Transmembrane helix,	KW-0067~ATP-binding,KW-0460~Magnesium,KW-0547~Nucleotide-binding,	KW-0436~Ligase,	NA	DOMAIN:AMP-binding,DOMAIN:AMP-binding_C,TOPO_DOM:Cytoplasmic,TRANSMEM:Helical,TRANSMEM:Helical; Signal-anchor for type III membrane protein,
Itgav	0.0416582	0.630842	1	0.0117013	P43406	integrin alpha V(Itgav)	Mus musculus	GO:0001525~angiogenesis,GO:0001568~blood vessel development,GO:0001570~vasculogenesis,GO:0006954~inflammatory response,GO:0007155~cell adhesion,GO:0007160~cell-matrix adhesion,GO:0007204~positive regulation of cytosolic calcium ion concentration,GO:0007229~integrin-mediated signaling pathway,GO:0007275~multicellular organism development,GO:0008284~positive regulation of cell proliferation,GO:0009…	GO:0005634~nucleus,GO:0005829~cytosol,GO:0005886~plasma membrane,GO:0005925~focal adhesion,GO:0008305~integrin complex,GO:0009897~external side of plasma membrane,GO:0009986~cell surface,GO:0016020~membrane,GO:0016021~integral component of membrane,GO:0030054~cell junction,GO:0031258~lamellipodium membrane,GO:0031527~filopodium membrane,GO:0031528~microvillus membrane,GO:0032587~ruffle membrane,G…	GO:0001846~opsonin binding,GO:0001968~fibronectin binding,GO:0002020~protease binding,GO:0005080~protein kinase C binding,GO:0005102~receptor binding,GO:0005178~integrin binding,GO:0005245~voltage-gated calcium channel activity,GO:0017134~fibroblast growth factor binding,GO:0019960~C-X3-C chemokine binding,GO:0031994~insulin-like growth factor I binding,GO:0038132~neuregulin binding,GO:0046872~me…	IPR000413:Integrin alpha chain,IPR013517:FG-GAP repeat,IPR013519:Integrin alpha beta-propellor,IPR013649:Integrin alpha-2,IPR018184:Integrin alpha chain, C-terminal cytoplasmic region, conserved site,	mmu04145:Phagosome,mmu04151:PI3K-Akt signaling pathway,mmu04510:Focal adhesion,mmu04512:ECM-receptor interaction,mmu04514:Cell adhesion molecules,mmu04810:Regulation of actin cytoskeleton,mmu04919:Thyroid hormone signaling pathway,mmu05163:Human cytomegalovirus infection,mmu05165:Human papillomavirus infection,mmu05200:Pathways in cancer,mmu05205:Proteoglycans in cancer,mmu05222:Small cell lung c…	NA	SM00191:Int_alpha,	KW-0037~Angiogenesis,KW-0130~Cell adhesion,KW-0221~Differentiation,	KW-0472~Membrane,KW-0965~Cell junction,KW-1003~Cell membrane,	NA	KW-0677~Repeat,KW-0732~Signal,KW-0812~Transmembrane,KW-1133~Transmembrane helix,	KW-0106~Calcium,KW-0479~Metal-binding,	KW-0217~Developmental protein,KW-0401~Integrin,KW-0675~Receptor,KW-9996~Developmental protein,	KW-0165~Cleavage on pair of basic residues,KW-0325~Glycoprotein,KW-1015~Disulfide bond,	CARBOHYD:N-linked (GlcNAc...) asparagine,DISULFID:Interchain (between heavy and light chains),DOMAIN:Integrin_alpha2,MOTIF:GFFKR motif,REGION:Disordered,REPEAT:FG-GAP,REPEAT:FG-GAP 1,REPEAT:FG-GAP 2,REPEAT:FG-GAP 3,REPEAT:FG-GAP 4,REPEAT:FG-GAP 5,REPEAT:FG-GAP 6,REPEAT:FG-GAP 7,TOPO_DOM:Cytoplasmic,TOPO_DOM:Extracellular,TRANSMEM:Helical,
Rab5c	0.0233509	0.596526	1	0.0118012	P35278	RAB5C, member RAS oncogene family(Rab5c)	Mus musculus	GO:0006886~intracellular protein transport,GO:0006897~endocytosis,GO:0007032~endosome organization,GO:0015031~protein transport,GO:0030100~regulation of endocytosis,GO:0048227~plasma membrane to endosome transport,	GO:0005768~endosome,GO:0005769~early endosome,GO:0005811~lipid particle,GO:0005886~plasma membrane,GO:0012505~endomembrane system,GO:0016020~membrane,GO:0030139~endocytic vesicle,GO:0030672~synaptic vesicle membrane,GO:0031410~cytoplasmic vesicle,GO:0031901~early endosome membrane,GO:0042470~melanosome,GO:0098993~anchored component of synaptic vesicle membrane,	GO:0000166~nucleotide binding,GO:0003924~GTPase activity,GO:0005515~protein binding,GO:0005525~GTP binding,GO:0016787~hydrolase activity,GO:0019003~GDP binding,	IPR001806:Small GTPase superfamily,IPR005225:Small GTP-binding protein domain,IPR027417:P-loop containing nucleoside triphosphate hydrolase,	mmu04014:Ras signaling pathway,mmu04144:Endocytosis,mmu04145:Phagosome,mmu04962:Vasopressin-regulated water reabsorption,mmu05132:Salmonella infection,mmu05146:Amoebiasis,mmu05152:Tuberculosis,	NA	NA	KW-0653~Protein transport,KW-0813~Transport,	KW-0472~Membrane,KW-0967~Endosome,KW-1003~Cell membrane,	NA	NA	KW-0342~GTP-binding,KW-0547~Nucleotide-binding,	KW-0378~Hydrolase,	KW-0449~Lipoprotein,KW-0597~Phosphoprotein,KW-0636~Prenylation,	COMPBIAS:Polar residues,LIPID:S-geranylgeranyl cysteine,MOTIF:Effector region,REGION:Disordered,
Nit2	0.0120971	0.560709	1	0.0119242	Q9JHW2	nitrilase family, member 2(Nit2)	Mus musculus	GO:0006107~oxaloacetate metabolic process,GO:0006528~asparagine metabolic process,GO:0006541~glutamine metabolic process,GO:0006807~nitrogen compound metabolic process,	GO:0005737~cytoplasm,GO:0005739~mitochondrion,GO:0005813~centrosome,GO:0005829~cytosol,	GO:0016787~hydrolase activity,GO:0016811~hydrolase activity, acting on carbon-nitrogen (but not peptide) bonds, in linear amides,GO:0050152~omega-amidase activity,	IPR003010:Carbon-nitrogen hydrolase,	mmu00250:Alanine, aspartate and glutamate metabolism,mmu01100:Metabolic pathways,	NA	NA	NA	KW-0963~Cytoplasm,	NA	NA	NA	KW-0378~Hydrolase,	KW-0007~Acetylation,KW-0597~Phosphoprotein,	ACT_SITE:Nucleophile,ACT_SITE:Proton acceptor,ACT_SITE:Proton donor,DOMAIN:CN hydrolase,
Otub1	0.00571049	0.497885	1	0.0119784	Q7TQI3	OTU domain, ubiquitin aldehyde binding 1(Otub1)	Mus musculus	GO:0002250~adaptive immune response,GO:0002376~immune system process,GO:0006281~DNA repair,GO:0006508~proteolysis,GO:0006974~cellular response to DNA damage stimulus,GO:0016579~protein deubiquitination,GO:0071108~protein K48-linked deubiquitination,GO:0071347~cellular response to interleukin-1,GO:1901315~negative regulation of histone H2A K63-linked ubiquitination,GO:2000780~negative regulation o…	GO:0005634~nucleus,GO:0005737~cytoplasm,	GO:0004843~thiol-dependent ubiquitin-specific protease activity,GO:0008233~peptidase activity,GO:0008234~cysteine-type peptidase activity,GO:0016787~hydrolase activity,GO:0019784~NEDD8-specific protease activity,GO:0031625~ubiquitin protein ligase binding,GO:0043130~ubiquitin binding,GO:0101005~ubiquitinyl hydrolase activity,	IPR003323:Ovarian tumour, otubain,IPR016615:Ubiquitin thioesterase Otubain,IPR019400:Peptidase C65, otubain,	NA	PIRSF013503:ubiquitin thioesterase Otubain,	NA	KW-0227~DNA damage,KW-0234~DNA repair,KW-0391~Immunity,KW-0833~Ubl conjugation pathway,KW-1064~Adaptive immunity,	KW-0963~Cytoplasm,	NA	NA	NA	KW-0378~Hydrolase,KW-0645~Protease,KW-0788~Thiol protease,	KW-0007~Acetylation,KW-0597~Phosphoprotein,	ACT_SITE:Nucleophile,DOMAIN:OTU,REGION:Free ubiquitin binding,REGION:Ubiquitin-conjugating enzyme E2 binding,SITE:Interacts with free ubiquitin,
Acsbg1	0.0101793	0.555567	1	0.0120292	Q99PU5	acyl-CoA synthetase bubblegum family member 1(Acsbg1)	Mus musculus	GO:0000038~very long-chain fatty acid metabolic process,GO:0001676~long-chain fatty acid metabolic process,GO:0006629~lipid metabolic process,GO:0006631~fatty acid metabolic process,GO:0042759~long-chain fatty acid biosynthetic process,GO:0051384~response to glucocorticoid,	GO:0005737~cytoplasm,GO:0005783~endoplasmic reticulum,GO:0005886~plasma membrane,GO:0016020~membrane,GO:0031410~cytoplasmic vesicle,GO:0043231~intracellular membrane-bounded organelle,	GO:0000166~nucleotide binding,GO:0004467~long-chain fatty acid-CoA ligase activity,GO:0005524~ATP binding,GO:0016405~CoA-ligase activity,GO:0016874~ligase activity,GO:0031957~very long-chain fatty acid-CoA ligase activity,	IPR000873:AMP-dependent synthetase/ligase,IPR020845:AMP-binding, conserved site,	mmu00061:Fatty acid biosynthesis,mmu00071:Fatty acid degradation,mmu01100:Metabolic pathways,mmu01212:Fatty acid metabolism,mmu03320:PPAR signaling pathway,mmu04920:Adipocytokine signaling pathway,	NA	NA	KW-0276~Fatty acid metabolism,KW-0443~Lipid metabolism,	KW-0256~Endoplasmic reticulum,KW-0472~Membrane,KW-0492~Microsome,KW-0963~Cytoplasm,KW-0968~Cytoplasmic vesicle,KW-1003~Cell membrane,	NA	NA	KW-0067~ATP-binding,KW-0547~Nucleotide-binding,	KW-0436~Ligase,	KW-0597~Phosphoprotein,	COMPBIAS:Polar residues,MUTAGEN:G->A: Abolishes enzyme activity; when associated with M-287.,MUTAGEN:K->M: Abolishes enzyme activity; when associated with A-281.,REGION:Disordered,
Ppp2r5d	0.000350606	0.479977	1	0.0120761	Q7TNL5	protein phosphatase 2, regulatory subunit B', delta(Ppp2r5d)	Mus musculus	GO:0001932~regulation of protein phosphorylation,GO:0006470~protein dephosphorylation,GO:0007165~signal transduction,GO:0010801~negative regulation of peptidyl-threonine phosphorylation,GO:0010976~positive regulation of neuron projection development,GO:0031952~regulation of protein autophosphorylation,GO:0035307~positive regulation of protein dephosphorylation,GO:0045944~positive regulation of tr…	GO:0000159~protein phosphatase type 2A complex,GO:0005634~nucleus,GO:0005829~cytosol,	GO:0004721~phosphoprotein phosphatase activity,GO:0005515~protein binding,GO:0019888~protein phosphatase regulator activity,GO:0072542~protein phosphatase activator activity,	IPR002554:Protein phosphatase 2A, regulatory B subunit, B56,IPR011989:Armadillo-like helical,IPR016024:Armadillo-type fold,	mmu03015:mRNA surveillance pathway,mmu04071:Sphingolipid signaling pathway,mmu04114:Oocyte meiosis,mmu04151:PI3K-Akt signaling pathway,mmu04152:AMPK signaling pathway,mmu04261:Adrenergic signaling in cardiomyocytes,mmu04728:Dopaminergic synapse,mmu05165:Human papillomavirus infection,	PIRSF028043:serine/threonine-protein phosphatase 2A, subunit B56,	NA	NA	NA	NA	NA	NA	NA	NA	COMPBIAS:Basic and acidic residues,COMPBIAS:Polar residues,REGION:Disordered,
Mthfd1	0.0335193	0.623918	1	0.0122216	Q922D8	methylenetetrahydrofolate dehydrogenase (NADP+ dependent), methenyltetrahydrofolate cyclohydrolase, formyltetrahydrofolate synthase(Mthfd1)	Mus musculus	GO:0000105~histidine biosynthetic process,GO:0001780~neutrophil homeostasis,GO:0001843~neural tube closure,GO:0006164~purine nucleotide biosynthetic process,GO:0006555~methionine metabolic process,GO:0006730~one-carbon metabolic process,GO:0007507~heart development,GO:0008152~metabolic process,GO:0008652~cellular amino acid biosynthetic process,GO:0009069~serine family amino acid metabolic proces…	GO:0005737~cytoplasm,GO:0005739~mitochondrion,GO:0005829~cytosol,	GO:0000166~nucleotide binding,GO:0003824~catalytic activity,GO:0004329~formate-tetrahydrofolate ligase activity,GO:0004477~methenyltetrahydrofolate cyclohydrolase activity,GO:0004486~methylenetetrahydrofolate dehydrogenase [NAD(P)+] activity,GO:0004487~methylenetetrahydrofolate dehydrogenase (NAD+) activity,GO:0004488~methylenetetrahydrofolate dehydrogenase (NADP+) activity,GO:0005524~ATP binding…	IPR000559:Formate-tetrahydrofolate ligase, FTHFS,IPR000672:Tetrahydrofolate dehydrogenase/cyclohydrolase,IPR020628:Formate-tetrahydrofolate ligase, FTHFS, conserved site,IPR020630:Tetrahydrofolate dehydrogenase/cyclohydrolase, catalytic domain,IPR020631:Tetrahydrofolate dehydrogenase/cyclohydrolase, NAD(P)-binding domain,IPR020867:Tetrahydrofolate dehydrogenase/cyclohydrolase, conserved site,IPR0…	mmu00670:One carbon pool by folate,mmu01100:Metabolic pathways,mmu01240:Biosynthesis of cofactors,	NA	NA	KW-0028~Amino-acid biosynthesis,KW-0368~Histidine biosynthesis,KW-0486~Methionine biosynthesis,KW-0554~One-carbon metabolism,KW-0658~Purine biosynthesis,	KW-0963~Cytoplasm,	NA	NA	KW-0067~ATP-binding,KW-0521~NADP,KW-0547~Nucleotide-binding,	KW-0378~Hydrolase,KW-0436~Ligase,KW-0511~Multifunctional enzyme,KW-0560~Oxidoreductase,	KW-0007~Acetylation,KW-0597~Phosphoprotein,	DOMAIN:THF_DHG_CYH,DOMAIN:THF_DHG_CYH_C,REGION:Formyltetrahydrofolate synthetase domain,REGION:Methylenetetrahydrofolate dehydrogenase and methenyltetrahydrofolate cyclohydrolase (D/C) domain,
Ap1g1	0.0171666	0.586116	1	0.0122599	P22892	adaptor protein complex AP-1, gamma 1 subunit(Ap1g1)	Mus musculus	GO:0000226~microtubule cytoskeleton organization,GO:0006886~intracellular protein transport,GO:0006896~Golgi to vacuole transport,GO:0006898~receptor-mediated endocytosis,GO:0015031~protein transport,GO:0016192~vesicle-mediated transport,GO:0035646~endosome to melanosome transport,GO:0043323~positive regulation of natural killer cell degranulation,GO:0045954~positive regulation of natural killer …	GO:0005737~cytoplasm,GO:0005765~lysosomal membrane,GO:0005769~early endosome,GO:0005794~Golgi apparatus,GO:0005802~trans-Golgi network,GO:0005829~cytosol,GO:0005905~clathrin-coated pit,GO:0015630~microtubule cytoskeleton,GO:0016020~membrane,GO:0030117~membrane coat,GO:0030121~AP-1 adaptor complex,GO:0030136~clathrin-coated vesicle,GO:0031410~cytoplasmic vesicle,GO:0032588~trans-Golgi network memb…	GO:0005515~protein binding,GO:0005518~collagen binding,GO:0008022~protein C-terminus binding,GO:0019894~kinesin binding,GO:0030742~GTP-dependent protein binding,GO:0031267~small GTPase binding,GO:0035615~clathrin adaptor activity,	IPR002553:Clathrin/coatomer adaptor, adaptin-like, N-terminal,IPR008152:Clathrin adaptor, alpha/beta/gamma-adaptin, appendage, Ig-like subdomain,IPR008153:Clathrin adaptor, gamma-adaptin, appendage,IPR011989:Armadillo-like helical,IPR013041:Coatomer/clathrin adaptor appendage, Ig-like subdomain,IPR016024:Armadillo-type fold,IPR017107:Adaptor protein complex AP-1, gamma subunit,	mmu04142:Lysosome,mmu05170:Human immunodeficiency virus 1 infection,	PIRSF037094:adaptor protein complex AP-1, gamma subunit,	SM00809:Alpha_adaptinC2,	KW-0653~Protein transport,KW-0813~Transport,	KW-0168~Coated pit,KW-0333~Golgi apparatus,KW-0472~Membrane,KW-0963~Cytoplasm,KW-0968~Cytoplasmic vesicle,	NA	NA	NA	NA	NA	COMPBIAS:Polar residues,DOMAIN:GAE,MUTAGEN:A->D: Strongly reduces interaction with EPS15 and SYNRG.,MUTAGEN:L->E: Strongly reduces interaction with EPS15 and SYNRG.,MUTAGEN:P->N: Reduces interaction with EPS15 and SYNRG.,REGION:Disordered,
Rpl26	0.0139831	0.560709	1	0.0123318	P61255	ribosomal protein L26(Rpl26)	Mus musculus	GO:0002181~cytoplasmic translation,GO:0006364~rRNA processing,GO:0006412~translation,GO:0006977~DNA damage response, signal transduction by p53 class mediator resulting in cell cycle arrest,GO:0034644~cellular response to UV,GO:0042273~ribosomal large subunit biogenesis,GO:0045727~positive regulation of translation,GO:0071479~cellular response to ionizing radiation,GO:0071480~cellular response to…	GO:0005654~nucleoplasm,GO:0005730~nucleolus,GO:0005737~cytoplasm,GO:0005829~cytosol,GO:0005840~ribosome,GO:0015934~large ribosomal subunit,GO:0022625~cytosolic large ribosomal subunit,GO:0022626~cytosolic ribosome,GO:0043195~terminal bouton,GO:0045202~synapse,GO:0098793~presynapse,GO:0098794~postsynapse,GO:1990904~ribonucleoprotein complex,	GO:0003723~RNA binding,GO:0003735~structural constituent of ribosome,GO:0005515~protein binding,GO:0048027~mRNA 5'-UTR binding,	IPR005756:Ribosomal protein L26/L24P, eukaryotic/archaeal,IPR005824:KOW,IPR005825:Ribosomal protein L24/L26, conserved site,IPR008991:Translation protein SH3-like domain,IPR014722:Ribosomal protein L2 domain 2,	mmu03010:Ribosome,mmu05171:Coronavirus disease - COVID-19,	NA	SM00739:KOW,	NA	KW-0963~Cytoplasm,	NA	NA	NA	KW-0687~Ribonucleoprotein,KW-0689~Ribosomal protein,	KW-0597~Phosphoprotein,KW-0832~Ubl conjugation,KW-1017~Isopeptide bond,	CROSSLNK:Glycyl lysine isopeptide (Lys-Gly) (interchain with G-Cter in SUMO2),DOMAIN:KOW,REGION:Disordered,
Fyn	0.0252588	0.596526	1	0.012372	P39688	Fyn proto-oncogene(Fyn)	Mus musculus	GO:0000304~response to singlet oxygen,GO:0001764~neuron migration,GO:0002250~adaptive immune response,GO:0002376~immune system process,GO:0003015~heart process,GO:0006468~protein phosphorylation,GO:0007166~cell surface receptor signaling pathway,GO:0007169~transmembrane receptor protein tyrosine kinase signaling pathway,GO:0007249~I-kappaB kinase/NF-kappaB signaling,GO:0007275~multicellular organ…	GO:0005634~nucleus,GO:0005737~cytoplasm,GO:0005739~mitochondrion,GO:0005768~endosome,GO:0005829~cytosol,GO:0005884~actin filament,GO:0005886~plasma membrane,GO:0014069~postsynaptic density,GO:0016020~membrane,GO:0030425~dendrite,GO:0031234~extrinsic component of cytoplasmic side of plasma membrane,GO:0043231~intracellular membrane-bounded organelle,GO:0044297~cell body,GO:0045121~membrane raft,GO…	GO:0000166~nucleotide binding,GO:0001664~G-protein coupled receptor binding,GO:0004672~protein kinase activity,GO:0004713~protein tyrosine kinase activity,GO:0004714~transmembrane receptor protein tyrosine kinase activity,GO:0004715~non-membrane spanning protein tyrosine kinase activity,GO:0005102~receptor binding,GO:0005515~protein binding,GO:0005524~ATP binding,GO:0015631~tubulin binding,GO:001…	IPR000719:Protein kinase, catalytic domain,IPR000980:SH2 domain,IPR001245:Serine-threonine/tyrosine-protein kinase catalytic domain,IPR001452:Src homology-3 domain,IPR008266:Tyrosine-protein kinase, active site,IPR011009:Protein kinase-like domain,IPR017441:Protein kinase, ATP binding site,IPR020635:Tyrosine-protein kinase, catalytic domain,	mmu04071:Sphingolipid signaling pathway,mmu04072:Phospholipase D signaling pathway,mmu04360:Axon guidance,mmu04380:Osteoclast differentiation,mmu04510:Focal adhesion,mmu04520:Adherens junction,mmu04611:Platelet activation,mmu04650:Natural killer cell mediated cytotoxicity,mmu04660:T cell receptor signaling pathway,mmu04664:Fc epsilon RI signaling pathway,mmu04725:Cholinergic synapse,mmu05020:Prio…	NA	SM00219:TyrKc,SM00252:SH2,SM00326:SH3,	KW-0391~Immunity,KW-1064~Adaptive immunity,	KW-0472~Membrane,KW-0539~Nucleus,KW-0963~Cytoplasm,KW-1003~Cell membrane,	KW-0656~Proto-oncogene,	KW-0727~SH2 domain,KW-0728~SH3 domain,	KW-0067~ATP-binding,KW-0464~Manganese,KW-0479~Metal-binding,KW-0547~Nucleotide-binding,	KW-0217~Developmental protein,KW-0418~Kinase,KW-0808~Transferase,KW-0829~Tyrosine-protein kinase,KW-9996~Developmental protein,	KW-0449~Lipoprotein,KW-0519~Myristate,KW-0564~Palmitate,KW-0597~Phosphoprotein,	ACT_SITE:Proton acceptor,COMPBIAS:Polar residues,DOMAIN:Protein kinase,DOMAIN:SH2,DOMAIN:SH3,LIPID:N-myristoyl glycine,LIPID:S-palmitoyl cysteine,MUTAGEN:C->A: Abolishes palmitoylation and plasma membrane association; when associated with A-3.,MUTAGEN:C->A: Abolishes palmitoylation and plasma membrane association; when associated with A-6.,MUTAGEN:C->S: Abolishes palmitoylation and plasma membran…
Elavl3	0.00692981	0.519606	1	0.0124036	Q60900	ELAV like RNA binding protein 3(Elavl3)	Mus musculus	GO:0007275~multicellular organism development,GO:0007399~nervous system development,GO:0030154~cell differentiation,	GO:1990904~ribonucleoprotein complex,	GO:0003676~nucleic acid binding,GO:0003723~RNA binding,GO:0035925~mRNA 3'-UTR AU-rich region binding,	IPR000504:RNA recognition motif domain,IPR002343:Paraneoplastic encephalomyelitis antigen,IPR003954:RNA recognition motif domain, eukaryote,IPR006548:Splicing factor ELAV/HuD,IPR012677:Nucleotide-binding, alpha-beta plait,	NA	NA	SM00360:RRM,SM00361:RRM_1,	KW-0221~Differentiation,KW-0524~Neurogenesis,	NA	NA	KW-0677~Repeat,	NA	KW-0217~Developmental protein,KW-0694~RNA-binding,KW-9996~Developmental protein,	NA	DOMAIN:RRM,DOMAIN:RRM 1,DOMAIN:RRM 2,DOMAIN:RRM 3,
Slc25a11	0.0494903	0.648337	1	0.0124176	NA	NA	NA	NA	NA	NA	NA	NA	NA	NA	NA	NA	NA	NA	NA	NA	NA	NA
Prkaca	0.0425207	0.630842	1	0.0124483	P05132	protein kinase, cAMP dependent, catalytic, alpha(Prkaca)	Mus musculus	GO:0001707~mesoderm formation,GO:0001843~neural tube closure,GO:0006397~mRNA processing,GO:0006468~protein phosphorylation,GO:0006611~protein export from nucleus,GO:0007189~adenylate cyclase-activating G-protein coupled receptor signaling pathway,GO:0008284~positive regulation of cell proliferation,GO:0010737~protein kinase A signaling,GO:0016310~phosphorylation,GO:0018105~peptidyl-serine phospho…	GO:0001669~acrosomal vesicle,GO:0005634~nucleus,GO:0005654~nucleoplasm,GO:0005737~cytoplasm,GO:0005739~mitochondrion,GO:0005794~Golgi apparatus,GO:0005813~centrosome,GO:0005829~cytosol,GO:0005886~plasma membrane,GO:0005929~cilium,GO:0005930~axoneme,GO:0005952~cAMP-dependent protein kinase complex,GO:0016020~membrane,GO:0016607~nuclear speck,GO:0031410~cytoplasmic vesicle,GO:0031514~motile cilium,…	GO:0000166~nucleotide binding,GO:0000287~magnesium ion binding,GO:0004672~protein kinase activity,GO:0004674~protein serine/threonine kinase activity,GO:0004679~AMP-activated protein kinase activity,GO:0004691~cAMP-dependent protein kinase activity,GO:0004712~protein serine/threonine/tyrosine kinase activity,GO:0005515~protein binding,GO:0005524~ATP binding,GO:0016301~kinase activity,GO:0016740~t…	IPR000719:Protein kinase, catalytic domain,IPR000961:AGC-kinase, C-terminal,IPR008271:Serine/threonine-protein kinase, active site,IPR011009:Protein kinase-like domain,IPR017441:Protein kinase, ATP binding site,	mmu01522:Endocrine resistance,mmu04010:MAPK signaling pathway,mmu04014:Ras signaling pathway,mmu04020:Calcium signaling pathway,mmu04024:cAMP signaling pathway,mmu04062:Chemokine signaling pathway,mmu04114:Oocyte meiosis,mmu04140:Autophagy - animal,mmu04211:Longevity regulating pathway,mmu04213:Longevity regulating pathway - multiple species,mmu04261:Adrenergic signaling in cardiomyocytes,mmu0427…	NA	SM00133:S_TK_X,SM00220:S_TKc,	NA	KW-0282~Flagellum,KW-0472~Membrane,KW-0496~Mitochondrion,KW-0539~Nucleus,KW-0963~Cytoplasm,KW-0966~Cell projection,KW-0968~Cytoplasmic vesicle,KW-0969~Cilium,KW-1003~Cell membrane,	NA	NA	KW-0067~ATP-binding,KW-0114~cAMP,KW-0547~Nucleotide-binding,	KW-0418~Kinase,KW-0723~Serine/threonine-protein kinase,KW-0808~Transferase,	KW-0449~Lipoprotein,KW-0519~Myristate,KW-0597~Phosphoprotein,	ACT_SITE:Proton acceptor,DOMAIN:AGC-kinase C-terminal,DOMAIN:Protein kinase,LIPID:N-myristoyl glycine,MUTAGEN:F->A: Reduced catalytic activity and impaired inhibition by the R-subunit.,MUTAGEN:K->P: Impaired inhibition by the R-subunit.,MUTAGEN:T->D: No phosphorylation by PDPK1.,REGION:Disordered,
Lman2l	0.0307255	0.622321	1	0.0125852	P59481	lectin, mannose-binding 2-like(Lman2l)	Mus musculus	GO:0006888~ER to Golgi vesicle-mediated transport,GO:0007029~endoplasmic reticulum organization,GO:0007030~Golgi organization,GO:0015031~protein transport,	GO:0000139~Golgi membrane,GO:0005783~endoplasmic reticulum,GO:0005789~endoplasmic reticulum membrane,GO:0005793~endoplasmic reticulum-Golgi intermediate compartment,GO:0005794~Golgi apparatus,GO:0016020~membrane,GO:0016021~integral component of membrane,GO:0030134~ER to Golgi transport vesicle,	GO:0005537~mannose binding,GO:0030246~carbohydrate binding,GO:0046872~metal ion binding,	IPR005052:Legume-like lectin,IPR013320:Concanavalin A-like lectin/glucanase, subgroup,	NA	NA	NA	NA	KW-0256~Endoplasmic reticulum,KW-0333~Golgi apparatus,KW-0472~Membrane,	NA	KW-0732~Signal,KW-0812~Transmembrane,KW-1133~Transmembrane helix,	KW-0430~Lectin,KW-0479~Metal-binding,	NA	KW-0325~Glycoprotein,KW-1015~Disulfide bond,	CARBOHYD:N-linked (GlcNAc...) asparagine,DOMAIN:L-type lectin-like,MOTIF:Endoplasmic reticulum retention signal,TOPO_DOM:Cytoplasmic,TOPO_DOM:Lumenal,TRANSMEM:Helical,
Dip2b	0.0173839	0.586193	1	0.0126502	Q3UH60	disco interacting protein 2 homolog B(Dip2b)	Mus musculus	GO:0007399~nervous system development,GO:0030517~negative regulation of axon extension,GO:2000758~positive regulation of peptidyl-lysine acetylation,	GO:0005634~nucleus,GO:0005737~cytoplasm,GO:0030424~axon,GO:0030425~dendrite,GO:0042995~cell projection,GO:0043204~perikaryon,	GO:0043014~alpha-tubulin binding,	IPR000873:AMP-dependent synthetase/ligase,IPR010506:DMAP1-binding,	NA	NA	SM01137:SM01137,	KW-0524~Neurogenesis,	KW-0966~Cell projection,	NA	NA	NA	NA	KW-0597~Phosphoprotein,	COMPBIAS:Basic and acidic residues,COMPBIAS:Polar residues,DOMAIN:AMP-binding,DOMAIN:DMAP1-binding,REGION:Disordered,
Cox5a	0.0145761	0.560709	1	0.0126526	P12787	cytochrome c oxidase subunit 5A(Cox5a)	Mus musculus	GO:0006123~mitochondrial electron transport, cytochrome c to oxygen,	GO:0005739~mitochondrion,GO:0005743~mitochondrial inner membrane,GO:0005751~mitochondrial respiratory chain complex IV,GO:0016020~membrane,GO:0043209~myelin sheath,	GO:0004129~cytochrome-c oxidase activity,GO:0005515~protein binding,GO:0046872~metal ion binding,	IPR003204:Cytochrome c oxidase, subunit Va/VI,	mmu00190:Oxidative phosphorylation,mmu01100:Metabolic pathways,mmu04260:Cardiac muscle contraction,mmu04714:Thermogenesis,mmu04932:Non-alcoholic fatty liver disease,mmu05010:Alzheimer disease,mmu05012:Parkinson disease,mmu05014:Amyotrophic lateral sclerosis,mmu05016:Huntington disease,mmu05020:Prion disease,mmu05022:Pathways of neurodegeneration - multiple diseases,mmu05208:Chemical carcinogenesi…	NA	NA	NA	KW-0472~Membrane,KW-0496~Mitochondrion,KW-0999~Mitochondrion inner membrane,	NA	KW-0809~Transit peptide,	KW-0349~Heme,KW-0408~Iron,KW-0479~Metal-binding,	NA	KW-0007~Acetylation,KW-0597~Phosphoprotein,	TRANSIT:Mitochondrion,
Uqcrc2	0.0114228	0.560709	1	0.0127219	Q9DB77	ubiquinol cytochrome c reductase core protein 2(Uqcrc2)	Mus musculus	GO:0006122~mitochondrial electron transport, ubiquinol to cytochrome c,GO:0006508~proteolysis,GO:0042493~response to drug,GO:0045333~cellular respiration,	GO:0005654~nucleoplasm,GO:0005739~mitochondrion,GO:0005743~mitochondrial inner membrane,GO:0005750~mitochondrial respiratory chain complex III,GO:0005751~mitochondrial respiratory chain complex IV,GO:0016020~membrane,GO:0043209~myelin sheath,GO:0070469~respiratory chain,	GO:0004222~metalloendopeptidase activity,GO:0005515~protein binding,GO:0044877~macromolecular complex binding,GO:0046872~metal ion binding,	IPR001431:Peptidase M16, zinc-binding site,IPR007863:Peptidase M16, C-terminal domain,IPR011249:Metalloenzyme, LuxS/M16 peptidase-like,IPR011765:Peptidase M16, N-terminal,	mmu00190:Oxidative phosphorylation,mmu01100:Metabolic pathways,mmu04260:Cardiac muscle contraction,mmu04714:Thermogenesis,mmu04932:Non-alcoholic fatty liver disease,mmu05010:Alzheimer disease,mmu05012:Parkinson disease,mmu05014:Amyotrophic lateral sclerosis,mmu05016:Huntington disease,mmu05020:Prion disease,mmu05022:Pathways of neurodegeneration - multiple diseases,mmu05208:Chemical carcinogenesi…	NA	NA	KW-0249~Electron transport,KW-0679~Respiratory chain,KW-0813~Transport,	KW-0472~Membrane,KW-0496~Mitochondrion,KW-0999~Mitochondrion inner membrane,	NA	KW-0809~Transit peptide,	NA	NA	KW-0007~Acetylation,KW-0597~Phosphoprotein,	DOMAIN:Peptidase_M16,TRANSIT:Mitochondrion,
Psma1	0.00832811	0.522174	1	0.0128269	Q9R1P4	proteasome subunit alpha 1(Psma1)	Mus musculus	GO:0002376~immune system process,GO:0002862~negative regulation of inflammatory response to antigenic stimulus,GO:0006511~ubiquitin-dependent protein catabolic process,GO:0010498~proteasomal protein catabolic process,GO:0010499~proteasomal ubiquitin-independent protein catabolic process,GO:0043161~proteasome-mediated ubiquitin-dependent protein catabolic process,GO:0051603~proteolysis involved in…	GO:0000502~proteasome complex,GO:0005634~nucleus,GO:0005654~nucleoplasm,GO:0005737~cytoplasm,GO:0005813~centrosome,GO:0005829~cytosol,GO:0005839~proteasome core complex,GO:0019773~proteasome core complex, alpha-subunit complex,	GO:0001530~lipopolysaccharide binding,GO:0004175~endopeptidase activity,GO:0005515~protein binding,	IPR000426:Proteasome, alpha-subunit, N-terminal domain,IPR001353:Proteasome, subunit alpha/beta,IPR023332:Proteasome A-type subunit,	mmu03050:Proteasome,mmu05010:Alzheimer disease,mmu05012:Parkinson disease,mmu05014:Amyotrophic lateral sclerosis,mmu05016:Huntington disease,mmu05017:Spinocerebellar ataxia,mmu05020:Prion disease,mmu05022:Pathways of neurodegeneration - multiple diseases,	NA	SM00948:SM00948,	KW-0391~Immunity,	KW-0539~Nucleus,KW-0647~Proteasome,KW-0963~Cytoplasm,	NA	NA	NA	NA	KW-0007~Acetylation,KW-0325~Glycoprotein,KW-0597~Phosphoprotein,KW-0832~Ubl conjugation,KW-1017~Isopeptide bond,	CARBOHYD:O-linked (GlcNAc) serine; alternate,CROSSLNK:Glycyl lysine isopeptide (Lys-Gly) (interchain with G-Cter in ubiquitin),DOMAIN:PROTEASOME_ALPHA_1,REGION:Disordered,
Fkbp4	0.0367801	0.630842	1	0.0129244	P30416	FK506 binding protein 4(Fkbp4)	Mus musculus	GO:0000413~protein peptidyl-prolyl isomerization,GO:0006463~steroid hormone receptor complex assembly,GO:0006825~copper ion transport,GO:0007566~embryo implantation,GO:0010977~negative regulation of neuron projection development,GO:0030521~androgen receptor signaling pathway,GO:0030850~prostate gland development,GO:0031111~negative regulation of microtubule polymerization or depolymerization,GO:0…	GO:0005634~nucleus,GO:0005654~nucleoplasm,GO:0005737~cytoplasm,GO:0005739~mitochondrion,GO:0005829~cytosol,GO:0005856~cytoskeleton,GO:0005874~microtubule,GO:0032991~macromolecular complex,GO:0043005~neuron projection,GO:0043025~neuronal cell body,GO:0044295~axonal growth cone,GO:0048471~perinuclear region of cytoplasm,	GO:0003755~peptidyl-prolyl cis-trans isomerase activity,GO:0005515~protein binding,GO:0005524~ATP binding,GO:0005525~GTP binding,GO:0005528~FK506 binding,GO:0016853~isomerase activity,GO:0031072~heat shock protein binding,GO:0032767~copper-dependent protein binding,GO:0035259~glucocorticoid receptor binding,GO:0048156~tau protein binding,GO:0051219~phosphoprotein binding,	IPR001179:Peptidyl-prolyl cis-trans isomerase, FKBP-type, domain,IPR001440:Tetratricopeptide TPR-1,IPR011990:Tetratricopeptide-like helical,IPR013105:Tetratricopeptide TPR2,IPR019734:Tetratricopeptide repeat,	mmu04915:Estrogen signaling pathway,	NA	SM00028:TPR,	NA	KW-0206~Cytoskeleton,KW-0493~Microtubule,KW-0496~Mitochondrion,KW-0539~Nucleus,KW-0963~Cytoplasm,	NA	KW-0677~Repeat,KW-0802~TPR repeat,	NA	KW-0143~Chaperone,KW-0413~Isomerase,KW-0697~Rotamase,	KW-0007~Acetylation,KW-0488~Methylation,KW-0597~Phosphoprotein,KW-0832~Ubl conjugation,KW-1017~Isopeptide bond,	CROSSLNK:Glycyl lysine isopeptide (Lys-Gly) (interchain with G-Cter in SUMO1),DOMAIN:PPIase FKBP-type,DOMAIN:PPIase FKBP-type 1,DOMAIN:PPIase FKBP-type 2,REGION:Disordered,REGION:Interaction with tubulin,REPEAT:TPR,REPEAT:TPR 1,REPEAT:TPR 2,REPEAT:TPR 3,
Shmt2	0.0407701	0.630842	1	0.0129389	Q9CZN7	serine hydroxymethyltransferase 2 (mitochondrial)(Shmt2)	Mus musculus	GO:0002082~regulation of oxidative phosphorylation,GO:0006544~glycine metabolic process,GO:0006545~glycine biosynthetic process,GO:0006563~L-serine metabolic process,GO:0006564~L-serine biosynthetic process,GO:0006565~L-serine catabolic process,GO:0006730~one-carbon metabolic process,GO:0008284~positive regulation of cell proliferation,GO:0009113~purine nucleobase biosynthetic process,GO:0019264~…	GO:0005634~nucleus,GO:0005737~cytoplasm,GO:0005739~mitochondrion,GO:0005743~mitochondrial inner membrane,GO:0005758~mitochondrial intermembrane space,GO:0005759~mitochondrial matrix,GO:0005829~cytosol,GO:0015630~microtubule cytoskeleton,GO:0016020~membrane,GO:0042645~mitochondrial nucleoid,GO:0070552~BRISC complex,	GO:0000900~translation repressor activity, nucleic acid binding,GO:0003682~chromatin binding,GO:0003824~catalytic activity,GO:0004372~glycine hydroxymethyltransferase activity,GO:0008270~zinc ion binding,GO:0008732~L-allo-threonine aldolase activity,GO:0016597~amino acid binding,GO:0016740~transferase activity,GO:0030170~pyridoxal phosphate binding,GO:0042802~identical protein binding,GO:0042803~…	IPR001085:Serine hydroxymethyltransferase,IPR015421:Pyridoxal phosphate-dependent transferase, major region, subdomain 1,IPR015422:Pyridoxal phosphate-dependent transferase, major region, subdomain 2,IPR015424:Pyridoxal phosphate-dependent transferase,IPR019798:Serine hydroxymethyltransferase, pyridoxal phosphate binding site,	mmu00260:Glycine, serine and threonine metabolism,mmu00630:Glyoxylate and dicarboxylate metabolism,mmu00670:One carbon pool by folate,mmu01100:Metabolic pathways,mmu01200:Carbon metabolism,mmu01230:Biosynthesis of amino acids,mmu01240:Biosynthesis of cofactors,mmu01523:Antifolate resistance,	PIRSF000412:serine/glycine hydroxymethyltransferase,	NA	KW-0554~One-carbon metabolism,	KW-0472~Membrane,KW-0496~Mitochondrion,KW-0539~Nucleus,KW-0963~Cytoplasm,KW-0999~Mitochondrion inner membrane,KW-1135~Mitochondrion nucleoid,	NA	KW-0809~Transit peptide,	KW-0663~Pyridoxal phosphate,	KW-0808~Transferase,	KW-0007~Acetylation,KW-0597~Phosphoprotein,	TRANSIT:Mitochondrion,
Rpl23a	0.0271547	0.611187	1	0.0129545	P62751	ribosomal protein L23A(Rpl23a)	Mus musculus	GO:0000027~ribosomal large subunit assembly,GO:0002181~cytoplasmic translation,GO:0006412~translation,	GO:0005634~nucleus,GO:0005737~cytoplasm,GO:0005829~cytosol,GO:0005840~ribosome,GO:0022625~cytosolic large ribosomal subunit,GO:0022626~cytosolic ribosome,GO:0045202~synapse,GO:0098793~presynapse,GO:0098794~postsynapse,	GO:0003723~RNA binding,GO:0003735~structural constituent of ribosome,GO:0005515~protein binding,GO:0019843~rRNA binding,GO:0070180~large ribosomal subunit rRNA binding,GO:1904841~TORC2 complex binding,	IPR001014:Ribosomal protein L23/L25, conserved site,IPR005633:Ribosomal protein L23/L25, N-terminal,IPR012677:Nucleotide-binding, alpha-beta plait,IPR012678:Ribosomal protein L23/L15e core domain,IPR013025:Ribosomal protein L25/L23,IPR019985:Ribosomal protein L23,	mmu03010:Ribosome,mmu05171:Coronavirus disease - COVID-19,	NA	NA	NA	KW-0539~Nucleus,KW-0963~Cytoplasm,	NA	NA	NA	KW-0687~Ribonucleoprotein,KW-0689~Ribosomal protein,KW-0694~RNA-binding,KW-0699~rRNA-binding,	KW-0007~Acetylation,KW-0164~Citrullination,KW-0488~Methylation,KW-0597~Phosphoprotein,KW-0832~Ubl conjugation,KW-1017~Isopeptide bond,	COMPBIAS:Basic and acidic residues,COMPBIAS:Basic residues,CROSSLNK:Glycyl lysine isopeptide (Lys-Gly) (interchain with G-Cter in SUMO2),DOMAIN:Ribosomal_L23eN,REGION:Beta-like import receptor binding (BIB) domain,REGION:Disordered,
Lonp1	0.00886981	0.542194	1	0.0130024	Q8CGK3	lon peptidase 1, mitochondrial(Lonp1)	Mus musculus	GO:0001666~response to hypoxia,GO:0006508~proteolysis,GO:0006515~misfolded or incompletely synthesized protein catabolic process,GO:0007005~mitochondrion organization,GO:0007568~aging,GO:0009725~response to hormone,GO:0010044~response to aluminum ion,GO:0030163~protein catabolic process,GO:0034599~cellular response to oxidative stress,GO:0034622~cellular macromolecular complex assembly,GO:0046627…	GO:0005654~nucleoplasm,GO:0005739~mitochondrion,GO:0005759~mitochondrial matrix,GO:0005829~cytosol,GO:0042645~mitochondrial nucleoid,	GO:0000166~nucleotide binding,GO:0001018~mitochondrial RNA polymerase regulatory region DNA binding,GO:0003677~DNA binding,GO:0003697~single-stranded DNA binding,GO:0003727~single-stranded RNA binding,GO:0004176~ATP-dependent peptidase activity,GO:0004252~serine-type endopeptidase activity,GO:0005524~ATP binding,GO:0008233~peptidase activity,GO:0008236~serine-type peptidase activity,GO:0016787~hy…	IPR003111:Peptidase S16, lon N-terminal,IPR003593:AAA+ ATPase domain,IPR003959:ATPase, AAA-type, core,IPR004815:Lon protease, bacterial/eukaryotic-type,IPR008268:Peptidase S16, active site,IPR008269:Peptidase S16, Lon C-terminal,IPR014721:Ribosomal protein S5 domain 2-type fold, subgroup,IPR015947:PUA-like domain,IPR020568:Ribosomal protein S5 domain 2-type fold,IPR027065:Lon protease,IPR027417:P…	NA	PIRSF001174:Lon protease,	SM00382:AAA,SM00464:LON,	NA	KW-0496~Mitochondrion,	NA	KW-0732~Signal,KW-0809~Transit peptide,	KW-0067~ATP-binding,KW-0547~Nucleotide-binding,	KW-0238~DNA-binding,KW-0378~Hydrolase,KW-0645~Protease,KW-0720~Serine protease,	NA	DOMAIN:Lon N-terminal,DOMAIN:Lon proteolytic,REGION:Disordered,TRANSIT:Mitochondrion,
Ndufa12	0.00657875	0.513928	1	0.013007	NA	NA	NA	NA	NA	NA	NA	NA	NA	NA	NA	NA	NA	NA	NA	NA	NA	NA
Psmd5	0.0475479	0.64221	1	0.0130185	Q8BJY1	proteasome (prosome, macropain) 26S subunit, non-ATPase, 5(Psmd5)	Mus musculus	GO:0043248~proteasome assembly,GO:0070682~proteasome regulatory particle assembly,	GO:0008540~proteasome regulatory particle, base subcomplex,GO:0022624~proteasome accessory complex,	NA	IPR011989:Armadillo-like helical,IPR014756:Immunoglobulin E-set,IPR016024:Armadillo-type fold,IPR019538:26S proteasome non-ATPase regulatory subunit 5,	NA	NA	NA	NA	NA	NA	NA	NA	KW-0143~Chaperone,	KW-0007~Acetylation,	NA
Eif4b	0.0169772	0.585997	1	0.013111	Q8BGD9	eukaryotic translation initiation factor 4B(Eif4b)	Mus musculus	GO:0001731~formation of translation preinitiation complex,GO:0006412~translation,GO:0006413~translational initiation,GO:0097010~eukaryotic translation initiation factor 4F complex assembly,	GO:0005829~cytosol,GO:0030425~dendrite,GO:0043025~neuronal cell body,GO:0098794~postsynapse,	GO:0003676~nucleic acid binding,GO:0003723~RNA binding,GO:0003743~translation initiation factor activity,GO:0033592~RNA strand annealing activity,GO:0034057~RNA strand-exchange activity,GO:0043024~ribosomal small subunit binding,	IPR000504:RNA recognition motif domain,IPR012677:Nucleotide-binding, alpha-beta plait,	mmu04150:mTOR signaling pathway,mmu04151:PI3K-Akt signaling pathway,mmu05205:Proteoglycans in cancer,	NA	SM00360:RRM,	KW-0648~Protein biosynthesis,	NA	NA	NA	NA	KW-0396~Initiation factor,KW-0694~RNA-binding,	KW-0007~Acetylation,KW-0597~Phosphoprotein,KW-0832~Ubl conjugation,KW-1017~Isopeptide bond,	COMPBIAS:Basic and acidic residues,COMPBIAS:Polar residues,COMPBIAS:Pro residues,CROSSLNK:Glycyl lysine isopeptide (Lys-Gly) (interchain with G-Cter in SUMO2),DOMAIN:RRM,REGION:Disordered,
Thy1	0.0215633	0.596526	1	0.0131615	P01831	thymus cell antigen 1, theta(Thy1)	Mus musculus	GO:0001525~angiogenesis,GO:0001952~regulation of cell-matrix adhesion,GO:0002693~positive regulation of cellular extravasation,GO:0006469~negative regulation of protein kinase activity,GO:0007010~cytoskeleton organization,GO:0007155~cell adhesion,GO:0007229~integrin-mediated signaling pathway,GO:0007267~cell-cell signaling,GO:0030334~regulation of cell migration,GO:0030336~negative regulation of …	GO:0005783~endoplasmic reticulum,GO:0005829~cytosol,GO:0005886~plasma membrane,GO:0009897~external side of plasma membrane,GO:0009986~cell surface,GO:0016020~membrane,GO:0016324~apical plasma membrane,GO:0030425~dendrite,GO:0030426~growth cone,GO:0030673~axolemma,GO:0031225~anchored component of membrane,GO:0031362~anchored component of external side of plasma membrane,GO:0032590~dendrite membran…	GO:0005096~GTPase activator activity,GO:0005178~integrin binding,GO:0019899~enzyme binding,GO:0019901~protein kinase binding,GO:0034235~GPI anchor binding,	IPR007110:Immunoglobulin-like domain,IPR013106:Immunoglobulin V-set,IPR013151:Immunoglobulin,IPR013783:Immunoglobulin-like fold,	mmu04670:Leukocyte transendothelial migration,	NA	SM00406:IGv,	NA	KW-0472~Membrane,KW-1003~Cell membrane,	NA	KW-0393~Immunoglobulin domain,KW-0732~Signal,	NA	NA	KW-0325~Glycoprotein,KW-0336~GPI-anchor,KW-0449~Lipoprotein,KW-0873~Pyrrolidone carboxylic acid,KW-1015~Disulfide bond,	CARBOHYD:N-linked (GlcNAc...) asparagine,DISULFID:Alternate,DOMAIN:Ig-like,DOMAIN:Ig-like V-type,LIPID:GPI-anchor amidated cysteine; alternate,PROPEP:Removed in mature form,REGION:Disordered,
Abhd12	0.00214099	0.479977	1	0.0131736	Q99LR1	abhydrolase domain containing 12(Abhd12)	Mus musculus	GO:0002084~protein depalmitoylation,GO:0006629~lipid metabolic process,GO:0006660~phosphatidylserine catabolic process,GO:0007628~adult walking behavior,GO:0009395~phospholipid catabolic process,GO:0010996~response to auditory stimulus,GO:0046464~acylglycerol catabolic process,GO:0046475~glycerophospholipid catabolic process,GO:0050727~regulation of inflammatory response,GO:0052651~monoacylglycer…	GO:0005737~cytoplasm,GO:0005739~mitochondrion,GO:0005783~endoplasmic reticulum,GO:0005789~endoplasmic reticulum membrane,GO:0016020~membrane,GO:0016021~integral component of membrane,GO:0032281~AMPA glutamate receptor complex,GO:0032839~dendrite cytoplasm,	GO:0004620~phospholipase activity,GO:0004622~lysophospholipase activity,GO:0008474~palmitoyl-(protein) hydrolase activity,GO:0016787~hydrolase activity,GO:0047372~acylglycerol lipase activity,	IPR022742:Alpha/beta hydrolase, N-terminal,IPR026605:Monoacylglycerol lipase protein ABHD12,	NA	NA	NA	KW-0443~Lipid metabolism,	KW-0256~Endoplasmic reticulum,KW-0472~Membrane,KW-0496~Mitochondrion,	NA	KW-0812~Transmembrane,KW-1133~Transmembrane helix,	NA	KW-0378~Hydrolase,	KW-0325~Glycoprotein,	ACT_SITE:Charge relay system,ACT_SITE:Nucleophile,CARBOHYD:N-linked (GlcNAc...) asparagine,DOMAIN:Hydrolase_4,REGION:Disordered,TOPO_DOM:Cytoplasmic,TOPO_DOM:Extracellular,TRANSMEM:Helical,
Slc25a4	0.0242679	0.596526	1	0.0132358	P48962	solute carrier family 25 (mitochondrial carrier, adenine nucleotide translocator), member 4(Slc25a4)	Mus musculus	GO:0008637~apoptotic mitochondrial changes,GO:0010667~negative regulation of cardiac muscle cell apoptotic process,GO:0015866~ADP transport,GO:0046902~regulation of mitochondrial membrane permeability,GO:0055085~transmembrane transport,GO:0060546~negative regulation of necroptotic process,GO:0061051~positive regulation of cell growth involved in cardiac muscle cell development,GO:1901029~negative…	GO:0005739~mitochondrion,GO:0005741~mitochondrial outer membrane,GO:0005743~mitochondrial inner membrane,GO:0005757~mitochondrial permeability transition pore complex,GO:0016020~membrane,GO:0016021~integral component of membrane,GO:0032592~integral component of mitochondrial membrane,GO:0043209~myelin sheath,GO:0045121~membrane raft,	GO:0005471~ATP:ADP antiporter activity,GO:0005515~protein binding,GO:0015078~hydrogen ion transmembrane transporter activity,GO:0015297~antiporter activity,GO:0017077~oxidative phosphorylation uncoupler activity,GO:0019899~enzyme binding,	IPR002067:Mitochondrial carrier protein,IPR002113:Adenine nucleotide translocator 1,IPR018108:Mitochondrial substrate/solute carrier,IPR023395:Mitochondrial carrier domain,	mmu04020:Calcium signaling pathway,mmu04022:cGMP-PKG signaling pathway,mmu04217:Necroptosis,mmu04218:Cellular senescence,mmu04613:Neutrophil extracellular trap formation,mmu05010:Alzheimer disease,mmu05012:Parkinson disease,mmu05016:Huntington disease,mmu05017:Spinocerebellar ataxia,mmu05020:Prion disease,mmu05022:Pathways of neurodegeneration - multiple diseases,mmu05164:Influenza A,mmu05166:Hum…	NA	NA	KW-0050~Antiport,KW-0813~Transport,	KW-0472~Membrane,KW-0496~Mitochondrion,KW-0999~Mitochondrion inner membrane,	NA	KW-0677~Repeat,KW-0812~Transmembrane,KW-1133~Transmembrane helix,	NA	NA	KW-0007~Acetylation,KW-0488~Methylation,KW-0597~Phosphoprotein,KW-0702~S-nitrosylation,	MOTIF:Nucleotide carrier signature motif,MUTAGEN:A->D: Abolished ability to regulate mitophagy.,MUTAGEN:GK->ED: Abolished interaction with TIMM4, thereby abolishing ability to regulate mitophagy.,MUTAGEN:K->E: Abolished ADP:ATP antiporter activity without affecting ability to regulate mitophagy; when associated with E-244.,MUTAGEN:R->E: Abolished ADP:ATP antiporter activity without affecting abil…
Snx12	0.0190707	0.594616	1	0.0132498	Q3TGS7	sorting nexin 12(Snx12)	Mus musculus	GO:0010629~negative regulation of gene expression,GO:0010955~negative regulation of protein processing,GO:0015031~protein transport,GO:0030100~regulation of endocytosis,GO:0032456~endocytic recycling,GO:0034499~late endosome to Golgi transport,GO:0042177~negative regulation of protein catabolic process,GO:0051224~negative regulation of protein transport,GO:2000642~negative regulation of early end…	GO:0005769~early endosome,GO:0016020~membrane,GO:0030904~retromer complex,GO:0031901~early endosome membrane,	GO:0008289~lipid binding,GO:0019899~enzyme binding,GO:0032266~phosphatidylinositol-3-phosphate binding,GO:0035091~phosphatidylinositol binding,	IPR001683:Phox homologous domain,	mmu04144:Endocytosis,	NA	SM00312:PX,	KW-0653~Protein transport,KW-0813~Transport,	KW-0472~Membrane,	NA	NA	KW-0446~Lipid-binding,	NA	KW-0007~Acetylation,KW-0597~Phosphoprotein,	DOMAIN:PX,REGION:Disordered,
Vps4a	0.0300277	0.622321	1	0.0132888	Q8VEJ9	vacuolar protein sorting 4A(Vps4a)	Mus musculus	GO:0001778~plasma membrane repair,GO:0006622~protein targeting to lysosome,GO:0006900~membrane budding,GO:0006914~autophagy,GO:0006997~nucleus organization,GO:0007033~vacuole organization,GO:0007049~cell cycle,GO:0007080~mitotic metaphase plate congression,GO:0009838~abscission,GO:0015031~protein transport,GO:0016192~vesicle-mediated transport,GO:0016197~endosomal transport,GO:0019076~viral relea…	GO:0000922~spindle pole,GO:0005634~nucleus,GO:0005643~nuclear pore,GO:0005737~cytoplasm,GO:0005764~lysosome,GO:0005768~endosome,GO:0005769~early endosome,GO:0005770~late endosome,GO:0005774~vacuolar membrane,GO:0005813~centrosome,GO:0005829~cytosol,GO:0005856~cytoskeleton,GO:0005886~plasma membrane,GO:0010008~endosome membrane,GO:0016020~membrane,GO:0030496~midbody,GO:0031902~late endosome membra…	GO:0000166~nucleotide binding,GO:0005515~protein binding,GO:0005524~ATP binding,GO:0008022~protein C-terminus binding,GO:0016787~hydrolase activity,GO:0016887~ATPase activity,GO:0019904~protein domain specific binding,GO:0031267~small GTPase binding,GO:0044877~macromolecular complex binding,	IPR003593:AAA+ ATPase domain,IPR003959:ATPase, AAA-type, core,IPR003960:ATPase, AAA-type, conserved site,IPR007330:MIT,IPR015415:Vps4 oligomerisation, C-terminal,IPR027417:P-loop containing nucleoside triphosphate hydrolase,	mmu03250:Viral life cycle - HIV-1,mmu04144:Endocytosis,mmu04217:Necroptosis,	NA	SM00382:AAA,SM00745:MIT,	KW-0131~Cell cycle,KW-0132~Cell division,KW-0653~Protein transport,KW-0813~Transport,	KW-0206~Cytoskeleton,KW-0472~Membrane,KW-0963~Cytoplasm,KW-0967~Endosome,	NA	KW-0175~Coiled coil,	KW-0067~ATP-binding,KW-0547~Nucleotide-binding,	KW-0378~Hydrolase,	KW-0007~Acetylation,KW-0597~Phosphoprotein,	DOMAIN:AAA,DOMAIN:MIT,DOMAIN:Vps4_C,MUTAGEN:E->Q: Perinuclear localization.,REGION:Disordered,
Dip2c	0.042859	0.630842	1	0.0133822	B2RQ71	disco interacting protein 2 homolog C(Dip2c)	Mus musculus	NA	GO:0016021~integral component of membrane,	NA	IPR000873:AMP-dependent synthetase/ligase,IPR010506:DMAP1-binding,	NA	NA	SM01137:SM01137,	NA	KW-0472~Membrane,	NA	KW-0812~Transmembrane,KW-1133~Transmembrane helix,	NA	NA	NA	COMPBIAS:Basic and acidic residues,COMPBIAS:Polar residues,DOMAIN:AMP-binding,DOMAIN:DMAP1-binding,REGION:Disordered,TRANSMEM:Helical,
Slc8a1	0.044217	0.630842	1	0.0134237	G3X9J1	solute carrier family 8 (sodium/calcium exchanger), member 1(Slc8a1)	Mus musculus	GO:0001666~response to hypoxia,GO:0001892~embryonic placenta development,GO:0002026~regulation of the force of heart contraction,GO:0002027~regulation of heart rate,GO:0002028~regulation of sodium ion transport,GO:0003007~heart morphogenesis,GO:0006811~ion transport,GO:0006814~sodium ion transport,GO:0006816~calcium ion transport,GO:0006874~cellular calcium ion homeostasis,GO:0006883~cellular sod…	GO:0005654~nucleoplasm,GO:0005739~mitochondrion,GO:0005874~microtubule,GO:0005886~plasma membrane,GO:0005887~integral component of plasma membrane,GO:0014069~postsynaptic density,GO:0014704~intercalated disc,GO:0016020~membrane,GO:0016021~integral component of membrane,GO:0016323~basolateral plasma membrane,GO:0030018~Z disc,GO:0030315~T-tubule,GO:0030424~axon,GO:0030425~dendrite,GO:0031226~intri…	GO:0005432~calcium:sodium antiporter activity,GO:0005509~calcium ion binding,GO:0005515~protein binding,GO:0005516~calmodulin binding,GO:0008092~cytoskeletal protein binding,GO:0015297~antiporter activity,GO:0015491~cation:cation antiporter activity,GO:0030506~ankyrin binding,GO:0044325~ion channel binding,GO:0046872~metal ion binding,GO:0086038~calcium:sodium antiporter activity involved in regu…	IPR001623:DnaJ domain,IPR002987:Sodium/calcium exchanger, isoform 1,IPR003644:Na-Ca exchanger/integrin-beta4,IPR004836:Sodium/calcium exchanger protein,IPR004837:Sodium/calcium exchanger membrane region,	mmu04020:Calcium signaling pathway,mmu04022:cGMP-PKG signaling pathway,mmu04260:Cardiac muscle contraction,mmu04261:Adrenergic signaling in cardiomyocytes,mmu04371:Apelin signaling pathway,mmu04740:Olfactory transduction,mmu04961:Endocrine and other factor-regulated calcium reabsorption,mmu04974:Protein digestion and absorption,mmu04978:Mineral absorption,mmu05410:Hypertrophic cardiomyopathy,mmu0…	NA	SM00237:Calx_beta,	KW-0050~Antiport,KW-0109~Calcium transport,KW-0406~Ion transport,KW-0739~Sodium transport,KW-0813~Transport,	KW-0472~Membrane,KW-1003~Cell membrane,	NA	KW-0677~Repeat,KW-0732~Signal,KW-0812~Transmembrane,KW-1133~Transmembrane helix,	KW-0106~Calcium,KW-0479~Metal-binding,KW-0915~Sodium,	KW-0112~Calmodulin-binding,	KW-0325~Glycoprotein,KW-0597~Phosphoprotein,	CARBOHYD:N-linked (GlcNAc...) asparagine,DOMAIN:Calx-beta 1,DOMAIN:Calx-beta 2,DOMAIN:J,REGION:Putative calmodulin-binding region,REPEAT:Alpha-1,REPEAT:Alpha-2,TOPO_DOM:Cytoplasmic,TOPO_DOM:Extracellular,TRANSMEM:Helical,
Ywhag	0.0251551	0.596526	1	0.0134456	P61982	tyrosine 3-monooxygenase/tryptophan 5-monooxygenase activation protein, gamma polypeptide(Ywhag)	Mus musculus	GO:0006605~protein targeting,GO:0007165~signal transduction,GO:0032869~cellular response to insulin stimulus,GO:0045664~regulation of neuron differentiation,GO:0048167~regulation of synaptic plasticity,	GO:0005737~cytoplasm,GO:0005829~cytosol,GO:0031982~vesicle,GO:0043209~myelin sheath,GO:0045202~synapse,GO:0098793~presynapse,	GO:0003779~actin binding,GO:0005080~protein kinase C binding,GO:0005159~insulin-like growth factor receptor binding,GO:0005515~protein binding,GO:0019904~protein domain specific binding,GO:0030971~receptor tyrosine kinase binding,GO:0042802~identical protein binding,	IPR000308:14-3-3 protein,IPR023409:14-3-3 protein, conserved site,IPR023410:14-3-3 domain,	mmu04110:Cell cycle,mmu04114:Oocyte meiosis,mmu04151:PI3K-Akt signaling pathway,mmu04390:Hippo signaling pathway,mmu05160:Hepatitis C,mmu05203:Viral carcinogenesis,	PIRSF000868:14-3-3 protein,	SM00101:14_3_3,	NA	KW-0963~Cytoplasm,	NA	NA	NA	NA	KW-0007~Acetylation,KW-0597~Phosphoprotein,	DOMAIN:14_3_3,REGION:Disordered,SITE:Interaction with phosphoserine on interacting protein,
Ndufs2	0.0299201	0.622321	1	0.0134617	Q91WD5	NADH:ubiquinone oxidoreductase core subunit S2(Ndufs2)	Mus musculus	GO:0006120~mitochondrial electron transport, NADH to ubiquinone,GO:0006979~response to oxidative stress,GO:0009060~aerobic respiration,GO:0022008~neurogenesis,GO:0032981~mitochondrial respiratory chain complex I assembly,GO:0042063~gliogenesis,GO:0042775~mitochondrial ATP synthesis coupled electron transport,GO:0042776~mitochondrial ATP synthesis coupled proton transport,GO:0061351~neural precurs…	GO:0005654~nucleoplasm,GO:0005739~mitochondrion,GO:0005743~mitochondrial inner membrane,GO:0005747~mitochondrial respiratory chain complex I,GO:0016020~membrane,GO:0070469~respiratory chain,	GO:0003954~NADH dehydrogenase activity,GO:0005515~protein binding,GO:0008137~NADH dehydrogenase (ubiquinone) activity,GO:0016491~oxidoreductase activity,GO:0016651~oxidoreductase activity, acting on NAD(P)H,GO:0019826~oxygen sensor activity,GO:0031625~ubiquitin protein ligase binding,GO:0046872~metal ion binding,GO:0048038~quinone binding,GO:0051287~NAD binding,GO:0051536~iron-sulfur cluster bind…	IPR001135:NADH-quinone oxidoreductase, subunit D,IPR014029:NADH:ubiquinone oxidoreductase, 49kDa subunit, conserved site,IPR022885:NAD(P)H-quinone oxidoreductase subunit D/H,	mmu00190:Oxidative phosphorylation,mmu01100:Metabolic pathways,mmu04714:Thermogenesis,mmu04723:Retrograde endocannabinoid signaling,mmu04932:Non-alcoholic fatty liver disease,mmu05010:Alzheimer disease,mmu05012:Parkinson disease,mmu05014:Amyotrophic lateral sclerosis,mmu05016:Huntington disease,mmu05020:Prion disease,mmu05022:Pathways of neurodegeneration - multiple diseases,mmu05208:Chemical car…	NA	NA	KW-0249~Electron transport,KW-0679~Respiratory chain,KW-0813~Transport,	KW-0472~Membrane,KW-0496~Mitochondrion,KW-0999~Mitochondrion inner membrane,	NA	KW-0809~Transit peptide,	KW-0004~4Fe-4S,KW-0408~Iron,KW-0411~Iron-sulfur,KW-0479~Metal-binding,KW-0520~NAD,KW-0830~Ubiquinone,	KW-0560~Oxidoreductase,KW-1278~Translocase,	KW-0007~Acetylation,KW-0488~Methylation,	DOMAIN:Complex1_49kDa,TRANSIT:Mitochondrion,
Ubxn1	0.0417567	0.630842	1	0.0135286	Q922Y1	UBX domain protein 1(Ubxn1)	Mus musculus	GO:0031397~negative regulation of protein ubiquitination,GO:0032435~negative regulation of proteasomal ubiquitin-dependent protein catabolic process,GO:1903094~negative regulation of protein K48-linked deubiquitination,GO:1904293~negative regulation of ERAD pathway,GO:2000157~negative regulation of ubiquitin-specific protease activity,	GO:0005634~nucleus,GO:0005654~nucleoplasm,GO:0005737~cytoplasm,GO:0005783~endoplasmic reticulum,GO:0005829~cytosol,GO:0030425~dendrite,GO:0034098~VCP-NPL4-UFD1 AAA ATPase complex,GO:0043025~neuronal cell body,	GO:0031593~polyubiquitin binding,GO:0031625~ubiquitin protein ligase binding,GO:0036435~K48-linked polyubiquitin binding,GO:0043130~ubiquitin binding,GO:0051117~ATPase binding,GO:0071796~K6-linked polyubiquitin binding,GO:1904855~proteasome regulatory particle binding,	IPR001012:UBX,IPR009060:UBA-like,IPR015940:Ubiquitin-associated/translation elongation factor EF1B, N-terminal, eukaryote,	mmu04141:Protein processing in endoplasmic reticulum,	NA	SM00165:UBA,SM00166:UBX,	NA	KW-0963~Cytoplasm,	NA	KW-0175~Coiled coil,	NA	NA	KW-0007~Acetylation,KW-0597~Phosphoprotein,	COMPBIAS:Acidic residues,COMPBIAS:Basic and acidic residues,DOMAIN:UBA,DOMAIN:UBX,REGION:Disordered,REGION:Interaction with BRCA1,
Gspt1	0.00809339	0.522174	1	0.0135529	Q8R050	G1 to S phase transition 1(Gspt1)	Mus musculus	GO:0000184~nuclear-transcribed mRNA catabolic process, nonsense-mediated decay,GO:0002184~cytoplasmic translational termination,GO:0006412~translation,GO:0006415~translational termination,GO:0006449~regulation of translational termination,GO:0006479~protein methylation,	GO:0005737~cytoplasm,GO:0005829~cytosol,GO:0018444~translation release factor complex,	GO:0000166~nucleotide binding,GO:0003746~translation elongation factor activity,GO:0003747~translation release factor activity,GO:0003924~GTPase activity,GO:0005525~GTP binding,	IPR000795:Elongation factor, GTP-binding domain,IPR004160:Translation elongation factor EFTu/EF1A, C-terminal,IPR004161:Translation elongation factor EFTu/EF1A, domain 2,IPR005225:Small GTP-binding protein domain,IPR009000:Translation elongation/initiation factor/Ribosomal, beta-barrel,IPR009001:Translation elongation factor EF1A/initiation factor IF2gamma, C-terminal,IPR009818:Ataxin-2, C-termin…	mmu03015:mRNA surveillance pathway,	NA	NA	KW-0648~Protein biosynthesis,KW-0866~Nonsense-mediated mRNA decay,	NA	NA	NA	KW-0342~GTP-binding,KW-0547~Nucleotide-binding,	KW-0251~Elongation factor,	NA	COMPBIAS:Basic and acidic residues,COMPBIAS:Polar residues,DOMAIN:GTP_EFTU_D3,DOMAIN:PAM2,DOMAIN:Tr-type G,DOMAIN:tr-type G,REGION:Disordered,REGION:G1,REGION:G2,REGION:G3,REGION:G4,REGION:G5,
Ptbp2	0.0100325	0.555567	1	0.0135677	Q91Z31	polypyrimidine tract binding protein 2(Ptbp2)	Mus musculus	GO:0006376~mRNA splice site selection,GO:0006397~mRNA processing,GO:0008380~RNA splicing,GO:0021510~spinal cord development,GO:0021549~cerebellum development,GO:0033119~negative regulation of RNA splicing,GO:0043484~regulation of RNA splicing,GO:2000177~regulation of neural precursor cell proliferation,	GO:0005634~nucleus,GO:0005681~spliceosomal complex,GO:0030426~growth cone,GO:0043025~neuronal cell body,	GO:0003676~nucleic acid binding,GO:0003723~RNA binding,GO:0003729~mRNA binding,GO:0005515~protein binding,	IPR000504:RNA recognition motif domain,IPR006536:HnRNP-L/PTB/hephaestus splicing factor,IPR012677:Nucleotide-binding, alpha-beta plait,IPR021790:Protein of unknown function DUF3355,	NA	NA	SM00360:RRM,	KW-0507~mRNA processing,KW-0508~mRNA splicing,	KW-0539~Nucleus,	NA	KW-0677~Repeat,	NA	KW-0694~RNA-binding,	KW-0007~Acetylation,KW-0597~Phosphoprotein,	COMPBIAS:Polar residues,DOMAIN:RRM,DOMAIN:RRM 1,DOMAIN:RRM 2,DOMAIN:RRM 3,DOMAIN:RRM 4,REGION:Disordered,
Crmp1	0.0464626	0.638194	1	0.0136728	Q6P1J1	collapsin response mediator protein 1(Crmp1)	Mus musculus	GO:0000226~microtubule cytoskeleton organization,GO:0007399~nervous system development,GO:0007411~axon guidance,GO:0010977~negative regulation of neuron projection development,GO:0071526~semaphorin-plexin signaling pathway,GO:1904530~negative regulation of actin filament binding,	GO:0005634~nucleus,GO:0005737~cytoplasm,GO:0005813~centrosome,GO:0005819~spindle,GO:0005829~cytosol,GO:0005856~cytoskeleton,GO:0015629~actin cytoskeleton,GO:0030425~dendrite,GO:0030426~growth cone,GO:0030496~midbody,GO:0042995~cell projection,GO:0043025~neuronal cell body,GO:0043204~perikaryon,	GO:0016787~hydrolase activity,GO:0016810~hydrolase activity, acting on carbon-nitrogen (but not peptide) bonds,GO:0031005~filamin binding,GO:0042802~identical protein binding,GO:0051219~phosphoprotein binding,	IPR006680:Amidohydrolase 1,IPR011059:Metal-dependent hydrolase, composite domain,IPR011778:Hydantoinase/dihydropyrimidinase,	NA	NA	NA	NA	KW-0206~Cytoskeleton,KW-0963~Cytoplasm,KW-0966~Cell projection,	NA	NA	NA	NA	KW-0597~Phosphoprotein,KW-0944~Nitration,	COMPBIAS:Polar residues,DOMAIN:Amidohydro-rel,MOTIF:Required for interaction with FLNA,REGION:Disordered,
Rpl4	0.0135051	0.560709	1	0.013673	Q9D8E6	ribosomal protein L4(Rpl4)	Mus musculus	GO:0002181~cytoplasmic translation,GO:0006412~translation,GO:0045773~positive regulation of axon extension,GO:0050772~positive regulation of axonogenesis,	GO:0005634~nucleus,GO:0005737~cytoplasm,GO:0005791~rough endoplasmic reticulum,GO:0005829~cytosol,GO:0005840~ribosome,GO:0014069~postsynaptic density,GO:0015934~large ribosomal subunit,GO:0022625~cytosolic large ribosomal subunit,GO:0022626~cytosolic ribosome,GO:0031672~A band,GO:0045202~synapse,GO:0098793~presynapse,GO:0098794~postsynapse,GO:1990904~ribonucleoprotein complex,	GO:0003723~RNA binding,GO:0003735~structural constituent of ribosome,GO:0005515~protein binding,GO:0008097~5S rRNA binding,	IPR002136:Ribosomal protein L4/L1e,IPR013000:Ribosomal protein L4/L1e, eukaryotic/archaeal, conserved site,IPR023574:Ribosomal protein L4 domain,IPR025755:60S ribosomal protein L4, C-terminal domain,	mmu03010:Ribosome,mmu05171:Coronavirus disease - COVID-19,	NA	NA	NA	KW-0963~Cytoplasm,	NA	NA	NA	KW-0687~Ribonucleoprotein,KW-0689~Ribosomal protein,	KW-0007~Acetylation,KW-0164~Citrullination,KW-0488~Methylation,KW-0597~Phosphoprotein,KW-0832~Ubl conjugation,KW-1017~Isopeptide bond,	COMPBIAS:Basic and acidic residues,CROSSLNK:Glycyl lysine isopeptide (Lys-Gly) (interchain with G-Cter in SUMO1); alternate,CROSSLNK:Glycyl lysine isopeptide (Lys-Gly) (interchain with G-Cter in SUMO2),DOMAIN:Ribos_L4_asso_C,REGION:Disordered,
Plxnb1	0.0135497	0.560709	1	0.0137473	Q8CJH3	plexin B1(Plxnb1)	Mus musculus	GO:0007162~negative regulation of cell adhesion,GO:0007165~signal transduction,GO:0008360~regulation of cell shape,GO:0014068~positive regulation of phosphatidylinositol 3-kinase signaling,GO:0030334~regulation of cell migration,GO:0033689~negative regulation of osteoblast proliferation,GO:0043087~regulation of GTPase activity,GO:0043547~positive regulation of GTPase activity,GO:0043931~ossificat…	GO:0002116~semaphorin receptor complex,GO:0005886~plasma membrane,GO:0005887~integral component of plasma membrane,GO:0016020~membrane,	GO:0005515~protein binding,GO:0017154~semaphorin receptor activity,GO:0032794~GTPase activating protein binding,	IPR001627:Semaphorin/CD100 antigen,IPR002165:Plexin,IPR002909:Cell surface receptor IPT/TIG,IPR008936:Rho GTPase activation protein,IPR013548:Plexin, cytoplasmic RasGAP domain,IPR013783:Immunoglobulin-like fold,IPR014756:Immunoglobulin E-set,IPR015943:WD40/YVTN repeat-like-containing domain,IPR016201:Plexin-like fold,	mmu04360:Axon guidance,	NA	SM00423:PSI,SM00429:IPT,SM00630:Sema,	NA	KW-0472~Membrane,KW-1003~Cell membrane,	NA	KW-0175~Coiled coil,KW-0677~Repeat,KW-0732~Signal,KW-0812~Transmembrane,KW-1133~Transmembrane helix,	NA	KW-0675~Receptor,	KW-0325~Glycoprotein,KW-0597~Phosphoprotein,KW-1015~Disulfide bond,	CARBOHYD:N-linked (GlcNAc...) asparagine,COMPBIAS:Pro residues,DOMAIN:IPT/TIG,DOMAIN:IPT/TIG 1,DOMAIN:IPT/TIG 2,DOMAIN:IPT/TIG 3,DOMAIN:PSI,DOMAIN:Sema,REGION:Disordered,SITE:Important for interaction with RAC1 and RND1,TOPO_DOM:Cytoplasmic,TOPO_DOM:Extracellular,TRANSMEM:Helical,
Mtatp8	0.0355125	0.630842	1	0.0137717	P03930	ATP synthase 8, mitochondrial(mt-Atp8)	Mus musculus	GO:0006754~ATP biosynthetic process,GO:0006811~ion transport,GO:0015986~ATP synthesis coupled proton transport,GO:0042776~mitochondrial ATP synthesis coupled proton transport,	GO:0000276~mitochondrial proton-transporting ATP synthase complex, coupling factor F(o),GO:0005739~mitochondrion,GO:0005753~mitochondrial proton-transporting ATP synthase complex,GO:0016020~membrane,GO:0016021~integral component of membrane,GO:0045263~proton-transporting ATP synthase complex, coupling factor F(o),	GO:0015078~hydrogen ion transmembrane transporter activity,GO:0016491~oxidoreductase activity,GO:0016787~hydrolase activity,GO:0046933~proton-transporting ATP synthase activity, rotational mechanism,	IPR001421:ATPase, F0 complex, subunit 8, mitochondrial, Metazoan,	mmu00190:Oxidative phosphorylation,mmu01100:Metabolic pathways,mmu04714:Thermogenesis,mmu05010:Alzheimer disease,mmu05012:Parkinson disease,mmu05014:Amyotrophic lateral sclerosis,mmu05016:Huntington disease,mmu05020:Prion disease,mmu05022:Pathways of neurodegeneration - multiple diseases,mmu05208:Chemical carcinogenesis - reactive oxygen species,mmu05415:Diabetic cardiomyopathy,	NA	NA	KW-0066~ATP synthesis,KW-0375~Hydrogen ion transport,KW-0406~Ion transport,KW-0813~Transport,	KW-0138~CF(0),KW-0472~Membrane,KW-0496~Mitochondrion,	NA	KW-0812~Transmembrane,KW-1133~Transmembrane helix,	NA	KW-0378~Hydrolase,KW-0560~Oxidoreductase,	KW-0007~Acetylation,	TRANSMEM:Helical,
Fkbp2	0.0264279	0.610658	1	0.0138299	P45878	FK506 binding protein 2(Fkbp2)	Mus musculus	GO:0000413~protein peptidyl-prolyl isomerization,GO:0061077~chaperone-mediated protein folding,	GO:0005783~endoplasmic reticulum,GO:0005789~endoplasmic reticulum membrane,GO:0016020~membrane,	GO:0003755~peptidyl-prolyl cis-trans isomerase activity,GO:0016853~isomerase activity,	IPR001179:Peptidyl-prolyl cis-trans isomerase, FKBP-type, domain,	NA	NA	NA	NA	KW-0256~Endoplasmic reticulum,KW-0472~Membrane,	NA	KW-0732~Signal,	NA	KW-0413~Isomerase,KW-0697~Rotamase,	NA	DOMAIN:PPIase FKBP-type,MOTIF:Prevents secretion from ER,REGION:Disordered,
Rps16	0.00421821	0.488506	1	0.0138342	P14131	ribosomal protein S16(Rps16)	Mus musculus	GO:0000462~maturation of SSU-rRNA from tricistronic rRNA transcript (SSU-rRNA, 5.8S rRNA, LSU-rRNA),GO:0002181~cytoplasmic translation,GO:0006364~rRNA processing,GO:0006412~translation,GO:0042274~ribosomal small subunit biogenesis,GO:0097421~liver regeneration,GO:1990830~cellular response to leukemia inhibitory factor,	GO:0005737~cytoplasm,GO:0005829~cytosol,GO:0005840~ribosome,GO:0015935~small ribosomal subunit,GO:0022626~cytosolic ribosome,GO:0022627~cytosolic small ribosomal subunit,GO:0045202~synapse,GO:0098793~presynapse,GO:0098794~postsynapse,	GO:0003723~RNA binding,GO:0003735~structural constituent of ribosome,	IPR000754:Ribosomal protein S9,IPR014721:Ribosomal protein S5 domain 2-type fold, subgroup,IPR020568:Ribosomal protein S5 domain 2-type fold,IPR020574:Ribosomal protein S9, conserved site,	mmu03010:Ribosome,mmu05171:Coronavirus disease - COVID-19,	NA	NA	NA	NA	NA	NA	NA	KW-0687~Ribonucleoprotein,KW-0689~Ribosomal protein,	KW-0007~Acetylation,KW-0597~Phosphoprotein,	NA
Rdh14	0.00957652	0.547504	1	0.0138757	Q9ERI6	retinol dehydrogenase 14 (all-trans and 9-cis)(Rdh14)	Mus musculus	GO:0006629~lipid metabolic process,GO:0042572~retinol metabolic process,	GO:0005654~nucleoplasm,GO:0005739~mitochondrion,GO:0005783~endoplasmic reticulum,GO:0005829~cytosol,	GO:0008106~alcohol dehydrogenase (NADP+) activity,GO:0016491~oxidoreductase activity,GO:0052650~NADP-retinol dehydrogenase activity,	IPR002347:Glucose/ribitol dehydrogenase,	NA	NA	NA	KW-0443~Lipid metabolism,	NA	NA	NA	KW-0521~NADP,	KW-0560~Oxidoreductase,	NA	ACT_SITE:Proton acceptor,
Snta1	0.00178086	0.479977	1	0.0138851	Q61234	syntrophin, acidic 1(Snta1)	Mus musculus	GO:0002027~regulation of heart rate,GO:0003117~regulation of vasoconstriction by circulating norepinephrine,GO:0007528~neuromuscular junction development,GO:0060307~regulation of ventricular cardiac muscle cell membrane repolarization,GO:0086005~ventricular cardiac muscle cell action potential,GO:1902083~negative regulation of peptidyl-cysteine S-nitrosylation,GO:1902305~regulation of sodium ion …	GO:0005622~intracellular,GO:0005737~cytoplasm,GO:0005856~cytoskeleton,GO:0005886~plasma membrane,GO:0016010~dystrophin-associated glycoprotein complex,GO:0016020~membrane,GO:0030054~cell junction,GO:0031594~neuromuscular junction,GO:0032991~macromolecular complex,GO:0042383~sarcolemma,GO:0045202~synapse,GO:0045211~postsynaptic membrane,	GO:0003779~actin binding,GO:0005198~structural molecule activity,GO:0005515~protein binding,GO:0005516~calmodulin binding,GO:0017080~sodium channel regulator activity,GO:0030165~PDZ domain binding,GO:0044325~ion channel binding,GO:0050998~nitric-oxide synthase binding,GO:0051117~ATPase binding,	IPR001478:PDZ domain,IPR001849:Pleckstrin homology domain,IPR011993:Pleckstrin homology-like domain,IPR015482:Syntrophin,	NA	NA	SM00228:PDZ,SM00233:PH,	NA	KW-0206~Cytoskeleton,KW-0472~Membrane,KW-0963~Cytoplasm,KW-0965~Cell junction,KW-1003~Cell membrane,	NA	KW-0677~Repeat,	KW-0106~Calcium,	KW-0009~Actin-binding,KW-0112~Calmodulin-binding,	KW-0597~Phosphoprotein,	DOMAIN:PDZ,DOMAIN:PH,DOMAIN:PH 1,DOMAIN:PH 2,DOMAIN:SU,REGION:Calmodulin-binding,REGION:Disordered,
Oxsr1	0.0109703	0.560709	1	0.0139156	Q6P9R2	oxidative-stress responsive 1(Oxsr1)	Mus musculus	GO:0006468~protein phosphorylation,GO:0006979~response to oxidative stress,GO:0007165~signal transduction,GO:0007231~osmosensory signaling pathway,GO:0009410~response to xenobiotic stimulus,GO:0010820~positive regulation of T cell chemotaxis,GO:0016310~phosphorylation,GO:0018107~peptidyl-threonine phosphorylation,GO:0035556~intracellular signal transduction,GO:0038116~chemokine (C-C motif) ligand…	GO:0005737~cytoplasm,GO:0005829~cytosol,	GO:0000166~nucleotide binding,GO:0000287~magnesium ion binding,GO:0004672~protein kinase activity,GO:0004674~protein serine/threonine kinase activity,GO:0005515~protein binding,GO:0005524~ATP binding,GO:0016301~kinase activity,GO:0016740~transferase activity,GO:0019901~protein kinase binding,GO:0042802~identical protein binding,GO:0046872~metal ion binding,	IPR000719:Protein kinase, catalytic domain,IPR011009:Protein kinase-like domain,IPR017441:Protein kinase, ATP binding site,IPR024678:Serine/threonine-protein kinase OSR1/WNK, CCT domain,	NA	NA	SM00220:S_TKc,	NA	KW-0963~Cytoplasm,	NA	NA	KW-0067~ATP-binding,KW-0460~Magnesium,KW-0479~Metal-binding,KW-0547~Nucleotide-binding,	KW-0418~Kinase,KW-0723~Serine/threonine-protein kinase,KW-0808~Transferase,	KW-0007~Acetylation,KW-0597~Phosphoprotein,	ACT_SITE:Proton acceptor,COMPBIAS:Basic and acidic residues,COMPBIAS:Polar residues,DOMAIN:Protein kinase,REGION:Disordered,
Cox4i1	0.0060745	0.503536	1	0.0139746	P19783	cytochrome c oxidase subunit 4I1(Cox4i1)	Mus musculus	GO:0006123~mitochondrial electron transport, cytochrome c to oxygen,GO:0007584~response to nutrient,	GO:0005654~nucleoplasm,GO:0005739~mitochondrion,GO:0005743~mitochondrial inner membrane,GO:0005751~mitochondrial respiratory chain complex IV,GO:0005829~cytosol,GO:0016020~membrane,GO:0016021~integral component of membrane,GO:0031966~mitochondrial membrane,	GO:0004129~cytochrome-c oxidase activity,GO:0005515~protein binding,GO:0016491~oxidoreductase activity,	IPR004203:Cytochrome c oxidase subunit IV family,IPR013288:Cytochrome c oxidase subunit IV,	mmu00190:Oxidative phosphorylation,mmu01100:Metabolic pathways,mmu04260:Cardiac muscle contraction,mmu04714:Thermogenesis,mmu04932:Non-alcoholic fatty liver disease,mmu05010:Alzheimer disease,mmu05012:Parkinson disease,mmu05014:Amyotrophic lateral sclerosis,mmu05016:Huntington disease,mmu05020:Prion disease,mmu05022:Pathways of neurodegeneration - multiple diseases,mmu05208:Chemical carcinogenesi…	NA	NA	NA	KW-0472~Membrane,KW-0496~Mitochondrion,KW-0999~Mitochondrion inner membrane,	NA	KW-0809~Transit peptide,KW-0812~Transmembrane,KW-1133~Transmembrane helix,	NA	NA	KW-0007~Acetylation,KW-0597~Phosphoprotein,	REGION:Disordered,TOPO_DOM:Mitochondrial intermembrane,TOPO_DOM:Mitochondrial matrix,TRANSIT:Mitochondrion,TRANSMEM:Helical,
Snrpd3	0.0369182	0.630842	1	0.0139786	P62320	small nuclear ribonucleoprotein D3(Snrpd3)	Mus musculus	GO:0000387~spliceosomal snRNP assembly,GO:0000398~mRNA splicing, via spliceosome,GO:0006396~RNA processing,GO:0006397~mRNA processing,GO:0006479~protein methylation,GO:0008380~RNA splicing,	GO:0000243~commitment complex,GO:0005634~nucleus,GO:0005654~nucleoplasm,GO:0005681~spliceosomal complex,GO:0005682~U5 snRNP,GO:0005683~U7 snRNP,GO:0005685~U1 snRNP,GO:0005686~U2 snRNP,GO:0005687~U4 snRNP,GO:0005689~U12-type spliceosomal complex,GO:0005697~telomerase holoenzyme complex,GO:0005737~cytoplasm,GO:0005829~cytosol,GO:0016604~nuclear body,GO:0034709~methylosome,GO:0034715~pICln-Sm protei…	GO:0003723~RNA binding,GO:0019899~enzyme binding,GO:0070034~telomerase RNA binding,GO:0071208~histone pre-mRNA DCP binding,GO:0071209~U7 snRNA binding,GO:1990446~U1 snRNP binding,	IPR001163:Ribonucleoprotein LSM domain,IPR010920:Like-Sm (LSM) domain,IPR027141:U6 snRNA-associated Sm-like protein LSm4/Small nuclear ribonucleoprotein Sm D1/D3,	mmu03040:Spliceosome,mmu05322:Systemic lupus erythematosus,	NA	SM00651:Sm,	KW-0507~mRNA processing,KW-0508~mRNA splicing,	KW-0539~Nucleus,KW-0747~Spliceosome,KW-0946~Virion,KW-0963~Cytoplasm,	NA	KW-0677~Repeat,	NA	KW-0543~Viral nucleoprotein,KW-0687~Ribonucleoprotein,KW-0694~RNA-binding,	KW-0007~Acetylation,KW-0488~Methylation,	DOMAIN:Sm,REGION:5 X 2 AA tandem repeats of [RM]-G,REGION:Disordered,REPEAT:1,REPEAT:2,REPEAT:3,REPEAT:4,REPEAT:5,
Ghitm	0.004748	0.488506	1	0.0140939	Q91VC9	growth hormone inducible transmembrane protein(Ghitm)	Mus musculus	GO:0006915~apoptotic process,GO:0007007~inner mitochondrial membrane organization,GO:0090201~negative regulation of release of cytochrome c from mitochondria,	GO:0005739~mitochondrion,GO:0005743~mitochondrial inner membrane,GO:0016020~membrane,GO:0016021~integral component of membrane,GO:0031305~integral component of mitochondrial inner membrane,	NA	IPR006214:Bax inhibitor 1-related,	NA	NA	NA	KW-0053~Apoptosis,	KW-0472~Membrane,KW-0496~Mitochondrion,KW-0999~Mitochondrion inner membrane,	NA	KW-0809~Transit peptide,KW-0812~Transmembrane,KW-1133~Transmembrane helix,	NA	NA	NA	TOPO_DOM:Mitochondrial intermembrane,TOPO_DOM:Mitochondrial matrix,TRANSIT:Mitochondrion,TRANSMEM:Helical,
Actr1a	0.0184964	0.594616	1	0.0140994	P61164	ARP1 actin-related protein 1A, centractin alpha(Actr1a)	Mus musculus	GO:0007283~spermatogenesis,	GO:0002177~manchette,GO:0005737~cytoplasm,GO:0005813~centrosome,GO:0005814~centriole,GO:0005856~cytoskeleton,GO:0015630~microtubule cytoskeleton,GO:0030137~COPI-coated vesicle,GO:0043209~myelin sheath,GO:0099738~cell cortex region,	GO:0000166~nucleotide binding,GO:0005524~ATP binding,	IPR004000:Actin-related protein,IPR004001:Actin, conserved site,IPR020902:Actin/actin-like conserved site,	mmu05014:Amyotrophic lateral sclerosis,mmu05016:Huntington disease,mmu05022:Pathways of neurodegeneration - multiple diseases,mmu05132:Salmonella infection,	NA	SM00268:ACTIN,	NA	KW-0206~Cytoskeleton,KW-0963~Cytoplasm,	NA	NA	KW-0067~ATP-binding,KW-0547~Nucleotide-binding,	NA	KW-0007~Acetylation,	NA
Pcbp1	0.0137969	0.560709	1	0.0141734	P60335	poly(rC) binding protein 1(Pcbp1)	Mus musculus	GO:0006397~mRNA processing,GO:0010468~regulation of gene expression,GO:0039694~viral RNA genome replication,GO:0045944~positive regulation of transcription from RNA polymerase II promoter,GO:0051252~regulation of RNA metabolic process,	GO:0005634~nucleus,GO:0005654~nucleoplasm,GO:0005737~cytoplasm,GO:0005829~cytosol,GO:0014069~postsynaptic density,GO:0016607~nuclear speck,GO:0036464~cytoplasmic ribonucleoprotein granule,	GO:0000981~RNA polymerase II transcription factor activity, sequence-specific DNA binding,GO:0003676~nucleic acid binding,GO:0003677~DNA binding,GO:0003697~single-stranded DNA binding,GO:0003723~RNA binding,GO:0003729~mRNA binding,GO:0003730~mRNA 3'-UTR binding,GO:0005515~protein binding,GO:0008494~translation activator activity,GO:0098847~sequence-specific single stranded DNA binding,	IPR004087:K Homology domain,IPR004088:K Homology domain, type 1,	mmu03040:Spliceosome,mmu04216:Ferroptosis,	NA	SM00322:KH,	NA	KW-0539~Nucleus,KW-0963~Cytoplasm,	NA	KW-0677~Repeat,	NA	KW-0238~DNA-binding,KW-0687~Ribonucleoprotein,KW-0694~RNA-binding,	KW-0007~Acetylation,KW-0597~Phosphoprotein,KW-0832~Ubl conjugation,KW-1017~Isopeptide bond,	CROSSLNK:Glycyl lysine isopeptide (Lys-Gly) (interchain with G-Cter in SUMO2),DOMAIN:KH 1,DOMAIN:KH 2,DOMAIN:KH 3,
Ckmt1	0.00445754	0.488506	1	0.0142651	P30275	creatine kinase, mitochondrial 1, ubiquitous(Ckmt1)	Mus musculus	GO:0016310~phosphorylation,GO:0032091~negative regulation of protein binding,GO:0043066~negative regulation of apoptotic process,GO:0046314~phosphocreatine biosynthetic process,	GO:0005739~mitochondrion,GO:0005743~mitochondrial inner membrane,GO:0016020~membrane,GO:0043204~perikaryon,GO:0043209~myelin sheath,GO:0044289~contact site,	GO:0000166~nucleotide binding,GO:0003824~catalytic activity,GO:0004111~creatine kinase activity,GO:0005515~protein binding,GO:0005524~ATP binding,GO:0016301~kinase activity,GO:0016740~transferase activity,GO:0016772~transferase activity, transferring phosphorus-containing groups,GO:0042802~identical protein binding,	IPR000749:ATP:guanido phosphotransferase,IPR014746:Glutamine synthetase/guanido kinase, catalytic domain,IPR022413:ATP:guanido phosphotransferase, N-terminal,IPR022414:ATP:guanido phosphotransferase, catalytic domain,IPR022415:ATP:guanido phosphotransferase active site,	mmu00330:Arginine and proline metabolism,mmu01100:Metabolic pathways,	NA	NA	NA	KW-0472~Membrane,KW-0496~Mitochondrion,KW-0999~Mitochondrion inner membrane,	NA	KW-0809~Transit peptide,	KW-0067~ATP-binding,KW-0547~Nucleotide-binding,	KW-0418~Kinase,KW-0808~Transferase,	KW-0597~Phosphoprotein,	DOMAIN:Phosphagen kinase C-terminal,DOMAIN:Phosphagen kinase N-terminal,REGION:Cardiolipin-binding,TRANSIT:Mitochondrion,
Stam	0.022211	0.596526	1	0.0142679	P70297	signal transducing adaptor molecule (SH3 domain and ITAM motif) 1(Stam)	Mus musculus	GO:0015031~protein transport,GO:0043328~protein targeting to vacuole involved in ubiquitin-dependent protein catabolic process via the multivesicular body sorting pathway,GO:1903543~positive regulation of exosomal secretion,GO:1903551~regulation of extracellular exosome assembly,	GO:0005737~cytoplasm,GO:0005768~endosome,GO:0016020~membrane,GO:0031901~early endosome membrane,GO:0033565~ESCRT-0 complex,GO:0043231~intracellular membrane-bounded organelle,	GO:0005515~protein binding,GO:0035091~phosphatidylinositol binding,GO:0043130~ubiquitin binding,GO:0044389~ubiquitin-like protein ligase binding,	IPR001452:Src homology-3 domain,IPR002014:VHS,IPR003903:Ubiquitin interacting motif,IPR008942:ENTH/VHS,	mmu04144:Endocytosis,mmu04630:JAK-STAT signaling pathway,	NA	SM00288:VHS,SM00326:SH3,	KW-0653~Protein transport,KW-0813~Transport,	KW-0472~Membrane,KW-0963~Cytoplasm,KW-0967~Endosome,	NA	KW-0728~SH3 domain,	NA	NA	KW-0597~Phosphoprotein,KW-0832~Ubl conjugation,KW-1017~Isopeptide bond,	CROSSLNK:Glycyl lysine isopeptide (Lys-Gly) (interchain with G-Cter in SUMO2),DOMAIN:ITAM,DOMAIN:SH3,DOMAIN:UIM,DOMAIN:VHS,REGION:Disordered,
Pabpc1	0.00173487	0.479977	1	0.0143323	P29341	poly(A) binding protein, cytoplasmic 1(Pabpc1)	Mus musculus	GO:0000184~nuclear-transcribed mRNA catabolic process, nonsense-mediated decay,GO:0006397~mRNA processing,GO:0008380~RNA splicing,GO:0031047~gene silencing by RNA,GO:0045070~positive regulation of viral genome replication,GO:0060213~positive regulation of nuclear-transcribed mRNA poly(A) tail shortening,GO:1900153~positive regulation of nuclear-transcribed mRNA catabolic process, deadenylation-de…	GO:0005634~nucleus,GO:0005681~spliceosomal complex,GO:0005737~cytoplasm,GO:0005829~cytosol,GO:0010494~cytoplasmic stress granule,GO:0030027~lamellipodium,GO:0030425~dendrite,GO:0031252~cell leading edge,GO:0036464~cytoplasmic ribonucleoprotein granule,GO:0042995~cell projection,GO:0045202~synapse,GO:0071013~catalytic step 2 spliceosome,GO:1990124~messenger ribonucleoprotein complex,GO:1990904~rib…	GO:0003676~nucleic acid binding,GO:0003723~RNA binding,GO:0003729~mRNA binding,GO:0003730~mRNA 3'-UTR binding,GO:0005515~protein binding,GO:0008022~protein C-terminus binding,GO:0008143~poly(A) binding,GO:0008266~poly(U) RNA binding,	IPR000504:RNA recognition motif domain,IPR002004:Polyadenylate-binding protein/Hyperplastic disc protein,IPR003954:RNA recognition motif domain, eukaryote,IPR006515:Polyadenylate binding protein, human types 1, 2, 3, 4,IPR012677:Nucleotide-binding, alpha-beta plait,	mmu03015:mRNA surveillance pathway,mmu03018:RNA degradation,	NA	SM00360:RRM,SM00361:RRM_1,SM00517:PolyA,	KW-0507~mRNA processing,KW-0508~mRNA splicing,KW-0866~Nonsense-mediated mRNA decay,	KW-0539~Nucleus,KW-0747~Spliceosome,KW-0963~Cytoplasm,KW-0966~Cell projection,	NA	KW-0677~Repeat,	NA	KW-0694~RNA-binding,	KW-0007~Acetylation,KW-0488~Methylation,KW-0597~Phosphoprotein,	DOMAIN:PABC,DOMAIN:RRM,DOMAIN:RRM 1,DOMAIN:RRM 2,DOMAIN:RRM 3,DOMAIN:RRM 4,REGION:CSDE1-binding,
Them6	0.031698	0.623918	1	0.0145065	Q80ZW2	thioesterase superfamily member 6(Them6)	Mus musculus	NA	GO:0005576~extracellular region,	NA	NA	NA	NA	NA	NA	KW-0964~Secreted,	NA	KW-0732~Signal,	NA	NA	KW-0325~Glycoprotein,KW-0597~Phosphoprotein,	CARBOHYD:N-linked (GlcNAc...) asparagine,
Hsd17b4	0.0295447	0.619403	1	0.0145807	P51660	hydroxysteroid (17-beta) dehydrogenase 4(Hsd17b4)	Mus musculus	GO:0000038~very long-chain fatty acid metabolic process,GO:0006629~lipid metabolic process,GO:0006631~fatty acid metabolic process,GO:0006635~fatty acid beta-oxidation,GO:0008209~androgen metabolic process,GO:0008210~estrogen metabolic process,GO:0036111~very long-chain fatty-acyl-CoA metabolic process,GO:0036112~medium-chain fatty-acyl-CoA metabolic process,GO:0060009~Sertoli cell development,	GO:0005739~mitochondrion,GO:0005777~peroxisome,GO:0005782~peroxisomal matrix,	GO:0003857~3-hydroxyacyl-CoA dehydrogenase activity,GO:0004300~enoyl-CoA hydratase activity,GO:0004303~estradiol 17-beta-dehydrogenase activity,GO:0005515~protein binding,GO:0016491~oxidoreductase activity,GO:0016508~long-chain-enoyl-CoA hydratase activity,GO:0016829~lyase activity,GO:0016853~isomerase activity,GO:0018812~3-hydroxyacyl-CoA dehydratase activity,GO:0033989~3alpha,7alpha,12alpha-tri…	IPR002347:Glucose/ribitol dehydrogenase,IPR002539:MaoC-like domain,IPR003033:SCP2 sterol-binding domain,IPR020904:Short-chain dehydrogenase/reductase, conserved site,	mmu00120:Primary bile acid biosynthesis,mmu01040:Biosynthesis of unsaturated fatty acids,mmu01100:Metabolic pathways,mmu01212:Fatty acid metabolism,mmu04146:Peroxisome,	NA	NA	KW-0276~Fatty acid metabolism,KW-0443~Lipid metabolism,	KW-0576~Peroxisome,	NA	NA	KW-0520~NAD,	KW-0413~Isomerase,KW-0456~Lyase,KW-0560~Oxidoreductase,	KW-0007~Acetylation,KW-0597~Phosphoprotein,	ACT_SITE:Proton acceptor,DOMAIN:MaoC-like,DOMAIN:SCP2,MOTIF:Microbody targeting signal,REGION:(3R)-hydroxyacyl-CoA dehydrogenase,REGION:Enoyl-CoA hydratase 2,
Rab3d	0.0200454	0.594616	1	0.0145866	P35276	RAB3D, member RAS oncogene family(Rab3d)	Mus musculus	GO:0006886~intracellular protein transport,GO:0006887~exocytosis,GO:0006904~vesicle docking involved in exocytosis,GO:0009306~protein secretion,GO:0015031~protein transport,GO:0017157~regulation of exocytosis,GO:0018125~peptidyl-cysteine methylation,GO:0045453~bone resorption,GO:0072659~protein localization to plasma membrane,GO:1903307~positive regulation of regulated secretory pathway,	GO:0005739~mitochondrion,GO:0005768~endosome,GO:0005881~cytoplasmic microtubule,GO:0005886~plasma membrane,GO:0008021~synaptic vesicle,GO:0016020~membrane,GO:0030133~transport vesicle,GO:0042588~zymogen granule,GO:0043231~intracellular membrane-bounded organelle,GO:0099503~secretory vesicle,	GO:0000166~nucleotide binding,GO:0003924~GTPase activity,GO:0005515~protein binding,GO:0005525~GTP binding,GO:0030742~GTP-dependent protein binding,GO:0031489~myosin V binding,	IPR001806:Small GTPase superfamily,IPR005225:Small GTP-binding protein domain,IPR027417:P-loop containing nucleoside triphosphate hydrolase,	mmu04972:Pancreatic secretion,	NA	NA	KW-0268~Exocytosis,KW-0653~Protein transport,KW-0813~Transport,	KW-0472~Membrane,KW-1003~Cell membrane,	NA	NA	KW-0342~GTP-binding,KW-0547~Nucleotide-binding,	NA	KW-0007~Acetylation,KW-0449~Lipoprotein,KW-0488~Methylation,KW-0597~Phosphoprotein,KW-0636~Prenylation,	LIPID:S-geranylgeranyl cysteine,MOTIF:Effector region,REGION:Disordered,
Rps15a	0.0339292	0.6277	1	0.0146397	P62245	ribosomal protein S15A(Rps15a)	Mus musculus	GO:0002181~cytoplasmic translation,GO:0006412~translation,GO:0008284~positive regulation of cell proliferation,GO:0009615~response to virus,GO:0045787~positive regulation of cell cycle,	GO:0005737~cytoplasm,GO:0005739~mitochondrion,GO:0005829~cytosol,GO:0005840~ribosome,GO:0022626~cytosolic ribosome,GO:0022627~cytosolic small ribosomal subunit,GO:0045202~synapse,GO:0098793~presynapse,GO:0098794~postsynapse,	GO:0003735~structural constituent of ribosome,	IPR000630:Ribosomal protein S8,	mmu03010:Ribosome,mmu05171:Coronavirus disease - COVID-19,	NA	NA	NA	NA	NA	NA	NA	KW-0687~Ribonucleoprotein,KW-0689~Ribosomal protein,	NA	NA
Trappc11	0.0119626	0.560709	1	0.0146833	B2RXC1	trafficking protein particle complex 11(Trappc11)	Mus musculus	GO:0006888~ER to Golgi vesicle-mediated transport,GO:0007030~Golgi organization,GO:0016192~vesicle-mediated transport,GO:0045054~constitutive secretory pathway,GO:0048208~COPII vesicle coating,GO:0061635~regulation of protein complex stability,GO:0099022~vesicle tethering,	GO:0005737~cytoplasm,GO:0005794~Golgi apparatus,GO:0030008~TRAPP complex,GO:1990072~TRAPPIII protein complex,	NA	IPR021773:Foie gras liver health family 1,IPR025876:Trafficking protein particle complex subunit 11, C-terminal domain,	NA	NA	NA	KW-0813~Transport,KW-0931~ER-Golgi transport,	KW-0333~Golgi apparatus,	NA	NA	NA	NA	KW-0007~Acetylation,	NA
Mrps23	0.0369699	0.630842	1	0.0146934	Q8VE22	mitochondrial ribosomal protein S23(Mrps23)	Mus musculus	GO:0006412~translation,GO:0032543~mitochondrial translation,	GO:0005739~mitochondrion,GO:0005743~mitochondrial inner membrane,GO:0005763~mitochondrial small ribosomal subunit,GO:0005840~ribosome,GO:0031965~nuclear membrane,	GO:0003735~structural constituent of ribosome,	IPR019520:Ribosomal protein S23, mitochondrial,IPR023611:Ribosomal protein S23/S25, mitochondrial,	NA	NA	NA	NA	KW-0496~Mitochondrion,	NA	NA	NA	KW-0687~Ribonucleoprotein,KW-0689~Ribosomal protein,	KW-0007~Acetylation,	COMPBIAS:Basic and acidic residues,DOMAIN:MRP-S23,REGION:Disordered,
Cbr1	0.00519599	0.488506	1	0.0147742	P48758	carbonyl reductase 1(Cbr1)	Mus musculus	GO:0006629~lipid metabolic process,GO:0006805~xenobiotic metabolic process,GO:0008211~glucocorticoid metabolic process,GO:0017144~drug metabolic process,GO:0042373~vitamin K metabolic process,GO:2000379~positive regulation of reactive oxygen species metabolic process,	GO:0005634~nucleus,GO:0005737~cytoplasm,GO:0005886~plasma membrane,GO:0005902~microvillus,GO:0035003~subapical complex,GO:0043231~intracellular membrane-bounded organelle,	GO:0004090~carbonyl reductase (NADPH) activity,GO:0016491~oxidoreductase activity,GO:0016616~oxidoreductase activity, acting on the CH-OH group of donors, NAD or NADP as acceptor,GO:0016655~oxidoreductase activity, acting on NAD(P)H, quinone or similar compound as acceptor,GO:0018455~alcohol dehydrogenase [NAD(P)+] activity,GO:0047020~15-hydroxyprostaglandin-D dehydrogenase (NADP+) activity,GO:00…	IPR002347:Glucose/ribitol dehydrogenase,IPR020904:Short-chain dehydrogenase/reductase, conserved site,	mmu00590:Arachidonic acid metabolism,mmu00790:Folate biosynthesis,mmu00980:Metabolism of xenobiotics by cytochrome P450,mmu01100:Metabolic pathways,mmu05204:Chemical carcinogenesis - DNA adducts,mmu05208:Chemical carcinogenesis - reactive oxygen species,	NA	NA	KW-0443~Lipid metabolism,	KW-0963~Cytoplasm,	NA	NA	KW-0521~NADP,	KW-0560~Oxidoreductase,	KW-0007~Acetylation,KW-0597~Phosphoprotein,	ACT_SITE:Proton acceptor,REGION:Disordered,
Got2	0.0334533	0.623918	1	0.0148943	P05202	glutamatic-oxaloacetic transaminase 2, mitochondrial(Got2)	Mus musculus	GO:0006103~2-oxoglutarate metabolic process,GO:0006107~oxaloacetate metabolic process,GO:0006520~cellular amino acid metabolic process,GO:0006531~aspartate metabolic process,GO:0006532~aspartate biosynthetic process,GO:0006533~aspartate catabolic process,GO:0006536~glutamate metabolic process,GO:0006869~lipid transport,GO:0007565~female pregnancy,GO:0007595~lactation,GO:0009058~biosynthetic proce…	GO:0005739~mitochondrion,GO:0005743~mitochondrial inner membrane,GO:0005759~mitochondrial matrix,GO:0005886~plasma membrane,GO:0009986~cell surface,GO:0016020~membrane,GO:0030315~T-tubule,GO:0032991~macromolecular complex,GO:0042383~sarcolemma,GO:0043204~perikaryon,GO:0043209~myelin sheath,	GO:0003824~catalytic activity,GO:0004069~L-aspartate:2-oxoglutarate aminotransferase activity,GO:0005543~phospholipid binding,GO:0008483~transaminase activity,GO:0016212~kynurenine-oxoglutarate transaminase activity,GO:0016597~amino acid binding,GO:0016740~transferase activity,GO:0019899~enzyme binding,GO:0030170~pyridoxal phosphate binding,GO:0031406~carboxylic acid binding,GO:0042802~identical …	IPR000796:Aspartate/other aminotransferase,IPR004838:Aminotransferases, class-I, pyridoxal-phosphate-binding site,IPR004839:Aminotransferase, class I/classII,IPR015421:Pyridoxal phosphate-dependent transferase, major region, subdomain 1,IPR015422:Pyridoxal phosphate-dependent transferase, major region, subdomain 2,IPR015424:Pyridoxal phosphate-dependent transferase,	mmu00220:Arginine biosynthesis,mmu00250:Alanine, aspartate and glutamate metabolism,mmu00270:Cysteine and methionine metabolism,mmu00330:Arginine and proline metabolism,mmu00350:Tyrosine metabolism,mmu00360:Phenylalanine metabolism,mmu00400:Phenylalanine, tyrosine and tryptophan biosynthesis,mmu01100:Metabolic pathways,mmu01200:Carbon metabolism,mmu01210:2-Oxocarboxylic acid metabolism,mmu01230:B…	NA	NA	KW-0445~Lipid transport,KW-0813~Transport,	KW-0472~Membrane,KW-0496~Mitochondrion,KW-1003~Cell membrane,	NA	KW-0809~Transit peptide,	KW-0663~Pyridoxal phosphate,	KW-0032~Aminotransferase,KW-0808~Transferase,	KW-0007~Acetylation,KW-0488~Methylation,KW-0597~Phosphoprotein,KW-0944~Nitration,	MUTAGEN:Missing: Heterozygous mice are viable and healthy. Results in early lethality at homozygosity.,MUTAGEN:R->G: Heterozygous mice are viable and healthy. Results in early lethality at homozygosity.,TRANSIT:Mitochondrion,
Rps23	0.0198153	0.594616	1	0.0149486	P62267	ribosomal protein S23(Rps23)	Mus musculus	GO:0002181~cytoplasmic translation,GO:0006412~translation,GO:0034063~stress granule assembly,GO:1990145~maintenance of translational fidelity,	GO:0005737~cytoplasm,GO:0005783~endoplasmic reticulum,GO:0005791~rough endoplasmic reticulum,GO:0005829~cytosol,GO:0005840~ribosome,GO:0015935~small ribosomal subunit,GO:0022626~cytosolic ribosome,GO:0022627~cytosolic small ribosomal subunit,GO:0042788~polysomal ribosome,GO:0045202~synapse,GO:0098794~postsynapse,	GO:0003735~structural constituent of ribosome,GO:0005515~protein binding,	IPR005680:Ribosomal protein S23, eukaryotic/archaeal,IPR006032:Ribosomal protein S12/S23,IPR012340:Nucleic acid-binding, OB-fold,	mmu03010:Ribosome,mmu05171:Coronavirus disease - COVID-19,	PIRSF002133:ribosomal protein, S12p/S12a/S23e/organellar S12 types,	NA	NA	KW-0256~Endoplasmic reticulum,KW-0963~Cytoplasm,	NA	NA	NA	KW-0687~Ribonucleoprotein,KW-0689~Ribosomal protein,	KW-0007~Acetylation,KW-0379~Hydroxylation,KW-0832~Ubl conjugation,KW-1017~Isopeptide bond,	COMPBIAS:Basic residues,CROSSLNK:Glycyl lysine isopeptide (Lys-Gly) (interchain with G-Cter in SUMO2),REGION:Disordered,
Ilf2	0.0203059	0.594616	1	0.0150019	Q9CXY6	interleukin enhancer binding factor 2(Ilf2)	Mus musculus	GO:0045893~positive regulation of transcription, DNA-templated,	GO:0005634~nucleus,GO:0005654~nucleoplasm,GO:0005730~nucleolus,GO:0005737~cytoplasm,GO:1990904~ribonucleoprotein complex,	GO:0003677~DNA binding,GO:0003725~double-stranded RNA binding,	IPR006561:DZF,	NA	NA	SM00572:DZF,	KW-0804~Transcription,KW-0805~Transcription regulation,	KW-0539~Nucleus,KW-0963~Cytoplasm,	NA	NA	NA	KW-0010~Activator,KW-0238~DNA-binding,	KW-0488~Methylation,KW-0597~Phosphoprotein,KW-0832~Ubl conjugation,KW-1017~Isopeptide bond,	COMPBIAS:Acidic residues,CROSSLNK:Glycyl lysine isopeptide (Lys-Gly) (interchain with G-Cter in SUMO2),CROSSLNK:Glycyl lysine isopeptide (Lys-Gly) (interchain with G-Cter in ubiquitin),DOMAIN:DZF,REGION:Disordered,
Vdac2	0.0414771	0.630842	1	0.0150513	NA	NA	NA	NA	NA	NA	NA	NA	NA	NA	NA	NA	NA	NA	NA	NA	NA	NA
Psmc1	0.0139909	0.560709	1	0.0150648	P62192	protease (prosome, macropain) 26S subunit, ATPase 1(Psmc1)	Mus musculus	GO:0030163~protein catabolic process,GO:0043161~proteasome-mediated ubiquitin-dependent protein catabolic process,GO:1901215~negative regulation of neuron death,	GO:0000502~proteasome complex,GO:0005634~nucleus,GO:0005654~nucleoplasm,GO:0005737~cytoplasm,GO:0005829~cytosol,GO:0005838~proteasome regulatory particle,GO:0008540~proteasome regulatory particle, base subcomplex,GO:0016020~membrane,GO:0022624~proteasome accessory complex,	GO:0000166~nucleotide binding,GO:0005524~ATP binding,GO:0016887~ATPase activity,GO:0017025~TBP-class protein binding,GO:0036402~proteasome-activating ATPase activity,	IPR003593:AAA+ ATPase domain,IPR003959:ATPase, AAA-type, core,IPR003960:ATPase, AAA-type, conserved site,IPR005937:26S proteasome subunit P45,IPR027417:P-loop containing nucleoside triphosphate hydrolase,	mmu03050:Proteasome,mmu05010:Alzheimer disease,mmu05012:Parkinson disease,mmu05014:Amyotrophic lateral sclerosis,mmu05016:Huntington disease,mmu05017:Spinocerebellar ataxia,mmu05020:Prion disease,mmu05022:Pathways of neurodegeneration - multiple diseases,mmu05165:Human papillomavirus infection,mmu05169:Epstein-Barr virus infection,mmu05203:Viral carcinogenesis,	NA	SM00382:AAA,	NA	KW-0472~Membrane,KW-0539~Nucleus,KW-0647~Proteasome,KW-0963~Cytoplasm,	NA	NA	KW-0067~ATP-binding,KW-0547~Nucleotide-binding,	NA	KW-0007~Acetylation,KW-0449~Lipoprotein,KW-0519~Myristate,KW-0597~Phosphoprotein,KW-0832~Ubl conjugation,KW-1017~Isopeptide bond,	COMPBIAS:Basic and acidic residues,CROSSLNK:Glycyl lysine isopeptide (Lys-Gly) (interchain with G-Cter in ubiquitin),DOMAIN:AAA,LIPID:N-myristoyl glycine,REGION:Disordered,
Tpi1	0.0129948	0.560709	1	0.0151472	P17751	triosephosphate isomerase 1(Tpi1)	Mus musculus	GO:0006006~glucose metabolic process,GO:0006094~gluconeogenesis,GO:0006096~glycolytic process,GO:0007275~multicellular organism development,GO:0009790~embryo development,GO:0019242~methylglyoxal biosynthetic process,GO:0019563~glycerol catabolic process,GO:0019682~glyceraldehyde-3-phosphate metabolic process,GO:0046166~glyceraldehyde-3-phosphate biosynthetic process,GO:0061621~canonical glycolysi…	GO:0005634~nucleus,GO:0005737~cytoplasm,GO:0005829~cytosol,	GO:0004807~triose-phosphate isomerase activity,GO:0005515~protein binding,GO:0008929~methylglyoxal synthase activity,GO:0016829~lyase activity,GO:0016853~isomerase activity,GO:0031625~ubiquitin protein ligase binding,GO:0042803~protein homodimerization activity,	IPR000652:Triosephosphate isomerase,IPR013785:Aldolase-type TIM barrel,IPR020861:Triosephosphate isomerase, active site,IPR022896:Triosephosphate isomerase, bacterial/eukaryotic,	mmu00010:Glycolysis / Gluconeogenesis,mmu00051:Fructose and mannose metabolism,mmu00562:Inositol phosphate metabolism,mmu01100:Metabolic pathways,mmu01200:Carbon metabolism,mmu01230:Biosynthesis of amino acids,	NA	NA	KW-0312~Gluconeogenesis,KW-0324~Glycolysis,	KW-0963~Cytoplasm,	NA	NA	NA	KW-0413~Isomerase,KW-0456~Lyase,	KW-0007~Acetylation,KW-0488~Methylation,KW-0597~Phosphoprotein,KW-0832~Ubl conjugation,KW-0944~Nitration,KW-1017~Isopeptide bond,	ACT_SITE:Electrophile,ACT_SITE:Proton acceptor,CROSSLNK:Glycyl lysine isopeptide (Lys-Gly) (interchain with G-Cter in SUMO1),MUTAGEN:L->Q: 50% reduced activity.,
Aldoc	0.0159391	0.577371	1	0.0151654	P05063	aldolase C, fructose-bisphosphate(Aldoc)	Mus musculus	GO:0006094~gluconeogenesis,GO:0006096~glycolytic process,GO:0006915~apoptotic process,GO:0007568~aging,GO:0030388~fructose 1,6-bisphosphate metabolic process,GO:0030855~epithelial cell differentiation,	GO:0005737~cytoplasm,GO:0005739~mitochondrion,GO:0005829~cytosol,GO:0030424~axon,GO:0099524~postsynaptic cytosol,	GO:0004332~fructose-bisphosphate aldolase activity,GO:0008092~cytoskeletal protein binding,GO:0016829~lyase activity,GO:0042802~identical protein binding,GO:0044877~macromolecular complex binding,	IPR000741:Fructose-bisphosphate aldolase, class-I,IPR013785:Aldolase-type TIM barrel,	mmu00010:Glycolysis / Gluconeogenesis,mmu00030:Pentose phosphate pathway,mmu00051:Fructose and mannose metabolism,mmu01100:Metabolic pathways,mmu01200:Carbon metabolism,mmu01230:Biosynthesis of amino acids,mmu04066:HIF-1 signaling pathway,	NA	NA	KW-0324~Glycolysis,	NA	NA	NA	KW-0704~Schiff base,	KW-0456~Lyase,	KW-0007~Acetylation,KW-0597~Phosphoprotein,	ACT_SITE:Proton acceptor,ACT_SITE:Schiff-base intermediate with dihydroxyacetone-P,SITE:Necessary for preference for fructose 1,6-bisphosphate over fructose 1-phosphate,
Atp5po	0.00155263	0.479977	1	0.0151697	Q9DB20	ATP synthase, H+ transporting, mitochondrial F1 complex, O subunit(Atp5o)	Mus musculus	GO:0006754~ATP biosynthetic process,GO:0006811~ion transport,GO:0015986~ATP synthesis coupled proton transport,GO:0042776~mitochondrial ATP synthesis coupled proton transport,GO:0046034~ATP metabolic process,GO:0071320~cellular response to cAMP,GO:0071345~cellular response to cytokine stimulus,	GO:0000274~mitochondrial proton-transporting ATP synthase, stator stalk,GO:0000276~mitochondrial proton-transporting ATP synthase complex, coupling factor F(o),GO:0005739~mitochondrion,GO:0005743~mitochondrial inner membrane,GO:0005753~mitochondrial proton-transporting ATP synthase complex,GO:0005886~plasma membrane,GO:0009986~cell surface,GO:0016020~membrane,GO:0043209~myelin sheath,GO:0045261~p…	GO:0016887~ATPase activity,GO:0044877~macromolecular complex binding,GO:0046933~proton-transporting ATP synthase activity, rotational mechanism,GO:1903924~estradiol binding,	IPR000711:ATPase, F1 complex, OSCP/delta subunit,IPR020781:ATPase, F1 complex, OSCP/delta subunit, conserved site,IPR026015:F1F0 ATP synthase OSCP/delta subunit, N-terminal domain,	mmu00190:Oxidative phosphorylation,mmu01100:Metabolic pathways,mmu04714:Thermogenesis,mmu05010:Alzheimer disease,mmu05012:Parkinson disease,mmu05014:Amyotrophic lateral sclerosis,mmu05016:Huntington disease,mmu05020:Prion disease,mmu05022:Pathways of neurodegeneration - multiple diseases,mmu05208:Chemical carcinogenesis - reactive oxygen species,mmu05415:Diabetic cardiomyopathy,	NA	NA	KW-0066~ATP synthesis,KW-0375~Hydrogen ion transport,KW-0406~Ion transport,KW-0813~Transport,	KW-0472~Membrane,KW-0496~Mitochondrion,KW-0999~Mitochondrion inner membrane,	NA	KW-0809~Transit peptide,	NA	NA	KW-0007~Acetylation,	TRANSIT:Mitochondrion,
Gpd1	0.0443849	0.630842	1	0.0152165	P13707	glycerol-3-phosphate dehydrogenase 1 (soluble)(Gpd1)	Mus musculus	GO:0005975~carbohydrate metabolic process,GO:0006072~glycerol-3-phosphate metabolic process,GO:0006094~gluconeogenesis,GO:0006116~NADH oxidation,GO:0006127~glycerophosphate shuttle,GO:0006734~NADH metabolic process,GO:0045821~positive regulation of glycolytic process,GO:0046168~glycerol-3-phosphate catabolic process,GO:0046486~glycerolipid metabolic process,GO:0071320~cellular response to cAMP,GO…	GO:0005737~cytoplasm,GO:0005739~mitochondrion,GO:0005829~cytosol,GO:0009331~glycerol-3-phosphate dehydrogenase complex,	GO:0004367~glycerol-3-phosphate dehydrogenase [NAD+] activity,GO:0004368~glycerol-3-phosphate dehydrogenase activity,GO:0016491~oxidoreductase activity,GO:0016616~oxidoreductase activity, acting on the CH-OH group of donors, NAD or NADP as acceptor,GO:0042803~protein homodimerization activity,GO:0047952~glycerol-3-phosphate dehydrogenase [NAD(P)+] activity,GO:0051287~NAD binding,	IPR006109:Glycerol-3-phosphate dehydrogenase, NAD-dependent, C-terminal,IPR006168:Glycerol-3-phosphate dehydrogenase, NAD-dependent,IPR008927:6-phosphogluconate dehydrogenase, C-terminal-like,IPR011128:Glycerol-3-phosphate dehydrogenase, NAD-dependent, N-terminal,IPR013328:Dehydrogenase, multihelical,IPR017751:Glycerol-3-phosphate dehydrogenase, NAD-dependent, eukaryotic,	mmu00564:Glycerophospholipid metabolism,	PIRSF000114:glycerol-3-phosphate dehydrogenase (NAD),	NA	NA	KW-0963~Cytoplasm,	NA	NA	KW-0520~NAD,	KW-0560~Oxidoreductase,	KW-0597~Phosphoprotein,	ACT_SITE:Proton acceptor,DOMAIN:NAD_Gly3P_dh_C,DOMAIN:NAD_Gly3P_dh_N,
Hnrnpl	0.00106097	0.479977	1	0.0153286	G5E924	heterogeneous nuclear ribonucleoprotein L(Hnrnpl)	Mus musculus	GO:0000381~regulation of alternative mRNA splicing, via spliceosome,GO:0006397~mRNA processing,GO:0034198~cellular response to amino acid starvation,GO:0043484~regulation of RNA splicing,GO:0045727~positive regulation of translation,GO:0045892~negative regulation of transcription, DNA-templated,GO:0048025~negative regulation of mRNA splicing, via spliceosome,GO:1902416~positive regulation of mRNA…	GO:0000785~chromatin,GO:0005634~nucleus,GO:0005654~nucleoplasm,GO:0005737~cytoplasm,GO:0005829~cytosol,GO:0035770~ribonucleoprotein granule,GO:0045120~pronucleus,GO:0045202~synapse,GO:0048471~perinuclear region of cytoplasm,GO:1990904~ribonucleoprotein complex,	GO:0000976~transcription regulatory region sequence-specific DNA binding,GO:0003676~nucleic acid binding,GO:0003723~RNA binding,GO:0003729~mRNA binding,GO:0003730~mRNA 3'-UTR binding,GO:0005515~protein binding,GO:0097157~pre-mRNA intronic binding,GO:1990715~mRNA CDS binding,	IPR000504:RNA recognition motif domain,IPR006536:HnRNP-L/PTB/hephaestus splicing factor,IPR012677:Nucleotide-binding, alpha-beta plait,IPR021790:Protein of unknown function DUF3355,	NA	NA	SM00360:RRM,	NA	KW-0539~Nucleus,KW-0963~Cytoplasm,	NA	KW-0677~Repeat,	NA	KW-0687~Ribonucleoprotein,KW-0694~RNA-binding,	KW-0007~Acetylation,KW-0488~Methylation,KW-0597~Phosphoprotein,KW-0832~Ubl conjugation,KW-1017~Isopeptide bond,	COMPBIAS:Basic and acidic residues,COMPBIAS:Polar residues,COMPBIAS:Pro residues,CROSSLNK:Glycyl lysine isopeptide (Lys-Gly) (interchain with G-Cter in SUMO2),DOMAIN:RRM,DOMAIN:RRM 1,DOMAIN:RRM 2,DOMAIN:RRM 3,DOMAIN:RRM 4,REGION:Disordered,
Acss2	0.0366787	0.630842	1	0.0153713	Q9QXG4	acyl-CoA synthetase short-chain family member 2(Acss2)	Mus musculus	GO:0006085~acetyl-CoA biosynthetic process,GO:0006629~lipid metabolic process,GO:0008610~lipid biosynthetic process,GO:0019413~acetate biosynthetic process,GO:0019542~propionate biosynthetic process,	GO:0005654~nucleoplasm,GO:0005737~cytoplasm,GO:0005829~cytosol,GO:0016021~integral component of membrane,GO:0043231~intracellular membrane-bounded organelle,	GO:0000166~nucleotide binding,GO:0003987~acetate-CoA ligase activity,GO:0005524~ATP binding,GO:0016874~ligase activity,GO:0050218~propionate-CoA ligase activity,	IPR000873:AMP-dependent synthetase/ligase,IPR020845:AMP-binding, conserved site,IPR025110:Domain of unknown function DUF4009,	mmu00010:Glycolysis / Gluconeogenesis,mmu00620:Pyruvate metabolism,mmu00630:Glyoxylate and dicarboxylate metabolism,mmu00640:Propanoate metabolism,mmu01100:Metabolic pathways,mmu01200:Carbon metabolism,	NA	NA	KW-0443~Lipid metabolism,	KW-0472~Membrane,KW-0963~Cytoplasm,	NA	KW-0812~Transmembrane,KW-1133~Transmembrane helix,	KW-0067~ATP-binding,KW-0547~Nucleotide-binding,	KW-0436~Ligase,	KW-0007~Acetylation,KW-0597~Phosphoprotein,	COMPBIAS:Basic and acidic residues,DOMAIN:ACAS_N,DOMAIN:AMP-binding,DOMAIN:AMP-binding_C,REGION:Disordered,TRANSMEM:Helical,
Vdac3	0.00346185	0.488506	1	0.0153886	Q60931	voltage-dependent anion channel 3(Vdac3)	Mus musculus	GO:0001662~behavioral fear response,GO:0006811~ion transport,GO:0007268~chemical synaptic transmission,GO:0007270~neuron-neuron synaptic transmission,GO:0007612~learning,GO:0055085~transmembrane transport,GO:0098656~anion transmembrane transport,GO:1902017~regulation of cilium assembly,	GO:0005739~mitochondrion,GO:0005741~mitochondrial outer membrane,GO:0005743~mitochondrial inner membrane,GO:0005791~rough endoplasmic reticulum,GO:0008021~synaptic vesicle,GO:0016020~membrane,GO:0046930~pore complex,	GO:0000166~nucleotide binding,GO:0005515~protein binding,GO:0008308~voltage-gated anion channel activity,GO:0015288~porin activity,	IPR001925:Porin, eukaryotic type,IPR023614:Porin domain,IPR027246:Eukaryotic porin/Tom40,	mmu04020:Calcium signaling pathway,mmu04022:cGMP-PKG signaling pathway,mmu04216:Ferroptosis,mmu04217:Necroptosis,mmu04218:Cellular senescence,mmu04613:Neutrophil extracellular trap formation,mmu04621:NOD-like receptor signaling pathway,mmu04979:Cholesterol metabolism,mmu05010:Alzheimer disease,mmu05012:Parkinson disease,mmu05016:Huntington disease,mmu05017:Spinocerebellar ataxia,mmu05020:Prion di…	NA	NA	KW-0406~Ion transport,KW-0813~Transport,	KW-0472~Membrane,KW-0496~Mitochondrion,KW-1000~Mitochondrion outer membrane,	NA	KW-0812~Transmembrane,KW-1134~Transmembrane beta strand,	KW-0520~NAD,KW-0547~Nucleotide-binding,	KW-0626~Porin,	KW-0007~Acetylation,KW-0597~Phosphoprotein,KW-0832~Ubl conjugation,KW-1017~Isopeptide bond,	CROSSLNK:Glycyl lysine isopeptide (Lys-Gly) (interchain with G-Cter in ubiquitin),CROSSLNK:Glycyl lysine isopeptide (Lys-Gly) (interchain with G-Cter in ubiquitin); alternate,TRANSMEM:Beta stranded,
Hagh	0.0235943	0.596526	1	0.015397	Q99KB8	hydroxyacyl glutathione hydrolase(Hagh)	Mus musculus	GO:0005975~carbohydrate metabolic process,GO:0006749~glutathione metabolic process,GO:0006750~glutathione biosynthetic process,GO:0019243~methylglyoxal catabolic process to D-lactate via S-lactoyl-glutathione,	GO:0005737~cytoplasm,GO:0005739~mitochondrion,GO:0005759~mitochondrial matrix,	GO:0004416~hydroxyacylglutathione hydrolase activity,GO:0016787~hydrolase activity,GO:0046872~metal ion binding,	IPR001279:Beta-lactamase-like,IPR017782:Hydroxyacylglutathione hydrolase,	mmu00620:Pyruvate metabolism,mmu01100:Metabolic pathways,	PIRSF005457:hydroxyacylglutathione hydrolase,	SM00849:SM00849,	NA	KW-0496~Mitochondrion,KW-0963~Cytoplasm,	NA	KW-0809~Transit peptide,	KW-0479~Metal-binding,KW-0862~Zinc,	KW-0378~Hydrolase,	KW-0007~Acetylation,	DOMAIN:Lactamase_B,TRANSIT:Mitochondrion,
Elp3	0.0418908	0.630842	1	0.0154137	Q9CZX0	elongator acetyltransferase complex subunit 3(Elp3)	Mus musculus	GO:0001764~neuron migration,GO:0002098~tRNA wobble uridine modification,GO:0002926~tRNA wobble base 5-methoxycarbonylmethyl-2-thiouridine biosynthesis.,GO:0006357~regulation of transcription from RNA polymerase II promoter,GO:0007399~nervous system development,GO:0007417~central nervous system development,GO:0008033~tRNA processing,GO:0030335~positive regulation of cell migration,	GO:0005634~nucleus,GO:0005730~nucleolus,GO:0005737~cytoplasm,GO:0005829~cytosol,GO:0033588~Elongator holoenzyme complex,	GO:0000049~tRNA binding,GO:0003723~RNA binding,GO:0003824~catalytic activity,GO:0008080~N-acetyltransferase activity,GO:0008607~phosphorylase kinase regulator activity,GO:0016407~acetyltransferase activity,GO:0016740~transferase activity,GO:0016746~transferase activity, transferring acyl groups,GO:0046872~metal ion binding,GO:0051536~iron-sulfur cluster binding,GO:0051539~4 iron, 4 sulfur cluster…	IPR000182:GNAT domain,IPR006638:Elongator protein 3/MiaB/NifB,IPR007197:Radical SAM,IPR016181:Acyl-CoA N-acyltransferase,	NA	PIRSF005669:histone acetyltransferase with radical SAM domain, Elp3 type,	SM00729:Elp3,	KW-0524~Neurogenesis,KW-0819~tRNA processing,	KW-0539~Nucleus,KW-0963~Cytoplasm,	NA	NA	KW-0004~4Fe-4S,KW-0408~Iron,KW-0411~Iron-sulfur,KW-0479~Metal-binding,KW-0949~S-adenosyl-L-methionine,	KW-0012~Acyltransferase,KW-0694~RNA-binding,KW-0808~Transferase,KW-0820~tRNA-binding,	KW-0488~Methylation,KW-0597~Phosphoprotein,	DOMAIN:N-acetyltransferase,DOMAIN:Radical SAM core,
Rpl27a	0.025064	0.596526	1	0.0154266	P14115	ribosomal protein L27A(Rpl27a)	Mus musculus	GO:0002181~cytoplasmic translation,GO:0006412~translation,	GO:0005737~cytoplasm,GO:0005783~endoplasmic reticulum,GO:0005829~cytosol,GO:0005840~ribosome,GO:0015934~large ribosomal subunit,GO:0022625~cytosolic large ribosomal subunit,GO:0022626~cytosolic ribosome,GO:0045202~synapse,GO:0098793~presynapse,GO:0098794~postsynapse,	GO:0003735~structural constituent of ribosome,	IPR001196:Ribosomal protein L15, conserved site,IPR021131:Ribosomal protein L18e/L15P,IPR027386:50S ribosomal protein L15P, N-terminal,	mmu03010:Ribosome,mmu05171:Coronavirus disease - COVID-19,	NA	NA	NA	KW-0963~Cytoplasm,	NA	NA	NA	KW-0687~Ribonucleoprotein,KW-0689~Ribosomal protein,	KW-0007~Acetylation,KW-0379~Hydroxylation,KW-0597~Phosphoprotein,	COMPBIAS:Basic residues,REGION:Disordered,
Rpl35a	0.00332308	0.488506	1	0.0154746	O55142	ribosomal protein L35A(Rpl35a)	Mus musculus	GO:0002181~cytoplasmic translation,GO:0006364~rRNA processing,GO:0006412~translation,GO:0042273~ribosomal large subunit biogenesis,	GO:0005737~cytoplasm,GO:0005739~mitochondrion,GO:0005829~cytosol,GO:0005840~ribosome,GO:0022625~cytosolic large ribosomal subunit,GO:0022626~cytosolic ribosome,GO:0045202~synapse,GO:0098793~presynapse,GO:0098794~postsynapse,	GO:0003735~structural constituent of ribosome,GO:0043021~ribonucleoprotein complex binding,	IPR001780:Ribosomal protein L35A,IPR009000:Translation elongation/initiation factor/Ribosomal, beta-barrel,IPR018266:Ribosomal protein L35Ae, conserved site,	mmu03010:Ribosome,mmu05171:Coronavirus disease - COVID-19,	NA	NA	NA	KW-0963~Cytoplasm,	NA	NA	NA	KW-0687~Ribonucleoprotein,KW-0689~Ribosomal protein,	KW-0007~Acetylation,	NA
Pepd	0.00197974	0.479977	1	0.0154916	Q11136	peptidase D(Pepd)	Mus musculus	GO:0006508~proteolysis,GO:0030574~collagen catabolic process,	NA	GO:0008233~peptidase activity,GO:0008237~metallopeptidase activity,GO:0016787~hydrolase activity,GO:0016805~dipeptidase activity,GO:0030145~manganese ion binding,GO:0046872~metal ion binding,GO:0070006~metalloaminopeptidase activity,GO:0102009~proline dipeptidase activity,	IPR000994:Peptidase M24, structural domain,IPR001131:Peptidase M24B, X-Pro dipeptidase/aminopeptidase P, conserved site,IPR007865:Aminopeptidase P N-terminal domain,	NA	NA	SM01011:SM01011,	KW-0177~Collagen degradation,	NA	NA	NA	KW-0464~Manganese,KW-0479~Metal-binding,	KW-0224~Dipeptidase,KW-0378~Hydrolase,KW-0482~Metalloprotease,KW-0645~Protease,	KW-0007~Acetylation,KW-0597~Phosphoprotein,	DOMAIN:AMP_N,
Acox1	0.0443915	0.630842	1	0.0155321	NA	NA	NA	NA	NA	NA	NA	NA	NA	NA	NA	NA	NA	NA	NA	NA	NA	NA
Atox1	0.0347881	0.6277	1	0.0156055	O08997	antioxidant 1 copper chaperone(Atox1)	Mus musculus	GO:0006811~ion transport,GO:0006825~copper ion transport,GO:0006878~cellular copper ion homeostasis,GO:0006979~response to oxidative stress,GO:0043066~negative regulation of apoptotic process,GO:0060003~copper ion export,	GO:0005829~cytosol,	GO:0005507~copper ion binding,GO:0016531~copper chaperone activity,GO:0032767~copper-dependent protein binding,GO:0046872~metal ion binding,GO:0051117~ATPase binding,GO:1903136~cuprous ion binding,	IPR006121:Heavy metal-associated domain, HMA,IPR017969:Heavy-metal-associated, conserved site,	mmu04978:Mineral absorption,	NA	NA	KW-0187~Copper transport,KW-0406~Ion transport,KW-0813~Transport,	NA	NA	NA	KW-0186~Copper,KW-0479~Metal-binding,	KW-0143~Chaperone,	KW-0007~Acetylation,KW-0597~Phosphoprotein,	DOMAIN:HMA,
Thnsl1	0.0306501	0.622321	1	0.0156199	Q8BH55	threonine synthase-like 1 (bacterial)(Thnsl1)	Mus musculus	NA	GO:0005737~cytoplasm,	NA	IPR000623:Shikimate kinase/Threonine synthase-like 1,IPR004450:Threonine synthase-like,IPR027417:P-loop containing nucleoside triphosphate hydrolase,	NA	NA	NA	NA	NA	NA	NA	KW-0663~Pyridoxal phosphate,	NA	NA	DOMAIN:Thr_synth_N,
Pycr2	0.042908	0.630842	1	0.0156889	Q922Q4	pyrroline-5-carboxylate reductase family, member 2(Pycr2)	Mus musculus	GO:0006561~proline biosynthetic process,GO:0008652~cellular amino acid biosynthetic process,GO:0034599~cellular response to oxidative stress,GO:0055129~L-proline biosynthetic process,	GO:0005737~cytoplasm,GO:0005739~mitochondrion,	GO:0004735~pyrroline-5-carboxylate reductase activity,GO:0016491~oxidoreductase activity,	IPR000304:Pyrroline-5-carboxylate reductase,IPR008927:6-phosphogluconate dehydrogenase, C-terminal-like,	mmu00330:Arginine and proline metabolism,mmu01100:Metabolic pathways,mmu01230:Biosynthesis of amino acids,	PIRSF000193:pyrroline-5-carboxylate reductase,	NA	KW-0028~Amino-acid biosynthesis,KW-0641~Proline biosynthesis,	KW-0496~Mitochondrion,KW-0963~Cytoplasm,	NA	NA	KW-0521~NADP,	KW-0560~Oxidoreductase,	KW-0007~Acetylation,KW-0597~Phosphoprotein,	COMPBIAS:Polar residues,DOMAIN:F420_oxidored,DOMAIN:P5CR_dimer,REGION:Disordered,
Smap2	0.0305834	0.622321	1	0.0157939	Q7TN29	small ArfGAP 2(Smap2)	Mus musculus	NA	GO:0005654~nucleoplasm,GO:0005737~cytoplasm,GO:0005829~cytosol,	GO:0005096~GTPase activator activity,GO:0005515~protein binding,GO:0046872~metal ion binding,	IPR001164:Arf GTPase activating protein,	mmu04144:Endocytosis,	NA	SM00105:ArfGap,	NA	KW-0963~Cytoplasm,	NA	KW-0863~Zinc-finger,	KW-0479~Metal-binding,KW-0862~Zinc,	KW-0343~GTPase activation,	KW-0597~Phosphoprotein,	DOMAIN:Arf-GAP,MUTAGEN:DLL->AAA: Loss of interaction with clathrin heavy chains; when associated with 187-AAAAA-191.,MUTAGEN:LLGLD->AAAAA: Loss of interaction with clathrin heavy chains; when associated with 212-AAA-214.,MUTAGEN:R->Q: Loss of GTPase activation.,REGION:Disordered,REGION:Interaction with PICALM,REGION:Interaction with clathrin heavy chains,ZN_FING:C4-type,
Lxn	0.00776342	0.522174	1	0.0158255	P70202	latexin(Lxn)	Mus musculus	GO:0006954~inflammatory response,GO:0010466~negative regulation of peptidase activity,GO:0050965~detection of temperature stimulus involved in sensory perception of pain,	GO:0005615~extracellular space,GO:0005737~cytoplasm,	GO:0004857~enzyme inhibitor activity,GO:0008191~metalloendopeptidase inhibitor activity,GO:0008201~heparin binding,GO:0030414~peptidase inhibitor activity,	IPR009684:Proteinase inhibitor I47, latexin,	NA	PIRSF011132:retinoic acid receptor responder protein 1/ carboxypeptidase inhibitor, latexin/ovocalyxin-32 types,	NA	KW-0395~Inflammatory response,	KW-0963~Cytoplasm,	NA	KW-0677~Repeat,	NA	KW-0358~Heparin-binding,KW-0481~Metalloenzyme inhibitor,KW-0483~Metalloprotease inhibitor,KW-0646~Protease inhibitor,	KW-0007~Acetylation,	REGION:Alpha-helical linker,REGION:Cystatin-like fold 1,REGION:Cystatin-like fold 2,
Ykt6	0.00523253	0.488506	1	0.0158421	Q9CQW1	YKT6 v-SNARE homolog (S. cerevisiae)(Ykt6)	Mus musculus	GO:0006888~ER to Golgi vesicle-mediated transport,GO:0006903~vesicle targeting,GO:0006904~vesicle docking involved in exocytosis,GO:0015031~protein transport,GO:0016192~vesicle-mediated transport,GO:0042147~retrograde transport, endosome to Golgi,	GO:0000139~Golgi membrane,GO:0005737~cytoplasm,GO:0005739~mitochondrion,GO:0005768~endosome,GO:0005783~endoplasmic reticulum,GO:0005794~Golgi apparatus,GO:0005829~cytosol,GO:0005886~plasma membrane,GO:0005887~integral component of plasma membrane,GO:0016020~membrane,GO:0030659~cytoplasmic vesicle membrane,GO:0031201~SNARE complex,GO:0031410~cytoplasmic vesicle,GO:0043025~neuronal cell body,GO:009…	GO:0005484~SNAP receptor activity,GO:0016740~transferase activity,GO:0019706~protein-cysteine S-palmitoyltransferase activity,	IPR001388:Synaptobrevin,IPR010908:Longin domain,IPR011012:Longin-like domain,	mmu04130:SNARE interactions in vesicular transport,	NA	SM01270:SM01270,	KW-0653~Protein transport,KW-0813~Transport,KW-0931~ER-Golgi transport,	KW-0333~Golgi apparatus,KW-0472~Membrane,KW-0963~Cytoplasm,KW-0968~Cytoplasmic vesicle,	NA	KW-0175~Coiled coil,	NA	KW-0808~Transferase,	KW-0449~Lipoprotein,KW-0488~Methylation,KW-0564~Palmitate,KW-0597~Phosphoprotein,KW-0636~Prenylation,	DOMAIN:Longin,DOMAIN:v-SNARE coiled-coil homology,LIPID:S-farnesyl cysteine,LIPID:S-palmitoyl cysteine,PROPEP:Removed in mature form,
Esyt2	0.0222005	0.596526	1	0.0159252	Q3TZZ7	extended synaptotagmin-like protein 2(Esyt2)	Mus musculus	GO:0006869~lipid transport,GO:0006897~endocytosis,GO:0061817~endoplasmic reticulum-plasma membrane tethering,	GO:0005783~endoplasmic reticulum,GO:0005789~endoplasmic reticulum membrane,GO:0005829~cytosol,GO:0005886~plasma membrane,GO:0005887~integral component of plasma membrane,GO:0016020~membrane,GO:0016021~integral component of membrane,GO:0031227~intrinsic component of endoplasmic reticulum membrane,GO:0031234~extrinsic component of cytoplasmic side of plasma membrane,GO:0044232~organelle membrane co…	GO:0005509~calcium ion binding,GO:0005544~calcium-dependent phospholipid binding,GO:0008289~lipid binding,GO:0008429~phosphatidylethanolamine binding,GO:0031210~phosphatidylcholine binding,GO:0035091~phosphatidylinositol binding,GO:0042802~identical protein binding,GO:0046872~metal ion binding,	IPR000008:C2 calcium-dependent membrane targeting,	NA	NA	SM00239:C2,	KW-0254~Endocytosis,KW-0445~Lipid transport,KW-0813~Transport,	KW-0256~Endoplasmic reticulum,KW-0472~Membrane,KW-1003~Cell membrane,	NA	KW-0677~Repeat,KW-0812~Transmembrane,KW-1133~Transmembrane helix,	KW-0106~Calcium,KW-0446~Lipid-binding,KW-0479~Metal-binding,	NA	KW-0597~Phosphoprotein,	COMPBIAS:Polar residues,DOMAIN:C2 1,DOMAIN:C2 2,DOMAIN:C2 3,DOMAIN:SMP-LTD,DOMAIN:SMP_LBD,REGION:Disordered,REGION:Required for phosphatidylinositol 4,5-bisphosphate-dependent location at the cell membrane,TOPO_DOM:Cytoplasmic,TOPO_DOM:Lumenal,TRANSMEM:Helical,
RtcA	0.00287562	0.479977	1	0.0161331	Q9D7H3	RNA 3'-terminal phosphate cyclase(Rtca)	Mus musculus	GO:0006396~RNA processing,	GO:0005634~nucleus,GO:0005654~nucleoplasm,	GO:0000166~nucleotide binding,GO:0003824~catalytic activity,GO:0003963~RNA-3'-phosphate cyclase activity,GO:0005524~ATP binding,GO:0016874~ligase activity,	IPR000228:RNA 3'-terminal phosphate cyclase,IPR013791:RNA 3'-terminal phosphate cyclase, insert domain,IPR013792:RNA 3'-terminal phosphate cyclase/enolpyruvate transferase, alpha/beta,IPR017770:RNA 3'-terminal phosphate cyclase type 1,IPR020719:RNA 3'-terminal phosphate cyclase-like, conserved site,IPR023797:RNA 3'-terminal phosphate cyclase domain,	NA	PIRSF005378:RNA 3'-terminal phosphate cyclase,	NA	NA	KW-0539~Nucleus,	NA	NA	KW-0067~ATP-binding,KW-0547~Nucleotide-binding,	KW-0436~Ligase,	NA	ACT_SITE:Tele-AMP-histidine intermediate,DOMAIN:RTC,DOMAIN:RTC_insert,
Vdac1	0.000613565	0.479977	1	0.0161529	Q60932	voltage-dependent anion channel 1(Vdac1)	Mus musculus	GO:0001662~behavioral fear response,GO:0006811~ion transport,GO:0006820~anion transport,GO:0006851~mitochondrial calcium ion transport,GO:0006915~apoptotic process,GO:0007268~chemical synaptic transmission,GO:0007270~neuron-neuron synaptic transmission,GO:0007612~learning,GO:0030855~epithelial cell differentiation,GO:0043066~negative regulation of apoptotic process,GO:0055085~transmembrane transp…	GO:0005739~mitochondrion,GO:0005741~mitochondrial outer membrane,GO:0005743~mitochondrial inner membrane,GO:0005757~mitochondrial permeability transition pore complex,GO:0005886~plasma membrane,GO:0008021~synaptic vesicle,GO:0016020~membrane,GO:0031966~mitochondrial membrane,GO:0032991~macromolecular complex,GO:0042645~mitochondrial nucleoid,GO:0043209~myelin sheath,GO:0045121~membrane raft,GO:00…	GO:0000166~nucleotide binding,GO:0005253~anion channel activity,GO:0005515~protein binding,GO:0008289~lipid binding,GO:0008308~voltage-gated anion channel activity,GO:0015288~porin activity,GO:0015485~cholesterol binding,GO:0019901~protein kinase binding,GO:0031210~phosphatidylcholine binding,GO:0042802~identical protein binding,GO:0044325~ion channel binding,GO:0044877~macromolecular complex bin…	IPR001925:Porin, eukaryotic type,IPR023614:Porin domain,IPR027246:Eukaryotic porin/Tom40,	mmu04020:Calcium signaling pathway,mmu04022:cGMP-PKG signaling pathway,mmu04217:Necroptosis,mmu04218:Cellular senescence,mmu04613:Neutrophil extracellular trap formation,mmu04621:NOD-like receptor signaling pathway,mmu04979:Cholesterol metabolism,mmu05010:Alzheimer disease,mmu05012:Parkinson disease,mmu05014:Amyotrophic lateral sclerosis,mmu05016:Huntington disease,mmu05017:Spinocerebellar ataxia…	NA	NA	KW-0053~Apoptosis,KW-0406~Ion transport,KW-0813~Transport,	KW-0472~Membrane,KW-0496~Mitochondrion,KW-1000~Mitochondrion outer membrane,KW-1003~Cell membrane,	NA	KW-0812~Transmembrane,KW-1134~Transmembrane beta strand,	KW-0446~Lipid-binding,KW-0520~NAD,KW-0547~Nucleotide-binding,	KW-0626~Porin,	KW-0007~Acetylation,KW-0597~Phosphoprotein,KW-0832~Ubl conjugation,KW-1017~Isopeptide bond,	CROSSLNK:Glycyl lysine isopeptide (Lys-Gly) (interchain with G-Cter in ubiquitin),CROSSLNK:Glycyl lysine isopeptide (Lys-Gly) (interchain with G-Cter in ubiquitin); alternate,MUTAGEN:K->R: Decreased localization of SQSTM1/p62 to damaged mitochondria; when associated with R-25; R-33 and 122-R-R-123.,MUTAGEN:K->R: Decreased localization of SQSTM1/p62 to damaged mitochondria; when associated with R-…
Gapdh	0.0266411	0.611187	1	0.0161793	P16858	glyceraldehyde-3-phosphate dehydrogenase(Gapdh)	Mus musculus	GO:0000226~microtubule cytoskeleton organization,GO:0001819~positive regulation of cytokine production,GO:0002376~immune system process,GO:0005975~carbohydrate metabolic process,GO:0006006~glucose metabolic process,GO:0006094~gluconeogenesis,GO:0006096~glycolytic process,GO:0006417~regulation of translation,GO:0006915~apoptotic process,GO:0007275~multicellular organism development,GO:0010951~nega…	GO:0005634~nucleus,GO:0005737~cytoplasm,GO:0005739~mitochondrion,GO:0005811~lipid particle,GO:0005829~cytosol,GO:0005856~cytoskeleton,GO:0005886~plasma membrane,GO:0015630~microtubule cytoskeleton,GO:0031906~late endosome lumen,GO:0031965~nuclear membrane,GO:0043209~myelin sheath,GO:0043231~intracellular membrane-bounded organelle,GO:0097452~GAIT complex,GO:0098978~glutamatergic synapse,GO:009909…	GO:0004365~glyceraldehyde-3-phosphate dehydrogenase (NAD+) (phosphorylating) activity,GO:0005515~protein binding,GO:0008017~microtubule binding,GO:0016491~oxidoreductase activity,GO:0016620~oxidoreductase activity, acting on the aldehyde or oxo group of donors, NAD or NADP as acceptor,GO:0016740~transferase activity,GO:0019828~aspartic-type endopeptidase inhibitor activity,GO:0019899~enzyme bindi…	IPR006424:Glyceraldehyde-3-phosphate dehydrogenase, type I,IPR020828:Glyceraldehyde 3-phosphate dehydrogenase, NAD(P) binding domain,IPR020829:Glyceraldehyde 3-phosphate dehydrogenase, catalytic domain,IPR020830:Glyceraldehyde 3-phosphate dehydrogenase, active site,IPR020831:Glyceraldehyde/Erythrose phosphate dehydrogenase family,	mmu00010:Glycolysis / Gluconeogenesis,mmu01100:Metabolic pathways,mmu01200:Carbon metabolism,mmu01230:Biosynthesis of amino acids,mmu04066:HIF-1 signaling pathway,mmu05010:Alzheimer disease,mmu05132:Salmonella infection,mmu05415:Diabetic cardiomyopathy,	PIRSF000149:glyceraldehyde-3-phosphate dehydrogenase,	SM00846:SM00846,	KW-0053~Apoptosis,KW-0324~Glycolysis,KW-0391~Immunity,KW-0399~Innate immunity,KW-0810~Translation regulation,	KW-0206~Cytoskeleton,KW-0539~Nucleus,KW-0963~Cytoplasm,	NA	NA	KW-0520~NAD,KW-0547~Nucleotide-binding,	KW-0560~Oxidoreductase,KW-0808~Transferase,	KW-0007~Acetylation,KW-0013~ADP-ribosylation,KW-0488~Methylation,KW-0597~Phosphoprotein,KW-0702~S-nitrosylation,KW-0832~Ubl conjugation,KW-1017~Isopeptide bond,	ACT_SITE:Nucleophile,CROSSLNK:Glycyl lysine isopeptide (Lys-Gly) (interchain with G-Cter in SUMO2),DOMAIN:Gp_dh_C,DOMAIN:Gp_dh_N,MOTIF:[IL]-x-C-x-x-[DE] motif,MUTAGEN:C->S: Abolishes sulfhydration and induces impaired enzyme activity.,REGION:Interaction with WARS1,SITE:Activates thiol group during catalysis,
Myef2	0.0327638	0.623918	1	0.0162034	Q8C854	myelin basic protein expression factor 2, repressor(Myef2)	Mus musculus	GO:0000122~negative regulation of transcription from RNA polymerase II promoter,GO:0006357~regulation of transcription from RNA polymerase II promoter,GO:2000815~regulation of mRNA stability involved in response to oxidative stress,	GO:0005634~nucleus,GO:0005737~cytoplasm,GO:0071014~post-mRNA release spliceosomal complex,GO:1990904~ribonucleoprotein complex,	GO:0000978~RNA polymerase II core promoter proximal region sequence-specific DNA binding,GO:0001227~transcriptional repressor activity, RNA polymerase II transcription regulatory region sequence-specific binding,GO:0003697~single-stranded DNA binding,GO:0003723~RNA binding,GO:0003729~mRNA binding,	IPR000504:RNA recognition motif domain,IPR012677:Nucleotide-binding, alpha-beta plait,	NA	NA	SM00360:RRM,	KW-0804~Transcription,	KW-0539~Nucleus,	NA	KW-0677~Repeat,	NA	KW-0238~DNA-binding,KW-0678~Repressor,KW-0694~RNA-binding,	KW-0488~Methylation,KW-0597~Phosphoprotein,KW-0832~Ubl conjugation,KW-1017~Isopeptide bond,	COMPBIAS:Basic and acidic residues,CROSSLNK:Glycyl lysine isopeptide (Lys-Gly) (interchain with G-Cter in SUMO2),DOMAIN:RRM,DOMAIN:RRM 1,DOMAIN:RRM 2,DOMAIN:RRM 3,REGION:Disordered,
Lamtor5	0.00441913	0.488506	1	0.016252	Q9D1L9	late endosomal/lysosomal adaptor, MAPK and MTOR activator 5(Lamtor5)	Mus musculus	GO:0008361~regulation of cell size,GO:0010628~positive regulation of gene expression,GO:0032008~positive regulation of TOR signaling,GO:0032757~positive regulation of interleukin-8 production,GO:0038202~TORC1 signaling,GO:0043066~negative regulation of apoptotic process,GO:0043123~positive regulation of I-kappaB kinase/NF-kappaB signaling,GO:0043154~negative regulation of cysteine-type endopeptid…	GO:0005737~cytoplasm,GO:0005764~lysosome,GO:0005765~lysosomal membrane,GO:0005829~cytosol,GO:0031902~late endosome membrane,GO:0032991~macromolecular complex,GO:0071986~Ragulator complex,	GO:0005085~guanyl-nucleotide exchange factor activity,GO:0060090~binding, bridging,	IPR024135:Hepatitis B virus X-interacting protein,	mmu04150:mTOR signaling pathway,	NA	NA	NA	KW-0458~Lysosome,KW-0963~Cytoplasm,	NA	NA	NA	NA	KW-0007~Acetylation,	NA
Tst	0.0194798	0.594616	1	0.0162733	P52196	thiosulfate sulfurtransferase, mitochondrial(Tst)	Mus musculus	GO:0019346~transsulfuration,GO:0030855~epithelial cell differentiation,GO:0035928~rRNA import into mitochondrion,GO:0051029~rRNA transport,	GO:0005739~mitochondrion,GO:0005743~mitochondrial inner membrane,GO:0005759~mitochondrial matrix,	GO:0003723~RNA binding,GO:0004792~thiosulfate sulfurtransferase activity,GO:0008097~5S rRNA binding,GO:0016740~transferase activity,GO:0016783~sulfurtransferase activity,	IPR001307:Thiosulphate sulfurtransferase, conserved site,IPR001763:Rhodanese-like domain,	mmu00270:Cysteine and methionine metabolism,mmu00920:Sulfur metabolism,mmu01100:Metabolic pathways,mmu04122:Sulfur relay system,	NA	SM00450:RHOD,	NA	KW-0496~Mitochondrion,	NA	KW-0677~Repeat,	NA	KW-0694~RNA-binding,KW-0808~Transferase,	KW-0007~Acetylation,KW-0325~Glycoprotein,KW-0597~Phosphoprotein,	ACT_SITE:Cysteine persulfide intermediate,CARBOHYD:O-linked (GlcNAc) serine,DOMAIN:Rhodanese,DOMAIN:Rhodanese 1,DOMAIN:Rhodanese 2,REGION:Hinge,
Hsd17b10	0.0194404	0.594616	1	0.0163817	Q99N15	hydroxysteroid (17-beta) dehydrogenase 10(Hsd17b10)	Mus musculus	GO:0006550~isoleucine catabolic process,GO:0006629~lipid metabolic process,GO:0006631~fatty acid metabolic process,GO:0006635~fatty acid beta-oxidation,GO:0006699~bile acid biosynthetic process,GO:0007005~mitochondrion organization,GO:0008033~tRNA processing,GO:0008202~steroid metabolic process,GO:0008207~C21-steroid hormone metabolic process,GO:0008209~androgen metabolic process,GO:0008210~estro…	GO:0005739~mitochondrion,GO:0005743~mitochondrial inner membrane,GO:0005783~endoplasmic reticulum,GO:0030678~mitochondrial ribonuclease P complex,GO:0042645~mitochondrial nucleoid,GO:0043527~tRNA methyltransferase complex,	GO:0000049~tRNA binding,GO:0001540~beta-amyloid binding,GO:0003857~3-hydroxyacyl-CoA dehydrogenase activity,GO:0004303~estradiol 17-beta-dehydrogenase activity,GO:0005496~steroid binding,GO:0008709~cholate 7-alpha-dehydrogenase activity,GO:0016491~oxidoreductase activity,GO:0018454~acetoacetyl-CoA reductase activity,GO:0030283~testosterone dehydrogenase [NAD(P)] activity,GO:0030331~estrogen recep…	IPR002347:Glucose/ribitol dehydrogenase,IPR020904:Short-chain dehydrogenase/reductase, conserved site,	mmu00280:Valine, leucine and isoleucine degradation,mmu01100:Metabolic pathways,mmu05010:Alzheimer disease,mmu05022:Pathways of neurodegeneration - multiple diseases,	NA	NA	KW-0276~Fatty acid metabolism,KW-0443~Lipid metabolism,KW-0753~Steroid metabolism,KW-0819~tRNA processing,	KW-0496~Mitochondrion,KW-1135~Mitochondrion nucleoid,	NA	NA	KW-0520~NAD,	KW-0560~Oxidoreductase,	KW-0007~Acetylation,	ACT_SITE:Proton acceptor,
Ube2d3	0.0268566	0.611187	1	0.0165519	P61079	ubiquitin-conjugating enzyme E2D 3(Ube2d3)	Mus musculus	GO:0000209~protein polyubiquitination,GO:0006281~DNA repair,GO:0006511~ubiquitin-dependent protein catabolic process,GO:0006513~protein monoubiquitination,GO:0006915~apoptotic process,GO:0006974~cellular response to DNA damage stimulus,GO:0016567~protein ubiquitination,GO:0043161~proteasome-mediated ubiquitin-dependent protein catabolic process,GO:0051865~protein autoubiquitination,GO:0070936~pro…	GO:0005634~nucleus,GO:0005768~endosome,GO:0005886~plasma membrane,GO:0010008~endosome membrane,GO:0016020~membrane,	GO:0000166~nucleotide binding,GO:0004842~ubiquitin-protein transferase activity,GO:0005515~protein binding,GO:0005524~ATP binding,GO:0016740~transferase activity,GO:0061630~ubiquitin protein ligase activity,GO:0061631~ubiquitin conjugating enzyme activity,	IPR000608:Ubiquitin-conjugating enzyme, E2,IPR016135:Ubiquitin-conjugating enzyme/RWD-like,IPR023313:Ubiquitin-conjugating enzyme, active site,	mmu04120:Ubiquitin mediated proteolysis,mmu04141:Protein processing in endoplasmic reticulum,	NA	NA	KW-0053~Apoptosis,KW-0227~DNA damage,KW-0234~DNA repair,KW-0833~Ubl conjugation pathway,	KW-0472~Membrane,KW-0967~Endosome,KW-1003~Cell membrane,	NA	NA	KW-0067~ATP-binding,KW-0547~Nucleotide-binding,	KW-0808~Transferase,	KW-0597~Phosphoprotein,KW-1015~Disulfide bond,	ACT_SITE:Glycyl thioester intermediate,DOMAIN:UBC core,REGION:Disordered,
Lypla2	0.0206452	0.594616	1	0.0166308	Q9WTL7	lysophospholipase 2(Lypla2)	Mus musculus	GO:0002084~protein depalmitoylation,GO:0006629~lipid metabolic process,GO:0006631~fatty acid metabolic process,GO:0046464~acylglycerol catabolic process,GO:1905344~prostaglandin catabolic process,	GO:0005737~cytoplasm,GO:0005795~Golgi stack,	GO:0004622~lysophospholipase activity,GO:0008474~palmitoyl-(protein) hydrolase activity,GO:0016787~hydrolase activity,GO:0052689~carboxylic ester hydrolase activity,	IPR003140:Phospholipase/carboxylesterase/thioesterase,	mmu00564:Glycerophospholipid metabolism,	NA	NA	KW-0276~Fatty acid metabolism,KW-0443~Lipid metabolism,	KW-0963~Cytoplasm,	NA	NA	NA	KW-0378~Hydrolase,	KW-0449~Lipoprotein,KW-0564~Palmitate,KW-0597~Phosphoprotein,	ACT_SITE:Charge relay system,LIPID:S-palmitoyl cysteine,
Tubb2a	0.0152315	0.562924	1	0.0166974	Q7TMM9	tubulin, beta 2A class IIA(Tubb2a)	Mus musculus	GO:0000226~microtubule cytoskeleton organization,GO:0000278~mitotic cell cycle,GO:0001764~neuron migration,GO:0007017~microtubule-based process,GO:0021987~cerebral cortex development,	GO:0005737~cytoplasm,GO:0005856~cytoskeleton,GO:0005874~microtubule,GO:0015630~microtubule cytoskeleton,GO:0045171~intercellular bridge,GO:0072686~mitotic spindle,	GO:0000166~nucleotide binding,GO:0005200~structural constituent of cytoskeleton,GO:0005525~GTP binding,GO:0046872~metal ion binding,	IPR000217:Tubulin,IPR002453:Beta tubulin,IPR003008:Tubulin/FtsZ, GTPase domain,IPR008280:Tubulin/FtsZ, C-terminal,IPR013838:Beta tubulin, autoregulation binding site,IPR017975:Tubulin, conserved site,IPR018316:Tubulin/FtsZ, 2-layer sandwich domain,IPR023123:Tubulin, C-terminal,	mmu04145:Phagosome,mmu04540:Gap junction,mmu05010:Alzheimer disease,mmu05012:Parkinson disease,mmu05014:Amyotrophic lateral sclerosis,mmu05016:Huntington disease,mmu05020:Prion disease,mmu05022:Pathways of neurodegeneration - multiple diseases,mmu05132:Salmonella infection,	NA	SM00864:SM00864,SM00865:SM00865,	NA	KW-0206~Cytoskeleton,KW-0493~Microtubule,KW-0963~Cytoplasm,	NA	NA	KW-0342~GTP-binding,KW-0460~Magnesium,KW-0479~Metal-binding,KW-0547~Nucleotide-binding,	NA	KW-0007~Acetylation,KW-0488~Methylation,KW-0597~Phosphoprotein,KW-0832~Ubl conjugation,KW-1017~Isopeptide bond,	COMPBIAS:Acidic residues,CROSSLNK:Glycyl lysine isopeptide (Lys-Gly) (interchain with G-Cter in ubiquitin),CROSSLNK:Glycyl lysine isopeptide (Lys-Gly) (interchain with G-Cter in ubiquitin); alternate,DOMAIN:Tubulin_C,MOTIF:MREI motif,REGION:Disordered,
Rps7	0.0333972	0.623918	1	0.0167701	P62082	ribosomal protein S7(Rps7)	Mus musculus	GO:0001843~neural tube closure,GO:0002181~cytoplasmic translation,GO:0006364~rRNA processing,GO:0006412~translation,GO:0010628~positive regulation of gene expression,GO:0014033~neural crest cell differentiation,GO:0030154~cell differentiation,GO:0042274~ribosomal small subunit biogenesis,GO:0050821~protein stabilization,GO:1902255~positive regulation of intrinsic apoptotic signaling pathway by p5…	GO:0005634~nucleus,GO:0005730~nucleolus,GO:0005737~cytoplasm,GO:0005813~centrosome,GO:0005829~cytosol,GO:0005840~ribosome,GO:0005856~cytoskeleton,GO:0022626~cytosolic ribosome,GO:0022627~cytosolic small ribosomal subunit,GO:0032040~small-subunit processome,GO:0032991~macromolecular complex,GO:0045202~synapse,GO:0098794~postsynapse,GO:1990904~ribonucleoprotein complex,	GO:0003730~mRNA 3'-UTR binding,GO:0003735~structural constituent of ribosome,GO:0008266~poly(U) RNA binding,GO:0019901~protein kinase binding,GO:0048027~mRNA 5'-UTR binding,GO:1990948~ubiquitin ligase inhibitor activity,	IPR000554:Ribosomal protein S7e,	mmu03010:Ribosome,mmu05171:Coronavirus disease - COVID-19,	NA	NA	NA	KW-0206~Cytoskeleton,KW-0539~Nucleus,KW-0963~Cytoplasm,	NA	NA	NA	KW-0687~Ribonucleoprotein,KW-0689~Ribosomal protein,	KW-0007~Acetylation,KW-0832~Ubl conjugation,KW-1017~Isopeptide bond,	CROSSLNK:Glycyl lysine isopeptide (Lys-Gly) (interchain with G-Cter in SUMO2),CROSSLNK:Glycyl lysine isopeptide (Lys-Gly) (interchain with G-Cter in SUMO2); alternate,
Dlst	0.0110195	0.560709	1	0.016889	Q9D2G2	dihydrolipoamide S-succinyltransferase (E2 component of 2-oxo-glutarate complex)(Dlst)	Mus musculus	GO:0006099~tricarboxylic acid cycle,GO:0006103~2-oxoglutarate metabolic process,GO:0006104~succinyl-CoA metabolic process,GO:0006734~NADH metabolic process,GO:0033512~L-lysine catabolic process to acetyl-CoA via saccharopine,	GO:0005634~nucleus,GO:0005654~nucleoplasm,GO:0005739~mitochondrion,GO:0005759~mitochondrial matrix,GO:0005829~cytosol,GO:0005886~plasma membrane,GO:0034451~centriolar satellite,GO:0043209~myelin sheath,GO:0043231~intracellular membrane-bounded organelle,GO:0045252~oxoglutarate dehydrogenase complex,	GO:0004149~dihydrolipoyllysine-residue succinyltransferase activity,GO:0005515~protein binding,GO:0016740~transferase activity,GO:0016746~transferase activity, transferring acyl groups,GO:0031072~heat shock protein binding,GO:0051087~chaperone binding,	IPR000089:Biotin/lipoyl attachment,IPR001078:2-oxoacid dehydrogenase acyltransferase, catalytic domain,IPR003016:2-oxo acid dehydrogenase, lipoyl-binding site,IPR006255:Dihydrolipoamide succinyltransferase,IPR011053:Single hybrid motif,IPR023213:Chloramphenicol acetyltransferase-like domain,	mmu00020:Citrate cycle (TCA cycle),mmu00310:Lysine degradation,mmu00380:Tryptophan metabolism,mmu01100:Metabolic pathways,mmu01200:Carbon metabolism,	NA	NA	KW-0816~Tricarboxylic acid cycle,	KW-0496~Mitochondrion,KW-0539~Nucleus,	NA	KW-0450~Lipoyl,KW-0809~Transit peptide,	NA	KW-0012~Acyltransferase,KW-0808~Transferase,	KW-0007~Acetylation,KW-0597~Phosphoprotein,	COMPBIAS:Pro residues,DOMAIN:Lipoyl-binding,REGION:Disordered,TRANSIT:Mitochondrion,
Arpc1a	0.0331578	0.623918	1	0.0169076	Q9R0Q6	actin related protein 2/3 complex, subunit 1A(Arpc1a)	Mus musculus	GO:0030833~regulation of actin filament polymerization,GO:0034314~Arp2/3 complex-mediated actin nucleation,	GO:0005634~nucleus,GO:0005737~cytoplasm,GO:0005856~cytoskeleton,GO:0005885~Arp2/3 protein complex,GO:0015629~actin cytoskeleton,GO:0035861~site of double-strand break,GO:0036195~muscle cell projection membrane,	GO:0003779~actin binding,GO:0005515~protein binding,GO:0051015~actin filament binding,	IPR001680:WD40 repeat,IPR015943:WD40/YVTN repeat-like-containing domain,IPR017383:ARP2/3 complex, 41kDa subunit (p41-arc),	mmu04144:Endocytosis,mmu04530:Tight junction,mmu04666:Fc gamma R-mediated phagocytosis,mmu04810:Regulation of actin cytoskeleton,mmu05100:Bacterial invasion of epithelial cells,mmu05132:Salmonella infection,mmu05135:Yersinia infection,	PIRSF038093:actin-related protein 2/3 complex, subunit 1,	SM00320:WD40,	NA	KW-0206~Cytoskeleton,KW-0539~Nucleus,KW-0963~Cytoplasm,	NA	KW-0677~Repeat,KW-0853~WD repeat,	NA	KW-0009~Actin-binding,	NA	REPEAT:WD,REPEAT:WD 1,REPEAT:WD 2,REPEAT:WD 3,REPEAT:WD 4,REPEAT:WD 5,REPEAT:WD 6,
Cycs	0.0379451	0.630842	1	0.0172343	P62897	cytochrome c, somatic(Cycs)	Mus musculus	GO:0006122~mitochondrial electron transport, ubiquinol to cytochrome c,GO:0006123~mitochondrial electron transport, cytochrome c to oxygen,GO:0006915~apoptotic process,GO:0008635~activation of cysteine-type endopeptidase activity involved in apoptotic process by cytochrome c,GO:0042743~hydrogen peroxide metabolic process,GO:0043280~positive regulation of cysteine-type endopeptidase activity invol…	GO:0005634~nucleus,GO:0005739~mitochondrion,GO:0005758~mitochondrial intermembrane space,GO:0005829~cytosol,GO:0043209~myelin sheath,GO:0043293~apoptosome,GO:0070469~respiratory chain,	GO:0009055~electron carrier activity,GO:0019899~enzyme binding,GO:0020037~heme binding,GO:0046872~metal ion binding,	IPR002327:Cytochrome c, class IA/ IB,IPR009056:Cytochrome c domain,	mmu00190:Oxidative phosphorylation,mmu01100:Metabolic pathways,mmu01524:Platinum drug resistance,mmu04115:p53 signaling pathway,mmu04210:Apoptosis,mmu04215:Apoptosis - multiple species,mmu04932:Non-alcoholic fatty liver disease,mmu05010:Alzheimer disease,mmu05012:Parkinson disease,mmu05014:Amyotrophic lateral sclerosis,mmu05016:Huntington disease,mmu05017:Spinocerebellar ataxia,mmu05020:Prion dis…	NA	NA	KW-0053~Apoptosis,KW-0249~Electron transport,KW-0679~Respiratory chain,KW-0813~Transport,	KW-0496~Mitochondrion,	NA	NA	KW-0349~Heme,KW-0408~Iron,KW-0479~Metal-binding,	NA	KW-0007~Acetylation,KW-0597~Phosphoprotein,	BINDING:axial binding residue,BINDING:covalent,DOMAIN:Cytochrome c,
Rpl27	0.0220307	0.596526	1	0.0172421	P61358	ribosomal protein L27(Rpl27)	Mus musculus	GO:0002181~cytoplasmic translation,GO:0006364~rRNA processing,GO:0006412~translation,	GO:0005654~nucleoplasm,GO:0005730~nucleolus,GO:0005737~cytoplasm,GO:0005791~rough endoplasmic reticulum,GO:0005829~cytosol,GO:0005840~ribosome,GO:0015934~large ribosomal subunit,GO:0022625~cytosolic large ribosomal subunit,GO:0022626~cytosolic ribosome,GO:0045202~synapse,GO:0098556~cytoplasmic side of rough endoplasmic reticulum membrane,GO:0098793~presynapse,GO:0098794~postsynapse,GO:1990904~rib…	GO:0003735~structural constituent of ribosome,	IPR001141:Ribosomal protein L27e,IPR005824:KOW,IPR008991:Translation protein SH3-like domain,IPR018262:Ribosomal protein L27e, conserved site,	mmu03010:Ribosome,mmu05171:Coronavirus disease - COVID-19,	NA	SM00739:KOW,	NA	KW-0256~Endoplasmic reticulum,KW-0963~Cytoplasm,	NA	NA	NA	KW-0687~Ribonucleoprotein,KW-0689~Ribosomal protein,	KW-0007~Acetylation,	DOMAIN:KOW,
Itpa	0.0230385	0.596526	1	0.0172622	Q9D892	inosine triphosphatase (nucleoside triphosphate pyrophosphatase)(Itpa)	Mus musculus	GO:0006193~ITP catabolic process,GO:0009117~nucleotide metabolic process,GO:0009143~nucleoside triphosphate catabolic process,GO:0009204~deoxyribonucleoside triphosphate catabolic process,GO:0051276~chromosome organization,	GO:0005654~nucleoplasm,GO:0005737~cytoplasm,GO:0005829~cytosol,GO:0043231~intracellular membrane-bounded organelle,	GO:0000166~nucleotide binding,GO:0016787~hydrolase activity,GO:0035529~NADH pyrophosphatase activity,GO:0035870~dITP diphosphatase activity,GO:0036218~dTTP diphosphatase activity,GO:0042802~identical protein binding,GO:0046872~metal ion binding,GO:0047429~nucleoside-triphosphate diphosphatase activity,	IPR002637:Ham1-like protein,IPR027502:Inosine triphosphate pyrophosphatase,	mmu00230:Purine metabolism,mmu00983:Drug metabolism - other enzymes,mmu01100:Metabolic pathways,mmu01232:Nucleotide metabolism,	NA	NA	KW-0546~Nucleotide metabolism,	KW-0963~Cytoplasm,	NA	NA	KW-0460~Magnesium,KW-0464~Manganese,KW-0479~Metal-binding,KW-0547~Nucleotide-binding,	KW-0378~Hydrolase,	KW-0007~Acetylation,KW-0597~Phosphoprotein,	NA
Vkorc1l1	0.0201785	0.594616	1	0.0172668	Q6TEK5	vitamin K epoxide reductase complex, subunit 1-like 1(Vkorc1l1)	Mus musculus	GO:0017187~peptidyl-glutamic acid carboxylation,GO:0034599~cellular response to oxidative stress,GO:0042373~vitamin K metabolic process,	GO:0005783~endoplasmic reticulum,GO:0005789~endoplasmic reticulum membrane,GO:0016020~membrane,GO:0016021~integral component of membrane,	GO:0016491~oxidoreductase activity,GO:0047057~vitamin-K-epoxide reductase (warfarin-sensitive) activity,GO:0048038~quinone binding,	IPR012932:Vitamin K epoxide reductase,	mmu00130:Ubiquinone and other terpenoid-quinone biosynthesis,mmu01100:Metabolic pathways,mmu01240:Biosynthesis of cofactors,	NA	SM00756:VKc,	NA	KW-0256~Endoplasmic reticulum,KW-0472~Membrane,	NA	KW-0676~Redox-active center,KW-0812~Transmembrane,KW-1133~Transmembrane helix,	NA	KW-0560~Oxidoreductase,	KW-0874~Quinone,KW-1015~Disulfide bond,	DISULFID:Redox-active,DOMAIN:VKc,SITE:Important for the reduction of the redox-active cysteines,TOPO_DOM:Cytoplasmic,TOPO_DOM:Lumenal,TRANSMEM:Helical,
Npl	0.0090036	0.543399	1	0.0173645	Q9DCJ9	N-acetylneuraminate pyruvate lyase(Npl)	Mus musculus	GO:0005975~carbohydrate metabolic process,GO:0019262~N-acetylneuraminate catabolic process,	GO:0005737~cytoplasm,	GO:0008747~N-acetylneuraminate lyase activity,GO:0016829~lyase activity,GO:0042802~identical protein binding,	IPR002220:Dihydrodipicolinate synthetase-like,IPR013785:Aldolase-type TIM barrel,	mmu00520:Amino sugar and nucleotide sugar metabolism,mmu01100:Metabolic pathways,	PIRSF001365:dihydrodipicolinate synthase,	SM01130:SM01130,	KW-0119~Carbohydrate metabolism,	KW-0963~Cytoplasm,	NA	NA	KW-0704~Schiff base,	KW-0456~Lyase,	KW-0597~Phosphoprotein,	ACT_SITE:Schiff-base intermediate with substrate,SITE:Involved in proton transfer during cleavage,
Mrps35	0.0185101	0.594616	1	0.017379	Q8BJZ4	mitochondrial ribosomal protein S35(Mrps35)	Mus musculus	GO:0032543~mitochondrial translation,	GO:0005739~mitochondrion,GO:0005743~mitochondrial inner membrane,GO:0005763~mitochondrial small ribosomal subunit,GO:0005840~ribosome,	GO:0003735~structural constituent of ribosome,	IPR019349:Ribosomal protein S24/S35, mitochondrial, conserved domain,	NA	NA	NA	NA	KW-0496~Mitochondrion,	NA	KW-0809~Transit peptide,	NA	KW-0687~Ribonucleoprotein,KW-0689~Ribosomal protein,	NA	COMPBIAS:Basic and acidic residues,DOMAIN:MRP-S28,REGION:Disordered,TRANSIT:Mitochondrion,
Tial1	0.0227769	0.596526	1	0.0174196	P70318	Tia1 cytotoxic granule-associated RNA binding protein-like 1(Tial1)	Mus musculus	GO:0006915~apoptotic process,GO:0007281~germ cell development,GO:0008284~positive regulation of cell proliferation,GO:0008285~negative regulation of cell proliferation,GO:0017145~stem cell division,GO:0035332~positive regulation of hippo signaling,GO:0072089~stem cell proliferation,GO:2000637~positive regulation of gene silencing by miRNA,GO:2000648~positive regulation of stem cell proliferation,	GO:0005634~nucleus,GO:0005737~cytoplasm,GO:0005764~lysosome,GO:0010494~cytoplasmic stress granule,GO:1990904~ribonucleoprotein complex,	GO:0003676~nucleic acid binding,GO:0003677~DNA binding,GO:0003723~RNA binding,GO:0003730~mRNA 3'-UTR binding,GO:0005515~protein binding,GO:0035925~mRNA 3'-UTR AU-rich region binding,	IPR000504:RNA recognition motif domain,IPR003954:RNA recognition motif domain, eukaryote,IPR012677:Nucleotide-binding, alpha-beta plait,	NA	NA	SM00360:RRM,SM00361:RRM_1,	KW-0053~Apoptosis,	KW-0458~Lysosome,KW-0539~Nucleus,KW-0963~Cytoplasm,	NA	KW-0677~Repeat,	NA	KW-0694~RNA-binding,	KW-0007~Acetylation,KW-0597~Phosphoprotein,	DOMAIN:RRM,DOMAIN:RRM 1,DOMAIN:RRM 2,DOMAIN:RRM 3,MUTAGEN:FVGDL->DVPDD: Impairs nuclear localization.,MUTAGEN:GYGFV->PDGDE: Impairs nuclear localization.,MUTAGEN:GYSFVRF->PDSDERD: Abolishes nuclear export.,MUTAGEN:KESPDMTK->RESPDMTR: No effect on nuclear localization.,MUTAGEN:YCGGI->DRPPD: Abolishes nuclear export.,REGION:Disordered,
Rala	0.0123584	0.560709	1	0.0174997	P63321	v-ral simian leukemia viral oncogene A (ras related)(Rala)	Mus musculus	GO:0001843~neural tube closure,GO:0006887~exocytosis,GO:0007049~cell cycle,GO:0007165~signal transduction,GO:0007265~Ras protein signal transduction,GO:0017157~regulation of exocytosis,GO:0031532~actin cytoskeleton reorganization,GO:0031623~receptor internalization,GO:0045742~positive regulation of epidermal growth factor receptor signaling pathway,GO:0051301~cell division,GO:0051491~positive reg…	GO:0005739~mitochondrion,GO:0005886~plasma membrane,GO:0005925~focal adhesion,GO:0009986~cell surface,GO:0016020~membrane,GO:0030139~endocytic vesicle,GO:0030659~cytoplasmic vesicle membrane,GO:0032154~cleavage furrow,GO:0043209~myelin sheath,GO:0090543~Flemming body,GO:0097060~synaptic membrane,GO:0098685~Schaffer collateral - CA1 synapse,	GO:0000166~nucleotide binding,GO:0003924~GTPase activity,GO:0005515~protein binding,GO:0005525~GTP binding,GO:0016787~hydrolase activity,GO:0017022~myosin binding,GO:0019003~GDP binding,GO:0031625~ubiquitin protein ligase binding,GO:0031755~Edg-2 lysophosphatidic acid receptor binding,GO:0051117~ATPase binding,	IPR001806:Small GTPase superfamily,IPR005225:Small GTP-binding protein domain,IPR020849:Small GTPase superfamily, Ras type,IPR027417:P-loop containing nucleoside triphosphate hydrolase,	mmu04014:Ras signaling pathway,mmu04015:Rap1 signaling pathway,mmu04072:Phospholipase D signaling pathway,mmu05132:Salmonella infection,mmu05200:Pathways in cancer,mmu05210:Colorectal cancer,mmu05212:Pancreatic cancer,	NA	NA	KW-0131~Cell cycle,KW-0132~Cell division,KW-0268~Exocytosis,	KW-0472~Membrane,KW-0496~Mitochondrion,KW-1003~Cell membrane,	NA	NA	KW-0342~GTP-binding,KW-0547~Nucleotide-binding,	KW-0378~Hydrolase,	KW-0449~Lipoprotein,KW-0488~Methylation,KW-0597~Phosphoprotein,KW-0636~Prenylation,	LIPID:S-geranylgeranyl cysteine,MOTIF:Effector region,PROPEP:Removed in mature form,
Uqcr10	0.00730641	0.521121	1	0.0175191	Q8R1I1	ubiquinol-cytochrome c reductase, complex III subunit X(Uqcr10)	Mus musculus	GO:0006122~mitochondrial electron transport, ubiquinol to cytochrome c,GO:0009060~aerobic respiration,GO:0045333~cellular respiration,	GO:0005739~mitochondrion,GO:0005743~mitochondrial inner membrane,GO:0005750~mitochondrial respiratory chain complex III,GO:0016020~membrane,GO:0070469~respiratory chain,	NA	IPR008027:Cytochrome b-c1 complex subunit 9,	mmu00190:Oxidative phosphorylation,mmu01100:Metabolic pathways,mmu04260:Cardiac muscle contraction,mmu04714:Thermogenesis,mmu04932:Non-alcoholic fatty liver disease,mmu05010:Alzheimer disease,mmu05012:Parkinson disease,mmu05014:Amyotrophic lateral sclerosis,mmu05016:Huntington disease,mmu05020:Prion disease,mmu05022:Pathways of neurodegeneration - multiple diseases,mmu05208:Chemical carcinogenesi…	NA	NA	KW-0249~Electron transport,KW-0679~Respiratory chain,KW-0813~Transport,	KW-0472~Membrane,KW-0496~Mitochondrion,KW-0999~Mitochondrion inner membrane,	NA	KW-0812~Transmembrane,KW-1133~Transmembrane helix,	NA	NA	NA	TOPO_DOM:Mitochondrial intermembrane,TOPO_DOM:Mitochondrial matrix,TRANSMEM:Helical,
Srsf5	0.0286236	0.611187	1	0.0175636	O35326	serine and arginine-rich splicing factor 5(Srsf5)	Mus musculus	GO:0000398~mRNA splicing, via spliceosome,GO:0006397~mRNA processing,GO:0008380~RNA splicing,GO:0009611~response to wounding,GO:0032868~response to insulin,GO:0032869~cellular response to insulin stimulus,GO:0033120~positive regulation of RNA splicing,GO:0051726~regulation of cell cycle,GO:0097421~liver regeneration,	GO:0005634~nucleus,GO:0005654~nucleoplasm,GO:0005730~nucleolus,GO:0005829~cytosol,GO:0016607~nuclear speck,	GO:0003676~nucleic acid binding,GO:0003723~RNA binding,GO:0003729~mRNA binding,GO:0005515~protein binding,GO:0043422~protein kinase B binding,GO:0050733~RS domain binding,	IPR000504:RNA recognition motif domain,IPR012677:Nucleotide-binding, alpha-beta plait,	mmu03040:Spliceosome,mmu05168:Herpes simplex virus 1 infection,	NA	SM00360:RRM,	KW-0507~mRNA processing,KW-0508~mRNA splicing,KW-0804~Transcription,KW-0805~Transcription regulation,	KW-0539~Nucleus,	NA	KW-0677~Repeat,	NA	KW-0694~RNA-binding,	KW-0007~Acetylation,KW-0597~Phosphoprotein,	COMPBIAS:Basic and acidic residues,COMPBIAS:Basic residues,COMPBIAS:Polar residues,DOMAIN:RRM,DOMAIN:RRM 1,DOMAIN:RRM 2,REGION:Disordered,
Rpl3	0.00243968	0.479977	1	0.0177347	P27659	ribosomal protein L3(Rpl3)	Mus musculus	GO:0000027~ribosomal large subunit assembly,GO:0002181~cytoplasmic translation,GO:0006412~translation,GO:0071353~cellular response to interleukin-4,	GO:0005634~nucleus,GO:0005730~nucleolus,GO:0005737~cytoplasm,GO:0005829~cytosol,GO:0005840~ribosome,GO:0022625~cytosolic large ribosomal subunit,GO:0022626~cytosolic ribosome,GO:0032991~macromolecular complex,GO:0045202~synapse,	GO:0003723~RNA binding,GO:0003735~structural constituent of ribosome,GO:0008097~5S rRNA binding,	IPR000597:Ribosomal protein L3,IPR009000:Translation elongation/initiation factor/Ribosomal, beta-barrel,IPR019926:Ribosomal protein L3, conserved site,	mmu03010:Ribosome,mmu05171:Coronavirus disease - COVID-19,	NA	NA	NA	KW-0539~Nucleus,KW-0963~Cytoplasm,	NA	NA	NA	KW-0687~Ribonucleoprotein,KW-0689~Ribosomal protein,	KW-0007~Acetylation,KW-0488~Methylation,KW-0597~Phosphoprotein,KW-0832~Ubl conjugation,KW-1017~Isopeptide bond,	CROSSLNK:Glycyl lysine isopeptide (Lys-Gly) (interchain with G-Cter in SUMO1); alternate,CROSSLNK:Glycyl lysine isopeptide (Lys-Gly) (interchain with G-Cter in SUMO2),CROSSLNK:Glycyl lysine isopeptide (Lys-Gly) (interchain with G-Cter in SUMO2); alternate,REGION:Disordered,
Atp5mg	0.0122212	0.560709	1	0.0178305	Q9CPQ8	ATP synthase, H+ transporting, mitochondrial F0 complex, subunit G(Atp5l)	Mus musculus	GO:0006754~ATP biosynthetic process,GO:0006811~ion transport,GO:0015986~ATP synthesis coupled proton transport,GO:0042776~mitochondrial ATP synthesis coupled proton transport,GO:0046034~ATP metabolic process,	GO:0000276~mitochondrial proton-transporting ATP synthase complex, coupling factor F(o),GO:0005739~mitochondrion,GO:0005743~mitochondrial inner membrane,GO:0005753~mitochondrial proton-transporting ATP synthase complex,GO:0016020~membrane,GO:0045263~proton-transporting ATP synthase complex, coupling factor F(o),	GO:0008553~hydrogen-exporting ATPase activity, phosphorylative mechanism,GO:0015078~hydrogen ion transmembrane transporter activity,GO:0046933~proton-transporting ATP synthase activity, rotational mechanism,	IPR006808:ATPase, F0 complex, subunit G, mitochondrial,IPR016702:Mitochondrial ATP synthase subunit g, animal,	mmu00190:Oxidative phosphorylation,mmu01100:Metabolic pathways,mmu04714:Thermogenesis,	PIRSF017835:F-type ATP synthase, subunit g, animal mitochondria type,	NA	KW-0066~ATP synthesis,KW-0375~Hydrogen ion transport,KW-0406~Ion transport,KW-0813~Transport,	KW-0138~CF(0),KW-0472~Membrane,KW-0496~Mitochondrion,KW-0999~Mitochondrion inner membrane,	NA	NA	NA	NA	KW-0007~Acetylation,	NA
Sfxn5	0.0312866	0.623918	1	0.0179438	Q925N0	sideroflexin 5(Sfxn5)	Mus musculus	GO:0006811~ion transport,GO:0006865~amino acid transport,GO:0015746~citrate transport,GO:0055085~transmembrane transport,GO:1990542~mitochondrial transmembrane transport,	GO:0005739~mitochondrion,GO:0005743~mitochondrial inner membrane,GO:0016020~membrane,GO:0016021~integral component of membrane,GO:0031305~integral component of mitochondrial inner membrane,GO:0031966~mitochondrial membrane,	GO:0015075~ion transmembrane transporter activity,GO:0015137~citrate transmembrane transporter activity,GO:0022857~transmembrane transporter activity,	IPR004686:Tricarboxylate/iron carrier,	NA	NA	NA	KW-0029~Amino-acid transport,KW-0813~Transport,	KW-0472~Membrane,KW-0496~Mitochondrion,	NA	KW-0812~Transmembrane,KW-1133~Transmembrane helix,	NA	NA	NA	COMPBIAS:Polar residues,REGION:Disordered,TRANSMEM:Helical,
Ddhd1	0.0452821	0.636613	1	0.0179827	NA	NA	NA	NA	NA	NA	NA	NA	NA	NA	NA	NA	NA	NA	NA	NA	NA	NA
Psmb5	0.012482	0.560709	1	0.018019	O55234	proteasome (prosome, macropain) subunit, beta type 5(Psmb5)	Mus musculus	GO:0006508~proteolysis,GO:0006979~response to oxidative stress,GO:0010498~proteasomal protein catabolic process,GO:0010499~proteasomal ubiquitin-independent protein catabolic process,GO:0043161~proteasome-mediated ubiquitin-dependent protein catabolic process,GO:0051603~proteolysis involved in cellular protein catabolic process,	GO:0000502~proteasome complex,GO:0005634~nucleus,GO:0005654~nucleoplasm,GO:0005737~cytoplasm,GO:0005813~centrosome,GO:0005829~cytosol,GO:0005839~proteasome core complex,GO:0019774~proteasome core complex, beta-subunit complex,	GO:0004175~endopeptidase activity,GO:0004298~threonine-type endopeptidase activity,GO:0008233~peptidase activity,GO:0016787~hydrolase activity,	IPR000243:Peptidase T1A, proteasome beta-subunit,IPR001353:Proteasome, subunit alpha/beta,IPR016050:Proteasome, beta-type subunit, conserved site,IPR023333:Proteasome B-type subunit,	mmu03050:Proteasome,mmu05010:Alzheimer disease,mmu05012:Parkinson disease,mmu05014:Amyotrophic lateral sclerosis,mmu05016:Huntington disease,mmu05017:Spinocerebellar ataxia,mmu05020:Prion disease,mmu05022:Pathways of neurodegeneration - multiple diseases,	NA	NA	NA	KW-0539~Nucleus,KW-0647~Proteasome,KW-0963~Cytoplasm,	NA	NA	NA	KW-0378~Hydrolase,KW-0645~Protease,KW-0888~Threonine protease,	KW-0865~Zymogen,	ACT_SITE:Nucleophile,PROPEP:Removed in mature form,
Cbr3	0.0440489	0.630842	1	0.018055	Q8K354	carbonyl reductase 3(Cbr3)	Mus musculus	GO:0042376~phylloquinone catabolic process,GO:0050890~cognition,	GO:0005654~nucleoplasm,GO:0005737~cytoplasm,GO:0005829~cytosol,	GO:0000253~3-keto sterol reductase activity,GO:0004090~carbonyl reductase (NADPH) activity,GO:0008753~NADPH dehydrogenase (quinone) activity,GO:0016491~oxidoreductase activity,GO:0016616~oxidoreductase activity, acting on the CH-OH group of donors, NAD or NADP as acceptor,GO:0070402~NADPH binding,	IPR002347:Glucose/ribitol dehydrogenase,IPR020904:Short-chain dehydrogenase/reductase, conserved site,	mmu00590:Arachidonic acid metabolism,mmu00980:Metabolism of xenobiotics by cytochrome P450,mmu01100:Metabolic pathways,	NA	NA	NA	KW-0963~Cytoplasm,	NA	NA	KW-0521~NADP,	KW-0560~Oxidoreductase,	KW-0007~Acetylation,KW-0597~Phosphoprotein,	ACT_SITE:Proton acceptor,
Sdhd	0.0423465	0.630842	1	0.0181213	Q9CXV1	succinate dehydrogenase complex, subunit D, integral membrane protein(Sdhd)	Mus musculus	GO:0006099~tricarboxylic acid cycle,GO:0006121~mitochondrial electron transport, succinate to ubiquinone,GO:0042776~mitochondrial ATP synthesis coupled proton transport,GO:0050433~regulation of catecholamine secretion,GO:0071456~cellular response to hypoxia,	GO:0005739~mitochondrion,GO:0005740~mitochondrial envelope,GO:0005743~mitochondrial inner membrane,GO:0005749~mitochondrial respiratory chain complex II, succinate dehydrogenase complex (ubiquinone),GO:0016020~membrane,GO:0016021~integral component of membrane,GO:0045257~succinate dehydrogenase complex (ubiquinone),	GO:0008177~succinate dehydrogenase (ubiquinone) activity,GO:0020037~heme binding,GO:0046872~metal ion binding,GO:0048039~ubiquinone binding,	IPR007992:Succinate dehydrogenase [ubiquinone] cytochrome b small subunit, CybS,	mmu00020:Citrate cycle (TCA cycle),mmu00190:Oxidative phosphorylation,mmu01100:Metabolic pathways,mmu01200:Carbon metabolism,mmu04714:Thermogenesis,mmu04932:Non-alcoholic fatty liver disease,mmu05010:Alzheimer disease,mmu05012:Parkinson disease,mmu05014:Amyotrophic lateral sclerosis,mmu05016:Huntington disease,mmu05020:Prion disease,mmu05022:Pathways of neurodegeneration - multiple diseases,mmu05…	NA	NA	KW-0249~Electron transport,KW-0813~Transport,KW-0816~Tricarboxylic acid cycle,	KW-0472~Membrane,KW-0496~Mitochondrion,KW-0999~Mitochondrion inner membrane,	NA	KW-0809~Transit peptide,KW-0812~Transmembrane,KW-1133~Transmembrane helix,	KW-0349~Heme,KW-0408~Iron,KW-0479~Metal-binding,	NA	NA	BINDING:axial binding residue,TOPO_DOM:Mitochondrial intermembrane,TOPO_DOM:Mitochondrial matrix,TRANSIT:Mitochondrion,TRANSMEM:Helical,
Vps18	0.0122308	0.560709	1	0.0181456	Q8R307	VPS18 CORVET/HOPS core subunit(Vps18)	Mus musculus	GO:0006886~intracellular protein transport,GO:0006904~vesicle docking involved in exocytosis,GO:0006914~autophagy,GO:0007032~endosome organization,GO:0007033~vacuole organization,GO:0007040~lysosome organization,GO:0008333~endosome to lysosome transport,GO:0015031~protein transport,GO:0016192~vesicle-mediated transport,GO:0016567~protein ubiquitination,GO:0033147~negative regulation of intracellu…	GO:0005764~lysosome,GO:0005765~lysosomal membrane,GO:0005768~endosome,GO:0005769~early endosome,GO:0005770~late endosome,GO:0005776~autophagosome,GO:0005884~actin filament,GO:0016020~membrane,GO:0030123~AP-3 adaptor complex,GO:0030136~clathrin-coated vesicle,GO:0030897~HOPS complex,GO:0031410~cytoplasmic vesicle,GO:0031902~late endosome membrane,GO:0033263~CORVET complex,GO:0098793~presynapse,GO:…	GO:0003779~actin binding,GO:0005515~protein binding,GO:0019905~syntaxin binding,GO:0030674~protein binding, bridging,GO:0046872~metal ion binding,GO:0061630~ubiquitin protein ligase activity,	IPR000547:Clathrin, heavy chain/VPS, 7-fold repeat,IPR007810:Pep3/Vps18/deep orange,	mmu05132:Salmonella infection,	NA	NA	KW-0072~Autophagy,KW-0653~Protein transport,KW-0813~Transport,	KW-0458~Lysosome,KW-0472~Membrane,KW-0967~Endosome,KW-0968~Cytoplasmic vesicle,	NA	KW-0175~Coiled coil,KW-0863~Zinc-finger,	KW-0479~Metal-binding,KW-0862~Zinc,	NA	KW-0007~Acetylation,KW-0597~Phosphoprotein,	DOMAIN:Pep3_Vps18,REPEAT:CHCR,ZN_FING:RING-type,
Eif2a	0.00831804	0.522174	1	0.0182596	Q8BJW6	eukaryotic translation initiation factor 2A(Eif2a)	Mus musculus	GO:0006412~translation,GO:0006413~translational initiation,GO:0006417~regulation of translation,GO:0006468~protein phosphorylation,GO:0009967~positive regulation of signal transduction,GO:0017148~negative regulation of translation,GO:0030968~endoplasmic reticulum unfolded protein response,GO:0032933~SREBP signaling pathway,GO:0042255~ribosome assembly,GO:1904294~positive regulation of ERAD pathwa…	GO:0005737~cytoplasm,GO:0005850~eukaryotic translation initiation factor 2 complex,GO:0022627~cytosolic small ribosomal subunit,	GO:0000049~tRNA binding,GO:0003729~mRNA binding,GO:0003743~translation initiation factor activity,GO:0043022~ribosome binding,GO:0045182~translation regulator activity,	IPR011387:Translation initiation factor 2A,IPR013979:Translation initiation factor, beta propellor-like domain,IPR015943:WD40/YVTN repeat-like-containing domain,	NA	PIRSF017222:translation initiation factor eIF-2A,	NA	KW-0648~Protein biosynthesis,KW-0810~Translation regulation,	NA	NA	KW-0175~Coiled coil,KW-0677~Repeat,KW-0853~WD repeat,	NA	KW-0396~Initiation factor,	KW-0007~Acetylation,KW-0597~Phosphoprotein,	COMPBIAS:Basic and acidic residues,COMPBIAS:Polar residues,DOMAIN:eIF2A,REGION:Disordered,REPEAT:WD 1,REPEAT:WD 2,REPEAT:WD 3,
Coa3	0.0343633	0.6277	1	0.0183249	Q9D2R6	cytochrome C oxidase assembly factor 3(Coa3)	Mus musculus	GO:0033617~mitochondrial respiratory chain complex IV assembly,GO:0070131~positive regulation of mitochondrial translation,	GO:0005739~mitochondrion,GO:0005743~mitochondrial inner membrane,GO:0016020~membrane,GO:0031305~integral component of mitochondrial inner membrane,	NA	IPR018628:Coiled-coil domain-containing protein 56,	mmu04714:Thermogenesis,	NA	NA	NA	KW-0472~Membrane,KW-0496~Mitochondrion,KW-0999~Mitochondrion inner membrane,	NA	KW-0175~Coiled coil,KW-0812~Transmembrane,KW-1133~Transmembrane helix,	NA	NA	KW-0007~Acetylation,	DOMAIN:Coiled-coil_56,REGION:Disordered,TOPO_DOM:Mitochondrial intermembrane,TOPO_DOM:Mitochondrial matrix,TRANSMEM:Helical,
Ap1g2	0.0246266	0.596526	1	0.0183662	O88512	adaptor protein complex AP-1, gamma 2 subunit(Ap1g2)	Mus musculus	GO:0006886~intracellular protein transport,GO:0006896~Golgi to vacuole transport,GO:0006898~receptor-mediated endocytosis,GO:0015031~protein transport,GO:0016192~vesicle-mediated transport,	GO:0000139~Golgi membrane,GO:0005768~endosome,GO:0005794~Golgi apparatus,GO:0005798~Golgi-associated vesicle,GO:0005802~trans-Golgi network,GO:0010008~endosome membrane,GO:0016020~membrane,GO:0030117~membrane coat,GO:0030121~AP-1 adaptor complex,GO:0030133~transport vesicle,GO:0031410~cytoplasmic vesicle,	GO:0005515~protein binding,GO:0035615~clathrin adaptor activity,	IPR002553:Clathrin/coatomer adaptor, adaptin-like, N-terminal,IPR008152:Clathrin adaptor, alpha/beta/gamma-adaptin, appendage, Ig-like subdomain,IPR008153:Clathrin adaptor, gamma-adaptin, appendage,IPR011989:Armadillo-like helical,IPR013041:Coatomer/clathrin adaptor appendage, Ig-like subdomain,IPR016024:Armadillo-type fold,IPR017107:Adaptor protein complex AP-1, gamma subunit,	mmu04142:Lysosome,mmu05170:Human immunodeficiency virus 1 infection,	PIRSF037094:adaptor protein complex AP-1, gamma subunit,	SM00809:Alpha_adaptinC2,	KW-0653~Protein transport,KW-0813~Transport,	KW-0333~Golgi apparatus,KW-0472~Membrane,KW-0967~Endosome,KW-0968~Cytoplasmic vesicle,	NA	NA	NA	NA	NA	DOMAIN:Adaptin_N,DOMAIN:GAE,REGION:Disordered,
Tagln3	0.00407024	0.488506	1	0.0183871	Q9R1Q8	transgelin 3(Tagln3)	Mus musculus	GO:0000122~negative regulation of transcription from RNA polymerase II promoter,	GO:0005634~nucleus,GO:0005856~cytoskeleton,GO:0043209~myelin sheath,	NA	IPR000557:Calponin repeat,IPR001715:Calponin homology domain,IPR003096:Smooth muscle protein/calponin,	NA	NA	SM00033:CH,	NA	NA	NA	NA	NA	NA	KW-0597~Phosphoprotein,	DOMAIN:Calponin-homology (CH),REGION:Disordered,REPEAT:Calponin-like,
Fus	0.0195704	0.594616	1	0.0186954	P56959	fused in sarcoma(Fus)	Mus musculus	GO:0006355~regulation of transcription, DNA-templated,GO:0006357~regulation of transcription from RNA polymerase II promoter,GO:0008380~RNA splicing,GO:0010467~gene expression,GO:0043484~regulation of RNA splicing,GO:0048255~mRNA stabilization,GO:0051260~protein homooligomerization,GO:0071277~cellular response to calcium ion,GO:1905168~positive regulation of double-strand break repair via homolog…	GO:0005634~nucleus,GO:0005654~nucleoplasm,GO:0005737~cytoplasm,GO:0005844~polysome,GO:0016021~integral component of membrane,GO:0030425~dendrite,GO:0043025~neuronal cell body,GO:0043197~dendritic spine,GO:0043204~perikaryon,GO:0043232~intracellular non-membrane-bounded organelle,GO:0044327~dendritic spine head,GO:0048471~perinuclear region of cytoplasm,	GO:0003677~DNA binding,GO:0003682~chromatin binding,GO:0003712~transcription cofactor activity,GO:0003713~transcription coactivator activity,GO:0003723~RNA binding,GO:0003730~mRNA 3'-UTR binding,GO:0005515~protein binding,GO:0030331~estrogen receptor binding,GO:0031489~myosin V binding,GO:0035255~ionotropic glutamate receptor binding,GO:0042802~identical protein binding,GO:0046872~metal ion bindi…	IPR000504:RNA recognition motif domain,IPR001876:Zinc finger, RanBP2-type,IPR012677:Nucleotide-binding, alpha-beta plait,	mmu03015:mRNA surveillance pathway,mmu03040:Spliceosome,mmu05014:Amyotrophic lateral sclerosis,mmu05022:Pathways of neurodegeneration - multiple diseases,mmu05202:Transcriptional misregulation in cancer,	NA	SM00360:RRM,SM00547:ZnF_RBZ,	NA	KW-0472~Membrane,KW-0539~Nucleus,	NA	KW-0677~Repeat,KW-0812~Transmembrane,KW-0863~Zinc-finger,KW-1133~Transmembrane helix,	KW-0479~Metal-binding,KW-0862~Zinc,	KW-0238~DNA-binding,KW-0694~RNA-binding,	KW-0488~Methylation,KW-0597~Phosphoprotein,KW-0832~Ubl conjugation,KW-1017~Isopeptide bond,	COMPBIAS:Basic and acidic residues,COMPBIAS:Polar residues,CROSSLNK:Glycyl lysine isopeptide (Lys-Gly) (interchain with G-Cter in SUMO2),DOMAIN:RRM,DOMAIN:RanBP2-type,REGION:Disordered,TRANSMEM:Helical,ZN_FING:RanBP2-type,
Txndc17	0.0102517	0.555567	1	0.0187601	Q9CQM5	thioredoxin domain containing 17(Txndc17)	Mus musculus	GO:0033209~tumor necrosis factor-mediated signaling pathway,	GO:0005737~cytoplasm,GO:0005829~cytosol,	GO:0004601~peroxidase activity,GO:0047134~protein-disulfide reductase activity,	IPR010357:Protein of unknown function DUF953, thioredoxin-like,	NA	NA	NA	NA	KW-0963~Cytoplasm,	NA	KW-0676~Redox-active center,	NA	NA	KW-0007~Acetylation,KW-1015~Disulfide bond,	ACT_SITE:Nucleophile,DISULFID:Redox-active,DOMAIN:Thioredoxin,SITE:Contributes to redox potential value,
[truncated: 169 more rows]
